# Supplementary material for: Lifestyle-specific S-nitrosylation of protein cysteine thiols regulates Escherichia coli biofilm formation and resistance to oxidative stress
Source: NPJ Biofilms Microbiomes. 2021 Apr 13;7:34. doi: 10.1038/s41522-021-00203-w (PMC8044216; doi:10.1038/s41522-021-00203-w)
Supplement: Supplementary file 3 — Supplementary Data 1 [file 41522_2021_203_MOESM3_ESM.xlsx]

## Sheet:  column titles
column title	description
accession	Uniprot accession number
sequence	detected peptide sequence
protein	protein name
gene	gene name
Rox BO	fold change (log2, internal standard / aerobic biofilm) of the oxidized cysteine containing peptide
σ2 Rox BO	variance of the oxidized cysteine containing peptide
n Rox BO	number of biological replicates contaning the detected peptide
Rred BO	fold change (log2, internal standard / aerobic biofilm) of the reduced cysteine containing peptide
σ2 Rred BO	variance of the reduced cysteine containing peptide
n Rred	number of biological replicates contaning the detected peptide
Rsno BO	fold change (log2, internal standard / aerobic biofilm) of the S-nitrosylated cysteine containing peptide
σ2 Rsno BO	variance of the S-nitrosylated cysteine containing peptide
n Rsno	number of biological replicates contaning the detected peptide
R BO	fold change (log2, internal standard / aerobic biofilm) of the protein
σ2 R BO	variance of the protein
n R BO	number of biological replicates contaning the detected peptide
Rox PO	fold change (log2, internal standard / aerobic planktonic) of the oxidized cysteine containing peptide
σ2 Rox PO	variance of the oxidized cysteine containing peptide
n Rox PO	number of biological replicates contaning the detected peptide
Rred PO	fold change (log2, internal standard / aerobic planktonic) of the reduced cysteine containing peptide
σ2 Rred PO	variance of the reduced cysteine containing peptide
n PO	number of biological replicates contaning the detected peptide
Rsno PO	fold change (log2, internal standard / aerobic planktonic) of the S-nitrosylated cysteine containing peptide
σ2 Rsno PO	variance of the S-nitrosylated cysteine containing peptide
n Rsno PO	number of biological replicates contaning the detected peptide
R PO	fold change (log2, internal standard / aerobic planktonic) of the protein
σ2 R PO	variance of the protein
n R PO	number of biological replicates contaning the detected peptide
p-value Rox PO-BO	p-value associated to the fold change difference of the oxidized cysteine containing peptide in aerobic planktonic vs biofilm
FDR Rox	Benjamini-Hochberg correction of the Rox p-value
Rox PO-BO	fold change (log2, aerobic planktonic vs biofilm) of the oxidized cysteine containing peptide
p-value Rred PO-BO	p-value associated to the fold change difference of the reduced cysteine containing peptide in aerobic planktonic vs biofilm
FDR Rred	Benjamini-Hochberg correction of the Rred p-value
Rred PO-BO	fold change (log2, aerobic planktonic vs biofilm) of the reduced cysteine containing peptide
p-value Rsno PO-BO	p-value associated to the fold change difference of the S-nitrosylated cysteine containing peptide in aerobic planktonic vs biofilm
FDR Rsno	Benjamini-Hochberg correction of the Rsno p-value
Rsno PO-BO	fold change (log2, aerobic planktonic vs biofilm) of the S-nitrosylated cysteine containing peptide

## Sheet: sheets content
sheet title	content description
global results	full dataset of cysteine containing peptide quantifications
OX cysteines	list of quantified reversibly oxidized cysteine containing peptides
OX cys significant	list of statistically significant reversibly oxidized cysteines
OX cys absent present	list of reversibly oxidized cysteine containing peptides detected in one condition specifically
OX cys absent present sign	list of reversibly oxidized cysteine containing peptides detected in one condition specifically retained as significant variation
RED cysteines	list of quantified reduced cysteine containing peptides
RED cys significant	list of statistically significant reduced cysteines
RED cys absent present	list of reduced cysteine containing peptides detected in one condition specifically
RED cys absent present sign	list of reduced cysteine containing peptides detected in one condition specifically retained as significant variation
SNO cysteines	list of quantified S-nitrosylated cysteine containing peptides
SNO cys significant	list of statistically significant S-nitrosylated cysteines
SNO cys absent present	list of S-nitrosylated cysteine containing peptides detected in one condition specifically
SNO cys absent present sign	list of S-nitrosylated cysteine containing peptides detected in one condition specifically retained as significant variation

## Sheet: global results
accession	sequence	protein	gene	Rox BO	σ2 Rox BO	n Rox BO	Rred BO	σ2 Rred BO	n Rred BO	Rsno BO	σ2 Rsno BO	n Rsno BO	R BO	σ2 R BO	n R BO	Rox PO	σ2 Rox PO	n Rox PO	Rred PO	σ2 Rred PO	n PO	Rsno PO	σ2 Rsno PO	n Rsno PO	R PO	σ2 R PO	n R PO	p-value Rox PO-BO	FDR Rox	Rox PO-BO	p-value Rred PO-BO	FDR Rred	Rre PO-BO	p-value Rsno PO-BO	FDR Rsno	Rsno PO-BO
W1F2Q3	AAAEVGAPFIEIHTGCYADAKTDAEQAQELAR	Pyridoxine 5'-phosphate synthase (PNP synthase) (EC 26992)	pdxJ			0			0						0	-0.380897		1			0			0			0
A0A135PUP6	AAAICAER	Phosphate acetyltransferase	pta			0			0	1.34347	0.0472728	3	0.252353	0.0124618	5			0			0	1.67336	0.0399663	4	0.522504	0.00654943	5							0.742333	0.786746	-0.0597451
K4K1A2	AACAVDAGSVDQTVQLGQVR	Major type 1 subunit fimbrin (Fragment)	fimA	-1.92265	0.806619	3			0			0			0	-0.0773577	0.0393354	5			0			0			0
A0A0A0HEI6	AADNKKPVNSWTCEDFLAVGESFQPTAVGFAEALNNK	Acid stress chaperone HdeA	hdeA			0			0			0			0			0			0			0			0
B7MRS9	AAENNPELAAFIDECR	Leucine--tRNA ligase	leuS	1.21536	2.34899	5	-0.287168	0.0154283	5			0	0.0196867	0.0101123	5	0.0425448	0.0248439	3	0.122716	0.0026408	4			0	0.227307	0.00596312	5	0.117477	0.256883	1.38043	0.119779	0.417847	-0.202264
W1F9R2	AAFAFPAPVANVESDVGCLELFHGPTLAFK	Threonine synthase (EC 4231)	0	-1.20608	0.0319634	2	-1.62454	0.00611898	3			0	-0.114853	0.00478873	5	-1.64593	0.184091	5	-0.75605	0.115704	4			0	-0.170548	0.00204336	5	0.174169	0.313887	0.384151	0.0192217	0.192031	-0.924187
P0A910	AALIDCLAPDR	Outer membrane protein A	ompA	0.231531	0.00311691	5	0.319073	0.0143548	5	0.141206	0.00593942	5	0.149888	0.00602535	5	0.314725	0.00566207	4	0.278446	0.0211625	5	0.206715	0.00548349	5	0.288894	0.000325788	5	0.357288	0.523172	0.0558118	0.0366977	0.285426	0.179632	0.241286	0.398946	0.0734973
A0A0A2R9I7	AALIECLAPDR	Membrane protein	LR61_06085	-0.659503	0.00116354	2			0			0			0	0.214972	0.0159092	2			0			0			0
A0A0J2BH471 (obsolete)	AALNADCDGQAGLQELAGNATMLFYMTEEGQEGR	1,4-Dihydroxy-2-naphthoyl-CoA synthase	SK79_04049	0.269871		1	0.078833	0.59821	2			0	0.0978843	0.00309625	5	0.373843		1			0			0	0.0548421	0.00642589	5			-0.147014
Q2ETL0	AALPPEISLPAVGQGAVGIECR	Hydroxymethylbilane synthase (EC 25161) (Fragment)	hemC			0			0						0			0	0.456921	0.108582	2			0			0
P0AC41	AALQISQSGQTCALLSK	Succinate dehydrogenase flavoprotein subunit	sdhA	0.207835	0.809626	4			0			0	-1.42805	0.00889486	5	2.59074	0.316023	2			0			0	-0.960504	0.0377764	5	0.05127	0.199164	-1.91536
W8ZXG9	AAPCIIFIDEIDAVGR	ATP-dependent zinc metalloprotease FtsH (EC 3424-)	mrsC	0.105276		1	-0.472271	0.00345761	4			0	-0.11986	0.00105766	5	0.329012	0.0175414	2	-0.1365	0.00175123	5	0.451625	0.0741052	3	0.206982	0.00392056	5			0.103106	0.9327	0.968931	-0.00892874
A1AHR4	AAPSYEELSNSQELLETGIKVIDLMCPFAK	ATP synthase subunit beta	atpD			0	-0.403962	0.00792025	3			0	-0.368702	0.00548572	5			0	0.126094	0.0154155	3			0	-0.154689	0.000935352	5						-0.316042
P0AE08	AAQYVASHPGEVCPAK	Alkyl hydroperoxide reductase C	ahpC	-1.11867	0.013335	5	0.296555	0.0463879	4	3.0711	0.157891	5	0.0476676	0.00334916	5	-0.937277	0.0208748	4	0.18322	0.00180071	5	2.19825	0.0204565	5	-0.147817	0.000466904	5	0.00670727	0.0911228	-0.376879	0.579399	0.813522	-0.0821491	0.0164085	0.132919	0.677372
D8AJP01 (obsolete)	ACALITDGR	Dihydroxy-acid dehydratase	ilvD			0	0.921589		1	4.91267	3.72687e-06	2	0.769908	0.00486881	5			0			0	4.97193	0.0677596	3	1.28295	0.00247597	5							0.0996658	0.274635	0.453789
W1F0R3	ACAQLVKPGGDVFFSTLNR	Ubiquinone biosynthesis O-methyltransferase (2-octaprenyl-6-hydroxyphenol methylase) (EC 211222) (3-demethylubiquinone-8 3-O-methyltransferase) (EC 21164)	ubiG			0	-0.081078	0.197063	4			0	-0.217674	0.0703817	5			0	-0.174721	0.123836	4			0	0.297783	0.021665	5						0.6091
L4VWC6	ACEEAAEGQVVSPVNFNSPGQVVIAGHK	Malonyl CoA-acyl carrier protein transacylase (EC 23139)	WIC_01267	1.69813	1.14793	5	-0.21369	0.0169049	5	4.27386	0.162055	3	-0.124939	0.00120739	5	0.163671	0.0156919	5	-0.0163721	0.0261328	4	4.0385	0.0148068	3	-0.0735604	0.000636727	5	0.0303664	0.163282	1.58584	0.129178	0.417847	-0.14594	0.360223	0.480298	0.286732
I0VNH41 (obsolete)	ACFKPVEELL	Oligopeptide/dipeptide ABC transporter, ATPase subunit	ECW26_38160			0	0.505839	0.0045197	4			0	0.335043	0.0670066	3			0	1.55305	0.00879087	4			0	1.22867	0.262718	2						-0.153583
E7IFG81 (obsolete)	ACGKPVNYHFAPR	UDP-glucose 4-epimerase	galE	0.996799	1.37209	5	-0.251033	0.0104725	4	3.85874	1.4136	4	-0.0483363	0.0306393	5	-0.959669	0.00417502	5	-0.7386	0.00968553	4	1.95573	0.0456624	5	-0.673906	0.0123686	5	0.0669072	0.199164	1.3309	0.232693	0.580314	-0.138004	0.126942	0.306102	1.27744
B1X974	ACLNDAVELAPGDTTLVPTGLAIHIADPSLAAMMLPR	Deoxyuridine 5'-triphosphate nucleotidohydrolase	dut	0.416287	0.0370412	2	-0.308788	0.0248901	5			0	-0.0161203	0.0111583	4	0.30338	0.0055451	4	-0.518118	0.00145698	4			0	-0.248018	0.0151946	4	0.598137	0.705716	-0.118991	0.846791	0.937093	-0.0225673
E2X8L2	ACVIPEGMVIGENAEEDAR	Glucose-1-phosphate adenylyltransferase	glgC			0	1.63108	0.206644	3			0			0			0	0.273576		1			0			0
A0A370VA97	ADAINAPLSANSFLPQPHPGNCGK	Ribonuclease I	rna	0.291935	0.0142387	5			0			0			0	0.308303	0.00580614	4			0			0			0
P07395	ADCLGIIGVAR	Phenylalanine--tRNA ligase beta subunit	pheT			0	-0.238147	0.00350541	3			0	-0.21948	0.0208517	5			0	-0.26447	0.00821682	4			0	-0.2673	0.00273252	5						-0.0214975
Q0E821	ADSIVGNTGQQCSAQEISR	W0084		-3.79025	5.75458	3			0			0	-2.85459	1.18635	5			0			0			0			0
P21599	AEAVCSQDAMDDIILASDVVMVAR	Pyruvate kinase II	pykA			0			0				0.242522	0.00815331	5	0.720645	0.185075	3			0			0	0.808963	0.00241391	5
D8ADS1	AELDGKPVIVCSTGIGGPSTSIAVEELAQLGIR	Uridine phosphorylase (EC 2423)	udp	-0.565374		1	-0.661285	0.00772738	5			0			0	-0.482552	0.00691758	5	-0.449734	0.00381184	5			0			0
A0A074PT96	AEMSYAICHTLGVRPGL	Methylenetetrahydrofolate reductase	metF			0	0.553576	0.0278764	3			0	0.910192	0.0113146	5			0	0.107445	0.0118167	4			0	0.238737	0.00123874	5						-0.225325
A0A0K4ZPW0	AETASPEVMADCPR	Glucose dehydrogenase (EC 1152)	gcd_2	-0.109476	0.023474	5			0			0	-0.185125	0.063378	5	-0.682726	0.00407158	4			0			0	-0.731229	0.00285295	5	0.849309	0.895734	0.0271465
H4UJU6	AETYFVALDDTGHVINSGYQTCAEYDTDPQAAK	Transcriptional activator of ntrL	ECDEC6A_2072	-0.270423	0.0145568	4	-0.322139	0.0161214	5			0			0	-0.0796265	0.0123904	5	-0.356311	0.0713215	5			0			0
W8ZR12	AFAAGVTPAQCFEMLALIR	Tryptophan synthase alpha chain (EC 42120)	trpA			0	-0.120505	0.00284799	4			0	-0.104315	0.00351676	5			0	-0.0766607	0.00428178	4			0	-0.123122	0.000710907	5						-0.0626513
P46837	AFEQCAGFLR	Protein YhgF	yhgF			0			0						0			0			0			0			0
A7ZVS6	AFIMVLDSFGIGATEDAERFGDVGADTLGHIAEACAK	Phosphopentomutase	deoB			0	0.349026		1			0	0.299787	0.0023705	5			0	0.0933951	0.287275	3			0	0.128511	0.00719033	5						0.0843539
I2RGJ6	AFNDLCAVFVK	Uncharacterized protein	EC12741_1186			0			0						0			0			0	3.19793		1			0
K4W768	AFQFEREGYFCLDSR	Glutamine--tRNA ligase (EC 61118) (Fragment)	ECO9634_05153			0			0			0	-0.173529	0.00587432	5			0			0			0	0.0428256	0.00267025	5
A0A028AA32	AFYYQPVLCTVQAK	Dihydroxyacetone kinase	dhaM	-0.264695	0.866617	3			0			0	-0.765428	0.0211256	5	-0.630281	0.00715479	3			0			0	-1.34616	0.29651	5	0.75253	0.817317	-0.215151
A0A193LS58	AGCPVSQVLK	Osmotically inducible protein OsmC	GJ11_10135			0			0	3.18295	0.845916	5	-0.280232	0.00702748	5			0			0	2.00443	0.00516839	3	-0.426825	0.00245393	5							0.0680353	0.230849	1.03192
K4W768	AGGFEEGKACLR	Glutamine--tRNA ligase (EC 61118) (Fragment)	ECO9634_05153			0			0	2.34835		1	-0.173529	0.00587432	5			0			0	2.96381	2.40841	3	0.0428256	0.00267025	5									-0.399111
A0A073G0P7	AGHLTYLGDAEIGDNVNIGAGTITCNYDGANKFK	Bifunctional protein GlmU	glmU			0			0				0.290903	0.0253311	5			0			0	1.97717		1	0.170202	0.0217351	5
P0ABU2	AGIEAANFPFCTIEPNTGVVPMPDPR	Ribosome-binding ATPase YchF	ychF	-1.13145	0.0345828	3	-1.06399	0.0802511	2			0	-0.234189	0.00872698	5	-0.829725	0.0032836	5			0			0	-0.156092	0.985339	5	0.651842	0.742376	-0.223629
S1DRH6	AGLADAICDLVSTGATLEANGLR	ATP phosphoribosyltransferase (ATP-PRT) (ATP-PRTase) (EC 24217)	hisG	-0.743789	0.325587	2	-1.1706	0.0703164	5	2.04271	0.202787	4	-1.22846	0.0508888	5	-0.568681	0.0468228	5	-0.527709	0.318977	5	1.9358		1	-0.91108	0.0135032	5	0.796652	0.853927	0.142272	0.131323	0.417847	-0.325514			0.424295
I2WFW6	AGLADPNRPIGSFLFLGPTGVGKTELCK	ATP-dependent chaperone protein ClpB	clpB	-0.00484676	0.331203	3			0	3.62117		1	0.714201	0.00429136	5	-0.89742	0.00940425	4			0	2.92924		1	0.52524	0.00131763	5	0.172403	0.312421	0.703612						0.50297
P24182	AGVPCVPGSDGPLGDDMDKNR	Biotin carboxylase	accC	1.20891	4.58778	4			0	3.1769	1.09762	2	-0.182372	0.00401012	5	-0.790936	0.00800379	5	-0.838299	0.329523	3	2.00858	0.0842494	3	-0.186017	0.00629819	5	0.159675	0.300997	1.9962				0.368409	0.485987	1.16468
W1HFW9	AGWCADYNEPTSFLNTMLSDSSMNTAHYK	Oligopeptide ABC transporter, periplasmic oligopeptide-binding protein OppA (TC 3A151)	0	0.255785	0.0230463	4			0			0	0.282044	0.0139192	2	0.790793	0.0173298	5			0			0	0.675714	0.00475533	2	0.347124	0.512868	-0.141338
A0A0A6E0V5	AGWCADYNEPTSFLNTMLSDSSNNTAHYK	Oligopeptide ABC transporter substrate-binding protein OppA	oppA			0	0.5007		1			0	0.621243		1			0			0			0			0
A0A2T3RW98	AGWCADYNEPTSFLNTMLSNSSMNTAHYK	Oligopeptide ABC transporter substrate-binding protein OppA	oppA	0.186167	0.0247553	5	0.306349	0.0235275	5	0.306834	0.0250593	4			0	0.911102	0.00152198	4	0.844155	0.00722452	4	0.867388	0.0475352	4			0
W1F522	AHNPYGDGQACSR	UDP-N-acetylglucosamine 2-epimerase (EC 51314)	0			0			0						0			0			0	2.79797		1			0
P0A9P0	AIASDCADGMTK	Dihydrolipoyl dehydrogenase	lpdA	0.841732		1			0	3.76316	0.129826	5	-0.125625	0.0402619	5			0	-1.27785		1	3.13862	0.0335727	5	-0.490291	0.00293762	5							0.236921	0.398946	0.259879
A0A029HYR2	AICEAFESANNTHGLNLTAHKYPGLR	GAPES1 domain-containing protein	AD23_1967	-0.0672389	0.0442373	4			0			0			0	-0.759468	0.0187591	5			0			0			0
I2X8P2	AIEENGGWVVGYENCTGAK	2-hydroxyglutaryl-CoA dehydratase, D-component (EC 421-)	EC23916_5669	-2.0452	0.0170667	5			0			0	-1.0542	0.337437	4	0.0569996		1			0			0	0.534643	0.0391889	3			-0.513356
W1F3D6	AIGKTEQFCPNAK	Acetolactate synthase (EC 2216)	0	-0.0320969	0.073716	2			0			0	-1.53246	0.131214	5	1.07183		1			0			0	0.524412	0.11833	5			0.952947
V0YB08	AIHPQYLAQQISHFAADDAIFTCDVGTPTVWAAR	Thiamine pyrophosphate enzyme, TPP binding domain protein (Fragment)	HMPREF1608_03212			0	0.0435153	0.0660986	5			0			0			0	0.0160717	0.0217707	3			0			0
A1A8T7	AIMVCDEPSTMELK	Glucosamine-6-phosphate deaminase	nagB			0			0				-0.179658	0.0331457	3			0			0			0	-1.38797	1.71726	2
A0A028AJ26	ALAAYDIAALMDYGGLSLAEACER	Isoaspartyl peptidase	BX06_09545			0			0				0.408665	0.0234325	5			0			0			0	0.412115	0.00110535	5
W1ET61	ALAEAGCSAVK	Inosine-5'-monophosphate dehydrogenase (IMP dehydrogenase) (IMPD) (IMPDH) (EC 111205)	guaB	1.2685	0.135065	2	-0.249321	0.793752	3	4.00525	0.114578	5	0.54917	0.000698485	5	-0.31328		1	0.279813	0.0199677	2	3.12791	0.0975095	4	-0.0621352	0.000750993	5			0.970475			-1.14044	0.268383	0.413698	0.266034
A0A0L1BNY7	ALAGAGLTCTTFENGAEVLEALASKTPDVLLSDIR	DNA-binding transcriptional regulator NtrC (Nitrogen regulation protein NR(I)) (Fragment)	glnG			0	-1.35655	0.0332444	2			0			0			0			0			0			0
P07395	ALAMGGIFGGEHSGVNDETQNVLLECAFFSPLSITGR	Phenylalanine--tRNA ligase beta subunit	pheT			0	-0.0264882	0.0628315	4			0	-0.21948	0.0208517	5	0.175769	0.379152	2	-0.465102	0.0727905	3			0	-0.2673	0.00273252	5				0.432722	0.730388	0.390794
A0A4U9LC08	ALAPLGNLIAFDVHSTDYCGDFSNPEGVAETVR	dTDP-4-dehydrorhamnose reductase	rfbD			0	-0.154401	0.01204	5			0			0			0	0.142974	0.0146946	5			0			0
P0ABU5	ALAQAMHQAGKPLGFMCIAPAMLPK	Glyoxalase ElbB	elbB			0			0				-0.0173461	0.0125977	5			0			0			0	-0.0294947	0.00889158	5
W9AAW6	ALAYMGLKPGIPLTEVAIDKVFIGSCTNSR	3-isopropylmalate dehydratase large subunit (EC 42133) (Alpha-IPM isomerase) (IPMI) (Isopropylmalate isomerase)	leuC			0	-2.10946	0.0087344	5			0	-2.10269	0.00517422	5			0	1.34359	0.0286607	3			0	1.3061	0.0184397	5						-0.0442583
P0A9Q9	ALDIIVTCQGGDYTNEIYPK	Aspartate-semialdehyde dehydrogenase	asd			0	-0.315804	0.00862377	5			0	-0.123348	0.00879247	5			0	-0.367879	0.0215808	5			0	-0.188662	0.000857464	5						-0.0132393
A7ZSA4	ALEDMGFYCVDNLPVVLLPDLAR	RNase adapter protein RapZ	rapZ			0	-0.0288193	0.0191456	4			0	-0.308838	0.0137856	4			0	-0.0619253	0.0427697	5			0	-0.261075	0.0141033	4						0.0808699
A0A077ZHC0	ALENALLEFPGCAMVISHDRWFLDR	ABC tran 2 and ABC tran domain containing protein	yjjK			0			0				-0.480198	0.0695343	5			0	0.0590783		1			0	-0.103553	0.00205572	5
A0A026UKM7	ALERGEGQPGDIETLEQLCR	NADH-quinone oxidoreductase subunit F	BW70_22170	-0.244379	0.016357	4			0			0	-0.706386	0.0102033	5	0.0795945	0.234955	4			0			0	0.122236	0.02755	5	0.1299	0.267971	0.504649
H4UJV6	ALGGGFPVGALLATEECAR	Succinylornithine transaminase (EC 26181) (Succinylornithine aminotransferase)	astC			0	0.489556	0.00487678	4			0	-1.42945	0.0106604	3			0	1.34022		1			0			0
D2TKN6	ALNDCRENVER	Oligopeptidase A (EC 342470)	prlC			0			0						0			0			0	2.86174	0.00317582	2			0
A0A0J1L0H2	ALNEGATITDEASALEYCGFHPQLVEGR	2-C-methyl-D-erythritol 4-phosphate cytidylyltransferase	ispD	0.853275	0.011989	2	0.00306209	0.0015268	4			0			0	0.803041	0.0120452	2	-0.0667399	0.00476801	2			0			0
W9AC40	ALPAGSLAMIVGGHSQDPVCMAAENK	UDP-sugar hydrolase (5'-nucleotidase)	ushA	-0.381527	0.00047129	4	-0.231861	0.00493008	3			0	-0.361906	0.00437107	5	-0.127144	0.041288	5	-0.0914484		1			0	-0.0487223	0.00432388	5	0.58416	0.694219	0.0587999			0.172771
P0AC41	ALQECMQHNFSVFR	Succinate dehydrogenase flavoprotein subunit	sdhA			0	-0.976415	0.0468374	4			0	-1.42805	0.00889486	5			0	-0.938437	0.0223171	3			0	-0.960504	0.0377764	5						0.429572
W8ZXL2	ALQGEQGVVECAYVEGDGQYAR	Malate dehydrogenase (EC 11137)	mdh	1.28084	0.902991	5	-0.757978	0.0166401	4	4.10399	0.234589	5			0	-0.210714	0.00490556	5	-0.960585	0.00373359	4	3.51781	0.00919585	5			0
U9ZD74	ALQPIYDLLENCDVPISK	Isoaspartyl dipeptidase (EC 3419-)	HMPREF1599_04089	-0.0291684	8.77739e-09	2			0			0	0.278121	0.0586295	5	0.628257	0.063872	4			0			0	0.948711	0.014617	5	0.942134	0.955531	0.0131641
A0A0K5JW88	ALSVPCSDSK	60 kDa chaperonin (GroEL protein) (Protein Cpn60)	groL	1.4248	1.69151	5	0.562037	0.100926	5	3.48456	0.134159	5	0.233167	0.000387533	5	-0.556882	0.00728563	4	0.0270435	0.139334	5	3.07916	0.0012165	3	0.138575	0.000109019	5	0.031816	0.165645	1.88709	0.0210432	0.192134	0.440401	0.133302	0.306102	0.310813
R8WIM6	ALSYNNIADTDAALECVK	Bifunctional purine biosynthesis protein PurH [Includes: Phosphoribosylaminoimidazolecarboxamide formyltransferase (EC 2123) (AICAR transformylase); IMP cyclohydrolase (EC 35410) (ATIC) (IMP synthase) (Inosinicase)]	purH	0.210026	0.5995	3	0.219587	0.0631398	3			0			0	-0.343684	0.00579699	5	0.0758057	0.0131267	3			0			0
K4VVE0	ALTFCEAEMDNLTR	Chromosome partition protein MukB (Structural maintenance of chromosome-related protein)	mukB			0			0				-0.492825	0.0500338	5			0			0			0	-0.198921	0.00494841	5
A7ZVS7	ALTICTVSDHIR	Purine nucleoside phosphorylase DeoD-type	deoD	1.56285	0.961507	3	-0.429551	0.00743635	5			0	-0.176531	0.00288094	5	0.0870316	0.00575765	3	-0.413481	0.0376933	4	2.8707	0.0415491	2	-0.315762	0.00429184	5	0.143315	0.288389	1.33659	0.0759681	0.362575	-0.155301
A7ZR14	ALVEAGVKPCGLGAR	Aminomethyltransferase	gcvT	-1.3681		1	-0.305037	0.0374465	2			0	-0.404648	0.046874	5			0	-0.511157	0.497165	3			0	-0.337293	0.00377482	5						0.273475
G0F2K9	ALYCTENNPPFDNGLLNAQLLQQAKPFVDER	Glutamate synthase [NADPH] large chain	UMNF18_4120	0.135806	1.93313	5	-0.60932	0.000106342	3			0	-0.467454		1	-0.595706	0.0084828	4	-0.0579941	0.00385895	5			0	0.0673634		1			1.26633			-0.0165091
P0A953	AMASGVSACLATPFK	3-oxoacyl-[acyl-carrier-protein] synthase 1	fabB			0	-1.58526	2.02844	3			0	-0.138537	0.0271011	5			0	0.0379569	0.0124468	3			0	0.127559	0.00969106	5						-1.35712
P0A6A3	AMDVYCHR	Acetate kinase	ackA			0			0	2.97668	0.171257	2	0.126031	0.00900917	5			0			0			0	0.655524	0.00168511	5
A0A155LQ90	AMGSAVSACLATPFK	3-oxoacyl-[acyl-carrier-protein] synthase, KASI	fabB			0			0						0			0			0			0			0
P0A9Q1	AMLHFCENPGKIQSR	Aerobic respiration control protein ArcA	arcA			0			0			0	0.468416	0.0154201	5			0			0			0	0.66448	0.00994631	5
V8KBB0	AMSDLQTPEWVGADCAR	Peptidase PmbA	pmbA	0.0485371	0.494572	3	-0.0516023	0.175333	4			0	-0.338411	0.00803298	5	-0.996406	0.0142621	5	-0.0966893	0.143506	5			0	-0.462577	0.0518995	5	0.161968	0.302315	0.920777	0.752444	0.910897	-0.0790793
A0A2S8JSG3	AMTDVTGFGLLGHLSEMCQGAGVQAR	Selenide, water dikinase	selD	2.02319	0.00589208	3	-0.29635	0.0124797	3			0	-0.0260378	0.00944767	5	0.374642	0.01426	4	0.305664	0.00951577	4			0	0.324153	0.00672926	5	1.13225e-09	3.71377e-07	1.99874	0.0428155	0.297017	-0.251823
A7MNZ2	AMVSKGDLGLVIACLPYA	0	rpmI	2.54659		1			0			0			0	1.09842		1			0			0			0
B1LGE7	ANEVRPVLACR	Exoribonuclease 2	rnb	-0.234591	0.0869721	2	-0.424731	0.0349833	5			0	0.0110894	0.0670674	5	-0.107039	0.00639826	5	-0.555543	0.0498502	4			0	-0.205809	0.00908222	5	0.39352	0.551601	-0.34445	0.586828	0.813522	-0.0860857
A7ZVS6	ANLPGYLGNCHSSGTVILDQLGEEHMK	Phosphopentomutase	deoB	0.982029	1.33091	5	0.300918	0.00217315	2			0	0.299787	0.0023705	5	-0.520959	0.0212668	5	-0.0505024		1			0	0.128511	0.00719033	5	0.0631842	0.199164	1.33171			0.180144
A0A017ICJ91 (obsolete)	ANPDAVVVAIICDR	Cysteine synthase	cysM			0	0.186362	0.00996583	4			0	0.0439383	0.0067777	5			0			0			0	-0.398528	0.414554	5
A7ZRS4	APECIEFANK	3,4-dihydroxy-2-butanone 4-phosphate synthase	ribB	1.49424	0.0166651	3	0.0949261	0.035469	5	2.20669	0.0462321	4	0.292205	0.157562	5	-2.75083	0.014413	4	-2.31886	0.0226147	4	-0.739112	0.00145651	4	-2.23124	0.0129694	5	0.000168367	0.0110449	1.72162	0.618432	0.813522	-0.109658	0.0896736	0.265407	0.422352
H5MW061 (obsolete)	APSLLQLSPDWTSNSCR	Colicin I receptor	cirA	2.11819	0.1095	4			0			0	2.1631	0.292284	5	-1.32249	0.0027349	5	-1.11734	0.0443662	5			0	-1.36378	0.00140819	5	0.779512	0.843828	-0.0862052
E1J419	AQGINETLFMALITLESQENHSIQPSELSCALGSSR	Transcriptional regulator, MarR family	HMPREF9347_01670	-0.318673	0.0244445	5	-0.23438		1			0	-0.439707	0.200143	3	-0.455978	0.0413073	4			0			0	0.0722498	0.0221703	4	0.115685	0.256382	0.649262
K4XK65	AQLASMGLNTASVAGMNLLADDACVPLTTMVQDATAHLDVGQQR	Outer membrane usher protein FimD (Fragment)	ECO9455_01955			0	-1.26396		1			0	-1.27868	0.377466	2			0			0			0			0
A7ZR14	AQQTPLYEQHTLCGAR	Aminomethyltransferase	gcvT	0.0532202	0.02724	2	-0.829052	0.0467326	3			0	-0.404648	0.046874	5	-0.0156532	0.0231451	5	-0.495305	0.240766	3	2.24914		1	-0.337293	0.00377482	5	0.477888	0.61817	0.136228	0.223629	0.573658	-0.266392
A0A167DT741 (obsolete)	AQSLASRYPDHLIIGSDQVCVLDGEITGKPLTEENAR	Maf-like protein YceF	yceF	0.621243		1			0			0			0	0.429952	0.00548126	5			0			0			0
D8EEI1	ASAEEIQDHQCEILR	Uncharacterized protein (Fragment)	HMPREF9346_04955	-0.00456849	0.00791595	5			0			0	-0.00852744	0.00724392	5	0.33098	0.00555398	4			0			0	0.321692	0.00437718	4	0.943878	0.955531	-0.00532966
H1C0351 (obsolete)	ASGTEHHGGVCFLIK	Uncharacterized protein	HMPREF0986_03119	2.79971		1	0.024173	0.234956	2			0	0.235814	0.0758829	5			0	0.00518438		1			0	-0.239831	0.0321673	5						-0.456656
A0A1C7CEI1	ASLASPAEVDELTGCVFGALPPFSFHPK	Uncharacterized protein	AMK83_18070	-0.844497	0.311975	3			0			0			0	-0.555471	0.00860081	3			0			0			0
A0A0L1BXW2	ATCIFAEPQFRPAVVESVAR	Zinc ABC transporter substrate-binding protein	znuA	0.162099	0.0451125	4			0			0	0.289716		1	0.0642312	0.0138273	5			0			0	0.065621	0.012675	5			-0.126228
A0A370V2Y3	ATCVFAEPQFRPAVVESVAR	High-affinity zinc uptake system protein ZnuA	znuA	-0.151866	0.00935017	5	-0.097119	0.0229198	5	-0.0767275	0.0228015	3			0	-0.168732	0.00542058	4	-0.238203	0.000919822	4	-0.16646	0.00823399	3			0
G0FG74	ATDIAHNCGLQQVNRLER	Phosphoribosylformylglycinamidine synthase (FGAM synthase) (FGAMS) (EC 6353) (Formylglycinamide ribonucleotide amidotransferase) (FGAR amidotransferase) (FGAR-AT)	purL	-0.0721945		1	-0.602689	0.0100448	5			0	-0.138102	0.00323359	5	-0.367456	0.279162	3	-0.182789	0.00823093	4	2.41153	0.00305078	2	0.0783182	0.00524033	5			0.511681	0.526455	0.778901	-0.20348
A0A1Q5ZJZ3	ATVDKPCPVNMTNHVYFNLDGEQSDVR	Aldose 1-epimerase	galM	0.242839	0.0929177	2	-0.114992	0.0724924	4	4.37611	5.79831e-05	2	-0.0701889	0.00726471	5	0.123862	0.0070927	4	-0.665016	0.0488075	4	4.13103	0.0115287	2	-0.246571	0.00111234	5	0.839875	0.888642	-0.0574059	0.0438453	0.297017	0.373641	0.572454	0.663404	0.0686919
W1X2A2	ATYHGNIDKPAVTCTPNPQR	Alkaline phosphatase	Q609_ECAC01403G0001	-0.363599	0.00565633	5			0			0			0	0.0567778	0.00590678	4			0			0	0.0968268	0.0119185	2
A0A023Z1F0	AVAEACGSQAVIVR	Phosphoenolpyruvate-protein phosphotransferase	ptsI	1.2024	1.50596	5	-0.401758	0.0158355	5	3.94376	0.103864	4	-0.175934	0.0016199	5	0.111433	0.0053727	5	-0.105579	0.00894188	5	3.18624	0.172457	5	0.0259718	0.00211285	5	0.0786283	0.206321	1.29287	0.214726	0.573658	-0.0942723	0.00606783	0.0795209	0.959421
W1WG90	AVEAAGGEVCMTR	Uncharacterized protein	Q609_ECAC02310G0002	0.813689		1			0	3.91063	0.219968	3			0			0			0	3.68873	0.0108621	3			0
A0A080IKP6	AVEALDHCVEEVAK	2,3-bisphosphoglycerate-independent phosphoglycerate mutase (BPG-independent PGAM) (Phosphoglyceromutase) (iPGM) (EC 54212)	gpmI	1.69348	0.807227	4	0.494479	0.0349645	3	3.44599		1	0.107003	0.0404094	5			0	0.938789	0.0359872	2	3.96564	0.000855647	2	0.665351	0.0148192	5						0.114038			0.0387031
A0A4V7S8B6	AVEALDHCVEQVAK	2,3-bisphosphoglycerate-independent phosphoglycerate mutase	gpmI			0			0						0			0	0.465927	0.714524	2			0			0
A1AIF7	AVEGTPFECLK	50S ribosomal protein L10	rplJ	1.87472	0.0992222	3	-0.412468	0.196435	5	4.88636		1	-0.11215	0.0523846	5	-0.331465	0.0063317	5	-0.0389779	0.0379911	5	3.06303	0.0997537	4	0.134928	0.00558421	5	0.00143098	0.0605468	2.45327	0.597102	0.813522	-0.126412			2.0704
G0FG74	AVGEELCPALGLTIPVGK	Phosphoribosylformylglycinamidine synthase (FGAM synthase) (FGAMS) (EC 6353) (Formylglycinamide ribonucleotide amidotransferase) (FGAR amidotransferase) (FGAR-AT)	purL	0.420566	2.7742	5	-0.445383	0.00583257	3			0	-0.138102	0.00323359	5	-0.98954	0.0158072	2	-0.0240819	0.0102221	4			0	0.0783182	0.00524033	5	0.0963506	0.22736	1.62653	0.0929598	0.391423	-0.204881
A0A0J2E0P9	AVMDDHTCAVVVEPIQGEGGVTAATPEFLQGLR	Acetylornithine/succinyldiaminopimelate aminotransferase	argD			0			0						0	-0.203136		1			0			0	0.204224	0.0522162	2
W8SU61	AVPVCGHLGLTPQSVNIFGGYK	3-methyl-2-oxobutanoate hydroxymethyltransferase (EC 21211) (Ketopantoate hydroxymethyltransferase) (KPHMT)	panB	0.467251	2.34213	4	-0.0492565	0.0106366	4	3.2363	0.256627	3	-0.0413113	0.00530695	5	-0.411687	0.0142664	5	0.269947	0.0264255	4	2.65954	0.147501	4	0.3837	0.0270543	5	0.189483	0.333552	1.30395	0.356584	0.713168	0.105808	0.0492937	0.230849	1.00178
P27302	AVTDKPSLLMCK	Transketolase 1	tktA	1.78654	2.12926	5	0.212033	0.0874408	3	-2.5926	0.484861	3	0.0569288	0.00515771	5	0.084403	0.00974531	5	-0.46292	0.0196831	5	0.010506	12.9284	4	-0.0150817	0.00652627	5	0.0678089	0.199164	1.63013	0.0809544	0.377787	0.602942	0.242522	0.398946	-2.67511
P0AC53	AVTQTAQACDLVIFGAK	Glucose-6-phosphate 1-dehydrogenase	zwf	1.35218	1.02109	4	-0.279135	0.00142479	5			0	0.708585		1	0.187878	0.0168557	4	-0.54381	0.0076387	5			0	0.249142		1			0.704857			-0.194768
D6I568	AVYFPHQASNYDPDYDYECATQDGAK	Outer membrane protein assembly factor BamA	bamA	-0.256971	0.0309776	5			0			0	-0.24346	0.00761062	5	0.223156	0.00730397	4			0			0	-0.0502584	0.00341615	5	0.0194904	0.145087	-0.286925
P22255	AWKEECGVRK	3'(2'),5'-bisphosphate nucleotidase CysQ	cysQ			0			0	0.375912	0.0025072	2			0			0			0	2.15736	0.484817	3			0
D8AV241 (obsolete)	AWNIKPEQQVSFYCGTGWR	Sulfurtransferase	HMPREF9541_04677			0	-0.972458	0.206328	3			0	0.00617713	0.0197907	5			0	0.362796	0.0341906	2			0	0.894452	0.0224629	5						-0.446979
A1A876	AYLHHLDRCNEILGAR	Queuine tRNA-ribosyltransferase	tgt			0	-0.755528	0.300577	3			0			0			0	-0.48655		1			0			0
W1F215	AYVGVDPVKEPIPVRPTAHYTMGGIETDQNCETR	Fumarate reductase flavoprotein subunit (EC 1354)	0	0.120751	0.788578	5	-0.0104347	0.325481	5	0.727845	1.37595	2	0.196851	0.026621	5	0.8832	0.0194331	5	0.744424	0.00383241	4			0	2.0144	0.138541	5	0.062266	0.199164	1.0551	0.01264	0.15144	1.06269
A1AGI8	CADAVKEYGIK	30S ribosomal protein S11	rpsK			0	-0.115896	0.0160709	5			0	0.115105	0.00194054	5			0	-0.731048	0.658391	5	3.77634	0.140191	4	0.0206651	0.00179993	5						0.520711
A0A0F3UR24	CDGPSALPLAK	2-dehydro-3-deoxyphosphooctonate aldolase (EC 25155) (3-deoxy-D-manno-octulosonic acid 8-phosphate synthase) (KDO-8-phosphate synthase) (KDO 8-P synthase) (KDOPS) (Phospho-2-dehydro-3-deoxyoctonate aldolase)	kdsA			0			0				-0.192346	0.00465146	5			0			0	1.73231		1	-0.302945	0.00199128	5
P0A9C5	CDILEPGTLQGYDRDPR	Glutamine synthetase	glnA			0	-1.04977	0.00287256	4			0	-1.21125	0.00104239	5			0	-0.546759	0.0033509	4	2.69402	0.00630279	3	-0.659313	0.0073681	5						0.0489224
A0A073HSZ4	CEENHKVPR	Putative NAD(P)H nitroreductase ydjA	AB67_1993			0			0				-0.27863	0.0374134	5			0			0	3.12004		1	-0.139327	0.00497565	5
A7ZUE4	CFEDNGLLYDLLEQNGR	Regulator of ribonuclease activity A	rraA			0			0	4.3823	0.58565	2	0.124558	0.0149705	5			0			0	2.98806	1.7467	3	0.0522124	0.00411622	5							0.253323	0.403834	1.32189
P21599	CGEDLNYAR	Pyruvate kinase II	pykA			0			0	3.71167	0.00035335	3	0.242522	0.00815331	5			0			0	3.879	0.00129585	4	0.808963	0.00241391	5							4.79953e-05	0.00198381	0.399111
S1I744	CGGNLGTDGSVAYLFSK	Probable transcriptional regulatory protein YebC	yebC			0	0.293141	0.00486224	3	3.0199		1			0			0	0.0750743	0.0202487	4	2.86812	0.0720571	3			0
P0AAT9	CGHDQFQR	Uncharacterized protein YbeL	ybeL			0			0	2.60862		1			0			0			0	3.121		1			0
Q83IY4	CGIVGAIAQR	Glutamine--fructose-6-phosphate aminotransferase [isomerizing]	glmS			0			0	3.12584	0.018043	4	0.330958	0.0142397	5			0			0	1.75142	0.0159569	3	0.042178	0.00261728	5							3.10492e-05	0.00192505	1.08564
A0A0A2RCT1	CGIVGLPNVGK	Ribosome-binding ATPase YchF	ychF			0			0	2.87342	0.606244	2			0			0			0	2.71983	3.19618e-05	3			0
A0A0E1LBE3	CGTRHPADQVIPQQDPR	5'/3'-nucleotidase SurE (EC 3135) (EC 3136) (Exopolyphosphatase) (EC 36111) (Nucleoside monophosphate phosphohydrolase)	surE			0			0						0			0			0	2.52585	1.58966	2			0
A0A0K3NLP6	CINKLEEITSGDLIVDGLK	GlnQ protein, subunit of glutamine ABC transporter (EC 3111-)	glnQ			0			0			0	-0.780748	0.0180884	5			0			0			0	0.407807	0.0111005	5
W8U0B3	CIVDSSGEALSAALAIGNIELVKPNQK	Phosphofructokinase	pfkB			0	0.553262		1	2.80072		1	0.186045	0.00339447	5			0	0.819705	0.72838	3	3.31874		1	-0.181017	0.00197078	5						-0.633505			-0.885075
W8ZPK8	CKIEQAPGQHGAR	30S ribosomal protein S4	rpsD	0.891948		1			0	0.87657	12.109	5	0.0162464	0.00298219	5	0.424492		1			0	4.36431	0.0125227	4	0.035246	0.00117831	5			0.486455				0.089896	0.265407	-3.46874
A1AGK5	CKPTSPGRR	50S ribosomal protein L2	rplB	1.73588	0.50208	5			0	3.50486	0.321403	2	0.185428	0.00157427	5	0.777016	0.0430715	3			0	3.62733	0.442178	2	0.093136	0.000744823	5	0.0510939	0.199164	0.866576				0.787168	0.813407	-0.214757
A0A080FBV81 (obsolete)	CLAGSEPIPESLK	Glycosyl transferase family, helical bundle domain protein	AB81_0881			0			0	3.10542	0.0611004	4	-0.0665109	0.0381401	3			0			0	2.96253	0.00308418	2	0.0439142	0.0156056	2							0.237798	0.398946	0.253308
P0A9M0	CLEAAMDHDKK	Lon protease	lon			0			0				-0.103517	0.00357533	5			0			0	3.01562	0.957893	3	0.0252254	0.000672815	5
P0ABU2	CLPQLENAGMLR	Ribosome-binding ATPase YchF	ychF			0			0				-0.234189	0.00872698	5			0	-0.628542		1			0	-0.156092	0.985339	5
W1HAH5	CMIMEEMGLVVEAHHHEVATAGQNEVATR	Glutamine synthetase type I (EC 6312)	0	-1.18661	0.0420877	3			0			0			0	-0.507442	0.0189865	4			0			0			0
P0A991	CMTIPSDQLYLPGHDYVDR	Fructose-bisphosphate aldolase class 1	fbaB			0			0	2.66785	0.0116922	2	-0.0718094	0.00687925	5			0			0	2.48031	0.0292492	2	0.0315009	0.00479552	5							0.193963	0.364415	0.29085
A0A0A5SXE1	CNVAFLPDVPFPDSLYLESDLATALAASR	Glycerol-3-phosphate dehydrogenase [NAD(P)+]	gpsA			0			0						0	0.355355		1			0			0			0
W1F229	CNVVSPGSTDTDMQR	2,3-dihydro-2,3-dihydroxybenzoate dehydrogenase [enterobactin] siderophore (EC 13128)	0			0			0				0.579792	0.16999	5			0	-0.702892	0.896182	3	-0.926893		1	-1.7616	0.0162125	5
E1HWN01 (obsolete)	CPFHQGGHDQSAGAGTTTR	Catalase-peroxidase (Fragment)	katG			0			0	1.88687	0.066739	5	-1.09458	0.0162621	5			0			0	2.89994	0.00905012	5	0.726209	0.0289448	5							0.000405788	0.0100636	0.807719
A8A6N0	CPGTEVREEYKR	Ketol-acid reductoisomerase (NADP(+))	ilvC			0	-0.188249	0.112908	2	2.799	0.459228	5	-0.118639	0.00545895	5			0	-0.900572	1.61245	3	1.7648	0.00792998	4	-0.283209	0.00536919	5						0.547753	0.048474	0.230849	0.869631
E9XNF6	CPQINLINR	Glycosyl transferase	ERFG_02603			0			0						0			0			0	1.97225		1			0
W1EXC4	CPVHNYIPNWLK	Glutamate synthase [NADPH] small chain (EC 14113)	gltd			0	-0.0565712	0.202768	5			0	-0.518846	0.00362436	5			0	1.46801	0.00179575	4			0	0.959517	0.0110592	5						-0.0462208
G0FG74	CQEVIDR	Phosphoribosylformylglycinamidine synthase (FGAM synthase) (FGAMS) (EC 6353) (Formylglycinamide ribonucleotide amidotransferase) (FGAR amidotransferase) (FGAR-AT)	purL			0			0			0	-0.138102	0.00323359	5			0			0	3.21526	0.00458697	2	0.0783182	0.00524033	5
E9YA761 (obsolete)	CQNITAGTNTTLYLK	Tryptophan synthase beta chain	trpB			0	0.319872	0.0141322	4	2.54408	0.00219317	3	-0.0135321	0.0496924	5			0	0.222095	0.0113003	4	2.52109	0.111757	4	0.0344424	0.00271154	5						0.145751	0.734489	0.786746	0.0709688
H1BSD61 (obsolete)	CQVHAGGR	Succinate--CoA ligase [ADP-forming] subunit beta	sucC			0			0				-0.23352	0.0774692	5			0			0	1.65191		1	-0.586424	0.0376151	5
A0A027ZD14	CRAEEPALNMLADGR	Peptide ABC transporter ATP-binding protein	dppD			0			0				-0.39352		1			0	0.686613		1	1.58818	0.993916	2	1.39846		1
V0XGE5	CREYAATQVDGQR	Isoleucine--tRNA ligase (EC 6115) (Isoleucyl-tRNA synthetase) (IleRS)	ileS			0			0				-0.294281	0.00838065	5			0			0	3.05531	0.0583487	3	0.611626	0.0226194	5
P0A7A9	CRPVGVLK	Inorganic pyrophosphatase	ppa			0			0	1.22121	17.5908	5	-0.00836186	0.00681839	5			0	0.0889557		1	0.263235	14.859	4	0.0248874	0.00253434	5							0.72514	0.786746	0.991224
A1AI64	CRQQEMNTQTGR	D-aminoacyl-tRNA deacylase	dtd			0			0						0			0			0	3.39616		1			0
A0A485EAI2	CRQTGRPHGFLR	30S ribosomal protein S14	rpsN			0			0				0.239316	0.021015	5			0			0	2.63197		1	0.0722937	0.000163529	5
W1X316	CRWPGTESAFQVHR	N-acetyltransferase domain-containing protein	Q609_ECAC01357G0014			0			0	3.81569	1.18678	3	0.101734	0.0177924	3			0			0	5.27762	1.17685	3	0.7383	0.00184752	3							0.406848	0.520095	-0.825365
W8U0B3	CTAPVFEPGGGGINVAR	Phosphofructokinase	pfkB			0	0.0439604	0.0112574	3	3.05292		1	0.186045	0.00339447	5			0	-0.16142	0.00359519	3	2.90353	0.0118876	2	-0.181017	0.00197078	5						-0.161682			-0.217675
D8EUJ51 (obsolete)	CTGVEMFRK	Elongation factor Tu C-terminal domain protein (Fragment)	HMPREF9345_04886	0.685045	2.75215	4	-0.468173	0.0776509	4			0			0	-0.530302	0.00796473	4	-0.497978	0.00633203	4			0			0
P00509	CTQELLFGK	Aspartate aminotransferase	aspC			0			0	4.12102	0.257632	4			0			0	-0.598522		1	3.15019	0.00536124	3			0
W8SY87	CTVQAGLMNPK	Enamine/imine deaminase (Endoribonuclease L-PSP) (Putative reactive intermediate deaminase) (Putative translation initiation inhibitor) (EC 354-) (Reactive intermediate deaminase) (RidA family protein) (RidA/YER057c/UK114 superfamily, group 2, YoaB-like protein)	yoaB			0			0	3.41482	0.338979	5	-0.0454902	0.0108939	5			0			0	3.32494	0.0467568	5	0.0508535	0.035062	5							0.549621	0.642952	0.186219
A0A028AQR9	CTWVASDFDALIPSLK	Histidine ABC transporter substrate-binding protein HisJ	BX06_01765			0			0				-1.59947	0.0200022	5	-0.701297	0.0308609	2			0			0	-0.643277	0.000998283	5
P0A6A3	CVDTSMGLTPLEGLVMGTR	Acetate kinase	ackA			0	0.343694	0.507442	3			0	0.126031	0.00900917	5			0	0.152045	0.0371118	3			0	0.655524	0.00168511	5						0.721142
A0A073HVE4	CVEAFKTQISK	Ribosome-recycling factor	frr	0.692695		1			0			0	0.0530469	0.00410975	5			0			0	3.23964	0.00783817	2	0.135038	0.00606256	5
A7ZUC9	CVGIQNEQLVHHDIIDAIENMK	ATP-dependent 6-phosphofructokinase isozyme 1	pfkA			0	0.217417	0.0111392	5			0	0.109224	0.00951377	5			0	0.956664	0.0150474	4	2.63199	0.458617	2	0.827472	0.00959204	5						-0.0209999
A0A1X3KTN8	CVGVTAGASAPDILVQNVVAR	4-hydroxy-3-methylbut-2-enyl diphosphate reductase	ispH			0	-2.54933	0.36481	2			0	-0.426839		1			0			0			0			0
A0A070SQ09	CVIVPNDQMETPHYHVLR	Ribonuclease E (RNase E) (EC 312612)	rne			0			0				0.0676696	0.00211582	5			0			0	1.63575		1	0.0761079	0.00131901	5
B1XAJ3	CVKPPIVIGDISRPAPITVEWAK	5-methyltetrahydropteroyltriglutamate--homocysteine methyltransferase	metE			0	-2.01455	0.0286633	3	1.67134		1			0			0	-2.13474	0.0185664	3	1.38037	0.00797009	2			0
V0XGE5	CVSNVAGDGEKR	Isoleucine--tRNA ligase (EC 6115) (Isoleucyl-tRNA synthetase) (IleRS)	ileS			0			0				-0.294281	0.00838065	5			0			0	2.92606	0.0985901	4	0.611626	0.0226194	5
A0A028AA32	CVTPESINQIALLQVR	Dihydroxyacetone kinase	dhaM			0	-1.46546		1			0	-0.765428	0.0211256	5			0			0			0	-1.34616	0.29651	5
V0XGE5	CWHYTQDVGK	Isoleucine--tRNA ligase (EC 6115) (Isoleucyl-tRNA synthetase) (IleRS)	ileS			0			0	1.99539	0.0237011	3	-0.294281	0.00838065	5			0			0	2.48517		1	0.611626	0.0226194	5									0.416131
G0FG74	CWQLGDANPILFIHDVGAGGLSNAMPELVSDGGR	Phosphoribosylformylglycinamidine synthase (FGAM synthase) (FGAMS) (EC 6353) (Formylglycinamide ribonucleotide amidotransferase) (FGAR amidotransferase) (FGAR-AT)	purL			0	-0.140539		1			0	-0.138102	0.00323359	5			0			0			0	0.0783182	0.00524033	5
P0AB80	CYDSHKGPVVFR	Branched-chain-amino-acid aminotransferase	ilvE			0			0	4.79653	0.477178	4	0.684798	0.0189694	5			0			0	2.37613	12.4197	3	0.539502	0.00184201	5							0.385395	0.503041	2.2751
A0A070K7Q01 (obsolete)	DAALSCDQFFVNHR	30S ribosomal protein S2	rpsB	1.44888	0.266387	4	-0.17833	0.00286433	4	3.81178	0.162839	3	0.0172991	0.00680769	5	1.06191	0.00465259	5	-0.157552	0.000497705	4	3.02982	0.111707	5	0.00426329	0.00100839	5	0.250008	0.401973	0.373931	0.567121	0.810173	-0.0338137	0.070744	0.230849	0.768932
E9YA761 (obsolete)	DACNEALRDWSGSYETAHYMLGTAAGPHPYPTIVR	Tryptophan synthase beta chain	trpB			0	0.141664	0.0154882	4			0	-0.0135321	0.0496924	5			0			0			0	0.0344424	0.00271154	5
V2QU67	DAFVQGEDIVLSEENEFPTQVGDASGTPHLSVGCVR	USG-1 protein	G723_03703	-0.373495		1	-0.412712	0.0184386	4			0	-0.414219	0.12797	2	-0.547155	0.381217	3	-0.312093	0.0112107	4			0			0
W8SRU3	DAGLNVVMDRCPAIEIPR	Acetyl coenzyme A synthetase (ADP forming), alpha domain (CoA-binding domain protein) (CoA-binding protein) (CoA-binding protein with NAD(P)-binding Rossmann-fold domain) (Putative CoA-binding protein) (Succinyl-CoA synthetase, alpha subunit-related enzyme) (Succinyl-CoA synthetase, alpha subunit-related enzymes)	yccU	-1.26451	0.00207994	2			0			0	0.0458577	0.0103942	5	-1.06545	0.00461666	3			0			0	0.0233599	0.00363478	5	0.016578	0.145087	-0.221554
P0A9S5	DAGLVVEIAPFGGECSQNEIDRLR	Glycerol dehydrogenase	gldA	-1.09523		1	-0.437819	0.0305759	4			0	0.142294	0.0175604	5	-0.15157		1			0			0	0.89635	0.0132577	5			-0.189608
A0A0J2BWJ5	DCDIEPELKPIR	Peptidase T	pepT	-1.31778	0.129043	2			0			0	-0.523137	0.0110997	5	-0.506238	0.0212659	2			0			0	0.47264	0.0222309	5	0.635727	0.729086	0.184233
P0AAI5	DFNCEDIISR	3-oxoacyl-[acyl-carrier-protein] synthase 2	fabF	0.126603	0.00442489	2	0.883939	0.499779	2			0	-0.422841	0.00574147	5	0.235376	0.0180831	5			0			0	-0.0463935	0.0037528	5	0.0226596	0.158135	0.267674
A0A370V130	DGEHQTVMMGWTGDNGDPDNFFATLFSCAASEQGSNYSK	Periplasmic dipeptide transport protein	dppA_2	-0.649546	0.00738687	5	-0.349309	0.00525274	4			0			0	0.175515	0.0135574	4	0.16611	0.00821636	4			0			0
A0A0A0G1J0	DGGAQHFADCITAIR	Lipoyl synthase (EC 2818) (Lip-syn) (LS) (Lipoate synthase) (Lipoic acid synthase) (Sulfur insertion protein LipA)	lipA			0			0				-0.418904	0.0278831	5			0			0			0	1.27739	0.0678645	5
D8AJP01 (obsolete)	DGGLAVLYGNFAENGCIVK	Dihydroxy-acid dehydratase	ilvD			0			0				0.769908	0.00486881	5			0			0	2.01276	0.241651	2	1.28295	0.00247597	5
W1WFD4	DGQCVVGTELNATHHRPVSEGK	Proofreading thioesterase EntH (Fragment)	Q609_ECAC02216G0002			0			0						0	-1.51526	0.0889125	4			0			0			0
P07395	DIAVVVAENVPAADILSECK	Phenylalanine--tRNA ligase beta subunit	pheT	0.0525857	1.28571	5	-0.498141	0.00870408	4			0	-0.21948	0.0208517	5	-1.17324	0.0294413	4	-0.428268	0.0732441	4			0	-0.2673	0.00273252	5	0.0856937	0.212521	1.178	0.369492	0.718846	-0.117694
W9AAW6	DINACGEMAR	3-isopropylmalate dehydratase large subunit (EC 42133) (Alpha-IPM isomerase) (IPMI) (Isopropylmalate isomerase)	leuC			0			0	-0.545351	0.150614	5	-2.10269	0.00517422	5			0			0	1.27923	0.0175048	2	1.3061	0.0184397	5							0.000272681	0.00845311	1.58421
A1AEW7	DITLAMDCAASEFYK	Enolase	eno	1.33612	1.34324	5	0.0787538	0.013386	5	4.25853	0.0214304	2	0.234876	0.00715715	5	0.192087	0.0325832	5	0.415643	0.0119922	5	4.08878	0.198033	5	0.486431	0.000766331	5	0.0568117	0.199164	1.39559	0.428565	0.730388	-0.0853341	0.123671	0.306102	0.42131
A1AD13	DITLTSTCEHHFVTIDGK	GTP cyclohydrolase 1	folE			0	0.14673	0.0624093	4			0	0.113746	0.0460116	5			0	-0.636095	0.0634203	4			0	-0.867702	0.00563194	5						-0.198623
A0A073HJ18	DIVHCLIAPGTPLSEKEVSVR	HTH gntR-type domain-containing protein	AB67_1743			0	-1.0818	0.00899012	4			0			0			0			0			0			0
W1X9J4	DKCEQSANINAYWEPNTLR	Uncharacterized protein (Fragment)	Q609_ECAC00553G0002	0.0314531	0.00572402	4			0			0	-0.0261755	0.0367513	5	-0.084465	0.00602059	5			0			0	-0.0709494	0.00194383	5	0.507402	0.638368	0.0711442
D7Y663	DKLATQCGLDVAPR	Nitrite reductase [NAD(P)H], large subunit	nirB	0.069071	0.153743	4	0.407859	0.0798195	3			0	-0.70821	0.015143	5	1.04493	0.0716416	5			0	4.09837		1	0.766751	0.448178	2	0.518531	0.646685	0.499102
P0AES9	DKPEDAVLDVQGIATVTPAIVQACTQDK	Acid stress chaperone HdeA	hdeA	0.834233	0.017471	5			0			0	0.834866	0.0379715	5	0.461128	0.00340273	5			0			0	0.436239	0.0101419	5	0.832366	0.883547	-0.0255212
W1XDU1	DKPVIVVDGSGMQCQEPANALTK	Rhodanese domain-containing protein (Fragment)	Q609_ECAC00085G0003	0.44734	0.0270088	2			0			0	-0.0804335	0.0236131	4	0.56482	0.012897	4			0			0	0.331485	0.00345034	5	0.193661	0.334321	0.294438
D2TQH5	DLAQCVAISNQYGPEHLIIQTR	Histidinol dehydrogenase (HDH) (EC 11123)	hisD			0			0						0			0			0			0			0
P06988	DLAQCVEISNQYGPEHLIIQTR	Histidinol dehydrogenase	hisD	0.363098	1.28944	4	-1.05278	0.0471863	4	2.96697		1			0	-0.186986	0.0063942	4	-0.833572	0.0119575	4	2.39536	0.00108556	3			0
I0VQX21 (obsolete)	DLATTFESQGLAPTLENVCSVLAVAQQESNYQADPAVPGLSK	Putative lipoprotein	ECW26_29160	-0.00941644	0.0404167	5			0			0	-0.06403	0.0236643	4	0.401458	0.0933175	3			0			0	0.468241	0.134912	2	0.75213	0.817317	0.121396
A7ZPX4	DLAVSSGSACTSASLEPSYVLR	Cysteine desulfurase IscS	iscS	0.549916		1			0			0	0.260143	0.0253949	5	-0.884952	0.0211281	3			0			0	0.368107	0.0155964	5			1.54283
W1F202	DLGEVSGDSCQASNQDSPPSIPTAR	Outer membrane lipoprotein RcsF	rcsF	0.202373	0.00521343	5	0.0731347		1	0.418746	0.0895966	4	0.557903	0.153018	4	0.157715	0.00140713	5			0	0.0291348		1	-0.149363	0.317191	3	0.180557	0.323621	-0.662608						-0.317654
A0A2S8JSG3	DLLCDPQTSGGLLLAVMPEAENEVK	Selenide, water dikinase	selD	1.58747	0.494748	4	-0.310639	0.000156894	2			0	-0.0260378	0.00944767	5	0.624265	0.0562547	4			0			0	0.324153	0.00672926	5	0.0395405	0.187961	1.3134
I0VXG81 (obsolete)	DLLPLVEGCTVSTK	ATP-dependent protease ATPase subunit HslU	hslU			0	-0.0906869	0.0692148	3			0	0.0912864	0.00540469	5			0	-0.0139151	0.0124201	3			0	0.229682	0.00496388	5						0.0616238
A0A023Z1F0	DLPAITLDGHQVEVCANIGTVR	Phosphoenolpyruvate-protein phosphotransferase	ptsI	0.60177	0.916786	2	-0.146679	0.00153574	5			0	-0.175934	0.0016199	5	0.140454	0.0165769	5	0.1737	0.00139472	3			0	0.0259718	0.00211285	5	0.50797	0.638368	0.663223	0.10059	0.397315	-0.118473
A0A1V2SW19	DMTCQEFIDLNPK	Acid-resistance protein	hdeB			0			0						0			0			0			0			0
P0AAI5	DQAVPPTINLDNPDEGCDLDFVPHEAR	3-oxoacyl-[acyl-carrier-protein] synthase 2	fabF	0.304961	0.00751332	2	-0.576131		1			0	-0.422841	0.00574147	5	0.322077	0.0113946	5	-0.47339	0.203207	3			0	-0.0463935	0.0037528	5	0.027394	0.161862	0.359331			0.273706
P07395	DVAVLNQLPLVQPEIVPVGATIDDTLPITVEAPEACPR	Phenylalanine--tRNA ligase beta subunit	pheT			0			0				-0.21948	0.0208517	5	-0.213687	0.00313162	2			0			0	-0.2673	0.00273252	5
A0A135PVY0	DVGTIMDNSDCTASYSR	Uncharacterized protein	HMPREF3040_00878			0	1.08984		1			0	1.27869	0.013507	5			0	-0.322992		1			0	0.264668	0.0137749	5						0.398812
K4XK65	DVTFNTGDSEQGIVPCLTR	Outer membrane usher protein FimD (Fragment)	ECO9455_01955	-1.1474	0.195755	4			0			0	-1.27868	0.377466	2	0.489651	0.00727174	4			0			0			0
E9XRX8	DVTLTLPVGLFTCITGVSGSGK	UvrABC system protein A	ERFG_03826			0			0						0			0			0			0			0
P10789	DVTPIPHDGCRPPK	30S ribosomal protein S11 (BS11)	rpsK	0.624038	0.73397	4			0			0			0	-0.0540522	0.00347259	3			0			0			0
W9AL06	DVTTGDTLCDPDAPIILER	Elongation factor G (EF-G)	fusA	1.02934	0.445141	3	-0.590412	0.00956561	5	3.88533	0.200892	2	-0.345808	0.0035204	5	0.505407	0.0110959	4	-0.472268	0.0184045	5	3.28537	0.0375863	3	-0.314417	0.000999092	5	0.290431	0.447237	0.555328	0.275808	0.60968	-0.0867535	0.312496	0.440335	0.631352
P0A1H3	DVTTGDTLCDPENPIILERMEFPEPVISIAVEPK	Elongation factor G (EF-G)	fusA	0.781529	0.00653009	2	-0.612645	0.00551512	2			0			0	0.527997	0.0391272	3	-0.313285	0.0123521	3			0			0
D7ZQU61 (obsolete)	DVTVTLPDYPGSVPIPLTVYCAK	Fimbrial protein	HMPREF9550_01119	-2.16702	0.16791	5			0			0	-0.471029		1	-0.18725	0.000700739	3			0			0			0
W8U1Z9	DYGGQLVACFAVDQDENPQR	Dipeptide ABC transporter ATP binding subunit DppF (Dipeptide ABC transporter ATP-binding protein) (Dipeptide transport ATP-binding protein DppF) (Dipeptide transport ATP-binding protein DppF (TC 3A152)) (Dipeptide transporter) (Dipeptide transporter ATP-binding subunit) (EC 363-) (Dipeptide/heme ABC transporter ATPase) (Ole(C)_1_L06249) (Peptide ABC transporter ATP-binding protein) (Stage 0 spor…	dppF			0			0				-0.197024	0.0482431	5			0			0			0	1.51777	0.0144134	5
D2TP85	EACPLGLAPTSSTTATLVMGDALAVALLK	Arabinose 5-phosphate isomerase (EC 53113)	kdsD			0			0						0	-0.714126	0.0429338	3			0			0			0
A0A029LAD41 (obsolete)	EAIRESLLDEAQGADCLMVKPAGAYLDIVR	Delta-aminolevulinic acid dehydratase (Fragment)	AC56_5392			0			0				0.282527	0.0130197	5	-1.10144		1			0			0	-0.115809	0.0208367	5
D2TKV5	EAIRESLLDEAQGADCLMVKPAGAYLDVLR	Delta-aminolevulinic acid dehydratase (EC 42124)	hemB			0			0						0	-0.618717		1			0			0			0
B1IPL0	EALEKAEEAGVDLVEISPNAEPPVCR	Translation initiation factor IF-3	infC	1.61612	1.59949	5			0			0	0.220903	0.00395248	5	0.0981953	0.00588369	5			0			0	0.208816	0.00172554	5	0.0568143	0.199164	1.50583
B1XHB7	EAVADIGYPCIVKPVMSSSGK	Formate-dependent phosphoribosylglycinamide formyltransferase	purT	-1.24924		1			0			0	-0.305912	0.0172471	5	-0.928638	0.00651704	3			0			0	-0.229302	0.0127294	5			-0.243991
D7Y663	EAVLCEWTETVNTPSAQTR	Nitrite reductase [NAD(P)H], large subunit	nirB	0.950764	0.0355616	3	-1.09	0.0171176	5			0	-0.70821	0.015143	5	0.881846	0.0576197	2	0.4446	0.232175	3	1.93658	0.183513	2	0.766751	0.448178	2	0.20589	0.351728	1.54388	0.925783	0.968931	-0.0596407
P76549	ECANVAENNGFVLVGR	Uncharacterized protein YffR	yffR	0.645737	0.0716448	3			0			0			0	-0.0930632		1			0			0			0
D8C3Y51 (obsolete)	ECFEAYLPASVAWR	Asparagine synthase (Glutamine-hydrolyzing)	asnB			0	-0.587735	0.00240529	4			0	-0.904471	0.0151792	5			0	0.420476	0.00911087	4			0	0.0365184	0.0241938	5						-0.0672204
A7ZTG3	ECITSMVSR	Protein-export protein SecB	secB			0	-0.309383	0.00710977	4	4.57384	0.368805	5	-0.288374	0.00487302	5			0	-0.426448	0.0263738	2	3.80886	0.237455	3	-0.152739	0.00379192	5						0.2527	0.0706338	0.230849	0.900612
A1AGK0	ECRPLSK	30S ribosomal protein S17	rpsQ			0			0	3.30947		1	-0.00767996	0.00436565	5			0			0	3.72781		1	0.029368	0.0144157	5									-0.381296
P09120	ECTLETLEEMLEKLEVVVNER	DNA-binding protein H-NS	hns	0.736277	0.741697	4	-0.743885	0.0792393	5	3.29703	0.290544	5	-0.551135	0.00907437	5	0.457664	0.0182226	5	0.00437144	0.0106861	5	2.86398	1.54777	3	0.253382	0.000359329	5	0.0893771	0.212689	1.08313	0.713673	0.897434	0.0562602	0.244515	0.398946	1.23757
A0A0S3NRK91 (obsolete)	EFAEPACVIVK	Bifunctional purine biosynthesis protein PurH	purH			0			0						0			0			0			0			0
F4SI53	EFGPDCVLAVFAELNAAKPK	Pyruvate:ferredoxin (Flavodoxin) oxidoreductase	ECHG_01213			0	-1.38087	0.0130731	2			0			0			0			0			0			0
A0A029GVK31 (obsolete)	EFICIDTGGIDGTEDGVETR	GTPase Der	engA	0.257976		1			0			0	0.0543087	0.0142202	3	0.59924	0.0103091	4			0			0	0.399398	0.0339015	5			0.00382522
V0VB60	EFYAPVGTTLLEALESNNVPVVAACR	2Fe-2S iron-sulfur cluster binding domain protein (Fragment)	HMPREF1604_05473	-1.13131		1			0			0			0	0.0931545		1			0			0			0
R8WIM6	EGCSLEDAVENIDIGGPTMVR	Bifunctional purine biosynthesis protein PurH [Includes: Phosphoribosylaminoimidazolecarboxamide formyltransferase (EC 2123) (AICAR transformylase); IMP cyclohydrolase (EC 35410) (ATIC) (IMP synthase) (Inosinicase)]	purH			0	0.306347	0.0918061	4			0			0	0.249991		1	-0.0353544	0.0523018	5	3.85499		1			0
S1BWB0	EGCSVEDAVENIDIGGPTMVR	Bifunctional purine biosynthesis protein PurH [Includes: Phosphoribosylaminoimidazolecarboxamide formyltransferase (EC 2123) (AICAR transformylase); IMP cyclohydrolase (EC 35410) (ATIC) (IMP synthase) (Inosinicase)]	purH			0			0						0	2.95637		1			0			0			0
A7ZPW1	EIAYFFGEGEVCPR	Nucleoside diphosphate kinase	ndk	0.51225	0.894121	5	-0.92611	0.0340249	4	3.82734	0.00129617	2	-0.709384	0.0244745	5	-0.935057	0.0346086	4	-0.663549	0.00891465	4	3.08989	0.000323422	2	-0.618254	0.00745201	5	0.0250299	0.160977	1.53844	0.29282	0.640543	-0.171432	2.49655e-05	0.00192505	0.828579
W1EWI6	EIDATCTFSNQAFDSLIPSLK	Arginine ABC transporter, periplasmic arginine-binding protein ArtI	0	-0.296655	0.0246191	4	-0.204722	0.00925913	3			0	-0.325551	0.000902371	5	0.0628862	0.0150511	3	0.858374	1.62575	3			0	-0.068919	0.00162876	5	0.384683	0.54184	-0.102909	0.0129805	0.15144	-0.806465
V0XC93	EIGSAKPAYICQGWGPQR	Anaerobic dimethyl sulfoxide reductase, A subunit, DmsA/YnfE family	HMPREF1608_04425			0			0			0			0			0			0			0			0
W1XDK8	EIGYVHSDMGFDANSCAVLSAIGK	S-adenosylmethionine synthase (Fragment)	Q609_ECAC00144G0001	0.933065	1.06382	3	0.0214178	0.307095	2			0	1.04133	0.00794526	5	-0.280161	0.0149312	5	-0.528216	0.250668	3	3.25591		1	0.134675	0.0032939	5	0.660134	0.744516	0.306571	0.464818	0.733923	-0.357022
G0FG74	EILSDEPGMSPLEIWCNESQER	Phosphoribosylformylglycinamidine synthase (FGAM synthase) (FGAMS) (EC 6353) (Formylglycinamide ribonucleotide amidotransferase) (FGAR amidotransferase) (FGAR-AT)	purL	1.09497	1.13062	5	-0.362507	0.00426624	3			0	-0.138102	0.00323359	5	0.230611	0.0022322	4	0.0349196	0.191228	5			0	0.0783182	0.00524033	5	0.0865304	0.212521	1.08078	0.0405031	0.297017	-0.181006
P23843	EIPDEVHVDPYLCTYYYEINNQKPPFNDVR	Periplasmic oligopeptide-binding protein	oppA	0.129349	0.0308679	5			0			0			0	0.796075	0.0223554	5	0.921648	0.000975559	2			0			0
A0A2T3RW98	EIPNEVHVDPYLCTYYYEINNQKPPFNDVR	Oligopeptide ABC transporter substrate-binding protein OppA	oppA	0.076092	0.0256567	3	0.0551942	0.115369	2			0			0	0.678154	4.74106e-05	2			0			0			0
A1A9D6	EISSCSNVWDFQAR	Serine--tRNA ligase	serS	0.328836		1	0.00504373	0.00305673	5			0	0.38417	0.00858602	5	0.5668	0.000366563	2	0.249083	0.00279367	4	3.73065	0.115887	3	0.417385	0.00138683	5			-0.204749	0.00255135	0.0497281	-0.210825
W1F5H4	EKQDESCSLTQALPSELK	Phosphoanhydride phosphohydrolase (PH 25 acid phosphatase) (AP) / 4-phytase (EC 3132) (EC 31326)	0	1.64513	0.0848031	3			0			0	1.67357	0.0731508	5	1.90576	0.0131678	5			0			0	1.89361	0.00914059	5	0.861144	0.900359	-0.0405822
W1EX11	ELAAGLPTAISLASTDQTFADDLQQLLHCGK	Glycerol-3-phosphate dehydrogenase [NAD(P)+] (EC 11194)	0	0.624951	0.626001	4	0.311597	0.0825041	2			0	-0.402833	0.0246659	4	-0.563126	0.0385492	5	-0.178353	0.113704	3			0	-0.352172	0.0137203	5	0.0587294	0.199164	1.23874	0.11022	0.406073	0.540611
A1AI95	ELAGVAGCAVAIAPPEMYIDMAK	Triosephosphate isomerase	tpiA			0	1.08044	0.229159	3			0	0.477418	0.0164545	5			0	0.915151	0.0477662	4	3.80715		1	0.678577	0.00423491	5						0.366452
A1AE82	ELAGWMCDVLDSINDEAVIER	Serine hydroxymethyltransferase	glyA	2.06175	1.00197	5	0.431989	0.00928411	5	4.387	0.259741	4	0.248272	0.00198825	5	0.581316	0.00471139	4	-0.044481	0.00405994	4	3.50257	0.148744	3	-0.153301	0.00174125	5	0.0744734	0.204685	1.07886	0.25114	0.587861	0.0748973	0.214227	0.390649	0.482856
W1EQV9	ELASGLSCPVGFK	Phospho-2-dehydro-3-deoxyheptonate aldolase (EC 25154)	0	1.39526	1.27897	5	0.395032	0.00685107	4	3.7654	0.192016	5	0.512187	0.00463233	5	-0.742324	0.00876552	4	0.132692	0.173039	4	2.89822	0.0688799	5	0.139692	0.0018369	5	0.0256669	0.161862	1.76509	0.224	0.573658	-0.110155	0.0762282	0.236307	0.494687
A0A0A0FBI6	ELDREFGELKEETCR	UPF0304 protein YfbU	yfbU	1.16584	0.9664	4	0.0627923	0.036068	4			0	0.088925	0.0207993	5	0.221822	0.000333744	5	0.0561508	0.0293761	4	2.89383		1	0.0692165	0.00144996	5	0.159332	0.300997	0.924309	0.913334	0.968931	-0.013067
A0A028AA32	ELGIGWICQQGEK	Dihydroxyacetone kinase	dhaM			0	1.22226	0.0804535	2			0	-0.765428	0.0211256	5			0	1.05464		1			0	-1.34616	0.29651	5						-0.413118
G0F3J1	ELGIPAVVGCGDATER	Phosphoenolpyruvate synthase (PEP synthase) (EC 2792) (Pyruvate, water dikinase)	ppsA			0	-0.658037	0.00065504	2			0	-0.487446	0.0302136	5			0	-0.537212	0.294365	4			0	-1.02077	0.0189585	5						-0.654146
Q83IY4	ELGYLGSLAICNVPGSSLVR	Glutamine--fructose-6-phosphate aminotransferase [isomerizing]	glmS			0			0				0.330958	0.0142397	5			0			0			0	0.042178	0.00261728	5
P0A8Y5	ELHMEQPGDYCITYNGALVQK	Sugar phosphatase YidA	yidA			0			0				-0.0167224	0.0740376	4			0			0	2.04002		1	0.000136911	0.0314151	5
A1AHF5	ELLHYCLER	ADP-L-glycero-D-manno-heptose-6-epimerase	hldD			0	-0.0273908	0.00262946	4			0	0.0744298	0.00483685	5			0	-0.141513	0.073116	5	0.372952		1	-0.138247	0.00128514	5						-0.0985541
A1AEW8	ELLSIGIQPDILICR	CTP synthase	pyrG	0.886828	2.22354	4	-0.343419	0.00212815	4			0	-0.0600453	0.0980273	5	-0.320955		1	-0.0544145	0.00454474	5			0	0.0181933	0.00570939	5			1.28602			-0.210766
A0A0J2BPW7	ELNQAADNLACSLRR	(2,3-dihydroxybenzoyl)adenylate synthase	entE	0.1551	7.55408e-06	2			0			0	0.336814	0.00155354	2	-2.30315		1			0			0	-1.47731	0.0241432	4			0.644125
B1LGE7	ELSDDLCSLR	Exoribonuclease 2	rnb	-0.534764	1.69361	3			0			0	0.0110894	0.0670674	5	-0.940159	0.00638393	2			0			0	-0.205809	0.00908222	5	0.828031	0.881799	0.188497
W8U0D7	EMASALSCPVGFK	Phospho-2-dehydro-3-deoxyheptonate aldolase (EC 25154)	aroH			0	3.90659	0.319894	3			0	0.490057		1			0	1.54844	3.75563	3	1.23681	0.00170857	2	0.156717	0.0330019	4						2.02482
W1F4C3	ENFGCGSSR	3-isopropylmalate dehydratase small subunit (EC 42133) (Alpha-IPM isomerase) (IPMI) (Isopropylmalate isomerase)	leuD			0			0	-0.279869	0.529883	5	-2.09334	0.0137507	5			0			0	2.96527		1	2.09357	0.0369861	5									0.941775
P69786	ENITNLDACITR	PTS system glucose-specific EIICB component	ptsG	-1.26828	0.0182988	5			0			0	-0.873892	0.017788	5	0.16226	0.00205459	5			0			0	0.244483	0.00631275	5	0.00694533	0.0911228	-0.312166
Q7WUZ8	ENIVYQCWER	Homoserine kinase (EC 27139) (Fragment)	thrB	-0.985445		1	0.162123	0.00925944	4			0	0.114953	0.010457	2			0	-0.170151	0.00297106	5	1.12155		1	-0.163618	0.00179008	2						0.053703
P0AB71	ENNFALPAVNCVGTDSINAVLETAAK	Fructose-bisphosphate aldolase class 2	fbaA	0.973797	1.23315	5	-0.026834	0.00416358	5	3.86686	0.195306	4	-0.0934192	0.0106183	5	-0.2	0.022368	5	0.22665	0.00931225	5	3.39859	0.132565	3	0.0284635	0.00222702	5	0.0618132	0.199164	1.29568	0.163871	0.471409	-0.131601	0.114555	0.30223	0.590153
P0ADN2	EPVTEEEKLFVAVCR	UPF0438 protein YifE	yifE			0	-0.301995		1			0	0.0988548	0.001937	5	-0.395663		1	0.0853627	0.0651732	4			0	0.244807	0.0021523	5						-0.241406
A0A0J2BPW7	EQGIAEFKLPDRVECVDSLPLTAVGK	(2,3-dihydroxybenzoyl)adenylate synthase	entE			0	0.376518	0.0391656	3			0	0.336814	0.00155354	2			0	-1.01631	1.10315	3			0	-1.47731	0.0241432	4						-0.421301
A0A028AA32	EQLGLPSSDTEISDTCPAYDEEAR	Dihydroxyacetone kinase	dhaM	-0.957633	0.0333793	5	-0.53509	0.0260664	3	1.72694	0.0440957	2	-0.765428	0.0211256	5	-1.77673	0.0138968	5	0.718088		1	1.74485		1	-1.34616	0.29651	5	0.417996	0.56852	0.238361			-1.83391			-0.598646
E1IMU8	EQPCDNVPATRPTVK	Periplasmic trehalase	treA	-1.35254	0.0217378	4			0			0	-1.20813	0.0904716	5	-0.822629	0.00956527	5			0			0	-0.785224	0.0170291	5	0.546265	0.663611	-0.107002
W1EZD6	EQQGFCEGR	Transcription elongation factor GreA (Transcript cleavage factor GreA)	greA	1.05268	0.805622	5	-0.581647	0.024443	5	4.5582	0.0472765	5	-0.362416	0.00601976	5			0			0	4.83264	0.117164	2	0.0186675	0.00131645	5							0.755287	0.793691	0.106646
P63737	ERPDAVLPTMGGQTALNCALELER	Carbamoyl-phosphate synthase large chain	carB	0.386249	0.0153441	2	-0.753576	0.0455678	4			0	-0.291618	0.00923737	5	0.568301	0.0032208	2	-0.490867	0.0152489	3			0	-0.155425	0.00413342	5	0.715683	0.795686	-0.0458592	0.351273	0.709301	-0.126516
P0A6A3	ESGLLGLTEVTSDCR	Acetate kinase	ackA			0	-0.0147963	0.000676411	3	1.16833	0.473314	2	0.126031	0.00900917	5	0.399102	0.0070283	2	0.63866	0.005576	5	1.92372		1	0.655524	0.00168511	5				0.13699	0.429371	-0.123963			-0.225899
P0A9V1	ETLAVCER	Lipopolysaccharide export system ATP-binding protein LptB	lptB			0			0	-0.0473682		1	-0.733574	0.0340141	5			0			0	1.91597	7.63236	2	-0.280319	0.0100839	5									-1.51009
A0A0D8WF33	EVCDLLLLAQGK	3-deoxy-D-manno-octulosonate 8-phosphate phosphatase KdsC	kdsC			0	-0.432727		1			0			0			0	-0.183294		1			0			0
P0AAT9	EVFQDLNHHGVYHSGEVVGLGNLVCEK	Uncharacterized protein YbeL	ybeL	-0.254042	1.03138	4	-1.33617	0.132296	4			0			0	-0.238381	0.00722584	4	0.205102	0.0781072	2			0			0
D7Y3G0	EVKEWLECSAGQFNQIDPNSTKPQSLINWDGFR	2',3'-cyclic-nucleotide 2'-phosphodiesterase (EC 31416) (Fragment)	cpdB			0			0				-0.924979	0.00425122	5			0			0			0	0.225186	0.0148081	4
E1J419	EVLPPQHNCLHQLWSALSTTEKDQLEQITR	Transcriptional regulator, MarR family	HMPREF9347_01670			0			0				-0.439707	0.200143	3	-0.375572		1			0			0	0.0722498	0.0221703	4
A0A073HA63	EVRPDAIICTGR	NADP-dependent malic enzyme	maeB			0			0				-0.88231	0.0184522	5	-0.387826	0.00195618	3			0			0	-0.529754	0.0119328	5
N4P1011 (obsolete)	EYDDACDPK	Receptor ligand binding region family protein (Fragment)	ECP03018677_5265	-0.120076	0.00895333	5			0			0			0	0.159107	0.00685201	4			0			0			0
W8T383	EYDTFCGAIDKLEAELK	FMN-binding protein MioC (Flavoprotein) (Flavoprotein MioC) (Protein MioC) (Sulfite reductase [NADPH] flavoprotein alpha-component) (EC 1812)	mioC			0			0			0			0	-0.678639	0.142331	3			0			0	-0.509432	0.091398	2
G0F2K9	FAACNLDR	Glutamate synthase [NADPH] large chain	UMNF18_4120			0	-0.238625	0.00824473	4	2.81983	0.469771	4	-0.467454		1			0	0.155003	0.00191751	4	2.93411	0.0190122	3	0.0673634		1						0.141189			0.420544
A1AFB0	FADVACAGPLLAAELDALGK	Phosphoglycerate kinase	pgk	1.12506	1.31865	5	-0.083618	0.0186468	5	3.42694		1			0	0.0601725	0.0100468	5	0.284957	0.00113855	4	3.72361	0.000637609	2	0.0955869		1
S0WF13	FAEKELLNFTLLSDENHQVCEQFGVWGEK	Thioredoxin-dependent thiol peroxidase	WES_03023			0	-0.0211728	0.00941164	5			0			0			0	-0.0740189	0.0452133	4			0			0
P0A6A3	FAIIDAVNGEEYLSGLAECFHLPEAR	Acetate kinase	ackA	0.447224	0.659688	4	-0.259207	0.00839074	3			0	0.126031	0.00900917	5	-1.10356	0.00463137	4	4	0.00834407	2			0	0.655524	0.00168511	5	0.0147998	0.145087	2.08027	2.0187e-05	0.00211964	-3.72971
W1EWI6	FATEASYPPFESIDANNQIVGFDVDLAQALCK	Arginine ABC transporter, periplasmic arginine-binding protein ArtI	0	-0.253168	0.0140103	4			0			0	-0.325551	0.000902371	5	0.0672848	0.00652092	5			0			0	-0.068919	0.00162876	5	0.414936	0.56852	-0.0638205
I4SI56	FCGAEGLNNVITLSTFR	Thiol peroxidase (Tpx) (EC 111115) (Peroxiredoxin tpx) (Prx) (Thioredoxin peroxidase)	tpx	0.544079	0.215844	4	-0.618568	0.00643822	5	4.3566	0.0900836	5	-0.229415	0.0096225	5	0.370749	0.0354785	4	-0.845336	0.0279027	5	3.33649	1.02293	3	-0.424038	0.00288896	5	0.93761	0.955531	-0.0212934	0.781578	0.915511	0.0321449	0.303435	0.432482	0.825487
P0A955	FCPTGGISPANYR	KHG/KDPG aldolase	eda	1.05827	2.31407	5	0.100623	0.00783727	4	3.41091	0.677716	5	0.0904336	0.00218351	5	-0.665631	0.00922482	5	0.116744	0.00866587	5	2.79991	0.000820859	4	0.178514	0.00343382	5	0.0566859	0.199164	1.81198	0.329477	0.678336	0.0719593	0.13181	0.306102	0.699083
A0A029HYN5	FCQALMTELYR	Glutamate dehydrogenase	gdhA			0	-0.439331	0.0210628	5			0	-0.515098	0.00250509	5			0	-0.232796	0.0282125	5			0	-0.353953	0.00365081	5						-0.0453897
W1F0F8	FCQEEDKSTNRPYTSR	Fructose-1,6-bisphosphatase class 1 (FBPase class 1) (EC 31311) (D-fructose-1,6-bisphosphate 1-phosphohydrolase class 1)	fbp			0			0	3.72038	0.0435794	2	-0.00444542	0.00416182	5			0			0	4.03527		1	-0.0767748	0.00281816	5									-0.387219
N2JMD21 (obsolete)	FCQFYQQDPLQR	Protein mtfA	mtfA			0			0			0			0			0			0			0			0
A1AEN2	FCVPNKEVMPER	S-ribosylhomocysteine lyase	luxS	1.83009	1.5859	5	0.598168	0.0276869	4	4.88259		1	0.69924	0.00378109	5	-0.978699	0.00660718	5	-0.103701	0.0244333	5	3.53535	0.0489656	4	-0.129283	0.00316766	5	0.0248679	0.160977	1.98027	0.237883	0.580314	-0.126654			0.518725
A0A0D8W8X0	FDAEAHFRPAPQQVCDDPR	Hydrogenase maturation factor	hypD	-0.353891	0.0226544	5			0			0	-0.224031		1	0.422892	0.00675955	4			0			0	0.675906		1			0.123154
A1AGJ9	FDGNACVLLNNNSEQPIGTR	50S ribosomal protein L14	rplN	1.51417	0.467443	5			0			0	0.0579481	0.0156216	5	0.73755	0.00419097	5			0			0	0.175743	0.0173476	5	0.0480494	0.199164	0.894415
A0A096ZNT3	FGAIAGCMVTEGVVKR	Translation initiation factor IF-2	infb			0			0				-0.158307	0.00442333	5			0			0			0	-0.0853307	0.000497219	5
A0A370VA97	FGCATRPIPNLPEAR	Ribonuclease I	rna	0.346519	0.0137434	5			0			0			0	0.165745	0.00118204	5			0			0			0
V6G0F2	FGTNPFCVVFPR	Malate/L-lactate dehydrogenase	EC970259_1239			0	-0.150513		1			0	-0.0517948	0.0466237	5			0	0.0852374	0.00259376	3			0	-0.140555	0.0191755	5						-0.32451
A0A161ZCZ81 (obsolete)	FHAGANVGCGR	50S ribosomal protein L27	rpmA	1.57458	0.625494	5	0.123334	0.00589354	4	4.59089	0.0460556	4	0.226088	0.00116242	5	0.614127	0.00549919	5	0.0207689		1	4.27149	0.00604402	4	0.0595944	0.000928239	5	0.089485	0.212689	0.793957			-0.0639292	0.257679	0.404458	0.152904
P52061	FHCVLVYLR	dITP/XTP pyrophosphatase	rdgB			0			0				0.749663		1			0			0			0	-0.193947	0.0386945	3
A7ZR23	FICIADASK	Ribose-5-phosphate isomerase A	rpiA	-0.427555	0.000495853	2	0.141171		1	4.11571	0.215619	5	-0.0182191	0.00248511	5	-0.608843	0.00157356	5	-0.195346	0.0338752	4	3.58484		1	-0.102621	0.00142107	5	0.0246108	0.160977	0.0968861			0.252116			0.446461
A7ZK21	FIEADFAQVDYTDAVTILENCGR	Asparagine--tRNA ligase	asnS	-0.22156	1.60303	3	-0.462386	0.021096	3			0	-0.345309	0.0119129	5	-0.42031	0.00649736	4	-0.259193	0.0142471	3	1.81209		1	-0.067954	0.00204544	5	0.583101	0.694219	0.476104	0.519103	0.778655	0.074161
A0A096ZNT3	FKDDVNEVRNGMECGIGVK	Translation initiation factor IF-2	infb			0			0				-0.158307	0.00442333	5			0			0	1.64998		1	-0.0853307	0.000497219	5
V8K7P7	FLETDIPVFGICLGHQLLALASGAK	Carbamoyl-phosphate synthase small chain (EC 6355) (Carbamoyl-phosphate synthetase glutamine chain)	carA			0	-0.589941	0.0234546	4			0	-0.190414	0.0172925	5	-0.152693		1	-0.227551	0.00548196	4			0	-0.0295668	0.00128096	5						-0.201543
B1LQ72	FLTCGSVDDGKSTLIGR	Sulfate adenylyltransferase subunit 1	cysN	1.25623		1			0			0	0.205297	0.263852	3	-1.13726	0.00324255	2			0			0	-0.453371	0.0442739	5			1.73482
H1BZR61 (obsolete)	FNDSGIVGCLTVTPYYNRPSQEGLYQHFK	4-hydroxy-tetrahydrodipicolinate synthase	dapA	1.23375	1.36023	4	-1.54477	0.0247466	4			0	0.0973413	0.00666575	5	0.379202	0.00279454	5	-0.164887	2.93075	3			0	0.108716	0.00529698	5	0.235807	0.39063	0.865917	0.00484389	0.0782475	-1.36851
W1XDA0	FNSAMDIPAQGLCR	Uncharacterized protein (Fragment)	Q609_ECAC00348G0001			0	1.3469	0.01015	3			0			0			0	0.0832315	0.161793	5			0			0
W1F0I6	FNTPVDQLLCDGEQIYGVK	D-amino acid dehydrogenase (EC 1499-)	dadA			0			0				0.498241	0.107683	5			0			0			0	0.474675	0.136034	5
P0A9C5	FPDPAANPYLCFAALLMAGLDGIK	Glutamine synthetase	glnA	0.417338	1.51196	5	-1.11972	0.0190473	5			0	-1.21125	0.00104239	5	-0.498077		1	-0.689457	0.0205462	4			0	-0.659313	0.0073681	5			1.46735			0.121672
Q08JA8	FSGFIDCGR	APH(3') family aminoglycoside O-phosphotransferase (Aminoglycoside 3'-phosphotransferase) (EC 27195) (Aminoglycoside 3'-phosphotransferase (APH) kanamycin/neomycin resistance protein) (Aminoglycoside O-phosphotransferase APH(3')-IIa) (Aminoglycoside phosphotransferase) (Aminoglycoside-3'-O-phosphotransferase) (Kanamycin phosphotransferase type II (Aph(3')-IIa)) (Kanamycin resistance protein)	aph	2.03262	0.422842	5	-0.0870225	0.0099283	5	5.62583	0.14449	5	0.137813	0.00152075	5	0.0759634	0.00962018	5	0.000747661	0.00319039	5	4.86971	0.0153843	4	-0.096282	0.00693946	5	0.00439282	0.0800469	1.72256	0.00125506	0.0452217	-0.321865	0.0374131	0.230849	0.522019
W8ZRQ2	FSLPCPSPLAAYYVLK	Anthranilate synthase component 1 (EC 41327)	trpE			0			0				0.0714614	0.0123671	3			0			0			0	0.114464	0.0841958	4
W1F373	FSQVIDEDVYPILSLQSCLDKR	Argininosuccinate lyase (EC 4321)	0			0	-0.260788	0.0168036	3			0	0.229055	0.0681267	4			0	-0.157941	0.0988048	5			0			0
W1WC55	FTLTGCLPQR	D-alanyl-D-alanine carboxypeptidase dacB (Fragment)	Q609_ECAC02410G0001	-0.288323	0.0422498	5			0			0	-0.129923		1	-0.0656438	0.0100567	4			0			0	-0.116163	0.0161615	4			-0.208919
A0A193LMN1	FTTHPNPNVGCVIVK	Riboflavin biosynthesis protein RibD [Includes: Diaminohydroxyphosphoribosylaminopyrimidine deaminase (DRAP deaminase) (EC 35426) (Riboflavin-specific deaminase); 5-amino-6-(5-phosphoribosylamino)uracil reductase (EC 111193) (HTP reductase)]	ribD			0			0			0	-0.251158	0.227263	3	2.98372	3.27587	3			0			0	0.605125	1.28257	4
A1AIF9	FTTIHIQELACVSR	DNA-directed RNA polymerase subunit beta	rpoB	0.440936	1.17062	5	-0.721869	0.0223551	5			0	-0.468433	0.00276037	5	0.0966123	0.0143313	4	-0.435081	0.0211105	4			0	-0.0985734	0.00101026	5	0.217422	0.365715	0.714183	0.405453	0.727183	0.083072
W1X450	FVIACGSRPYHPTDVDFTHPR	Soluble pyridine nucleotide transhydrogenase (Fragment)	Q609_ECAC01330G0001			0	-1.67217		1			0			0			0	-1.4006	0.0527706	3			0			0
W1XDK8	FVIGGPMGDCGLTGR	S-adenosylmethionine synthase (Fragment)	Q609_ECAC00144G0001	-0.0756368	0.0271745	3	1.13125	0.0833505	4	-0.169793		1	1.04133	0.00794526	5	-0.760424	0.0139526	4	0.315955	0.0339487	4	2.06677	0.558415	5	0.134675	0.0032939	5	0.142197	0.287905	-0.221868	0.599342	0.813522	-0.0913645			-3.14321
B7LPH4	FVQPGTQVYDLGCSLGAATLSVR	Carboxy-S-adenosyl-L-methionine synthase	cmoA			0	-0.402971	0.0173364	3			0			0			0	-0.499721	0.00988911	4			0			0
I4T7V0	FYNGDCAMTTASSGSLANIR	Glycerol-3-phosphate transporter periplasmic binding protein	EC54115_00958			0			0						0	-0.657878		1			0			0	0.452385		1
V2QW55	GAAETIRENNALGAVCAR	Dihydropyrimidine dehydrogenase, NADH-dependent, subunit A	G723_03469			0			0			0			0			0			0			0			0
V0AGR8	GAITCPTGVAK	Catecholate siderophore receptor fiu	HMPREF1620_00996	1.7813	5.5609	2			0			0	2.20711	0.163947	4	-1.22143	0.00480403	3			0			0	-1.16591	0.00478395	5	0.861929	0.900359	-0.370288
A1AGM9	GALDCSGVKDR	0	rpsL	1.3214	0.784698	4			0	0.814335	1.23453	3	1.21475		1	0.704336	0.0984803	5			0	3.42771	0.529662	5	0.193409	0.448567	4			-0.404271						-3.63471
P0ABB8	GALQEILNVCSQVR	Magnesium-transporting ATPase, P-type 1	mgtA			0			0			0	-1.10829	0.0632164	3			0	-0.36105	0.0200712	3			0	-1.18581	0.0483899	5
W8SU61	GAPNCLLLADLPFMAYATPEQAFENAATVMR	3-methyl-2-oxobutanoate hydroxymethyltransferase (EC 21211) (Ketopantoate hydroxymethyltransferase) (KPHMT)	panB			0	0.213634	0.324771	3			0	-0.0413113	0.00530695	5	-0.335863		1	-0.335839	0.0339503	3			0	0.3837	0.0270543	5						0.974484
V8K7P7	GAQNGCIIAGDNPDAALALEK	Carbamoyl-phosphate synthase small chain (EC 6355) (Carbamoyl-phosphate synthetase glutamine chain)	carA	2.18558		1	0.0149864	0.0786078	5			0	-0.190414	0.0172925	5	2.195		1	-0.0168407	0.0600757	5	2.52016	0.0902161	2	-0.0295668	0.00128096	5			0.151428			0.192675
A0A193LMN1	GATAYVTLEPCSHHGR	Riboflavin biosynthesis protein RibD [Includes: Diaminohydroxyphosphoribosylaminopyrimidine deaminase (DRAP deaminase) (EC 35426) (Riboflavin-specific deaminase); 5-amino-6-(5-phosphoribosylamino)uracil reductase (EC 111193) (HTP reductase)]	ribD	-0.182856	0.00163307	2	0.251568		1			0	-0.251158	0.227263	3	-0.673082	0.0230842	4			0			0	0.605125	1.28257	4	0.101214	0.233791	1.34651
W1X579	GATVTTAESCTGGWVAK	Protein YgaD (Fragment)	Q609_ECAC01189G0002			0			0						0			0	-1.10373	0.0776762	2			0			0
A0A1V3W1T6	GAVVDNTALLTCLNEGQK	Erythronate-4-phosphate dehydrogenase	pdxB			0			0			0			0			0			0			0			0
W8TB76	GCGITVDQAER	Glycine--tRNA ligase beta subunit (EC 61114) (Glycyl-tRNA synthetase beta subunit) (GlyRS)	glyS	0.259785		1	-0.0890525		1	3.86727	0.344355	2	-0.230091	0.00256518	5			0	0.0882773		1	3.40136	0.170974	4	-0.0594878	0.00120368	5						-0.00672624	0.401275	0.518314	0.636517
A0A135PTK8	GCHLDAQMIADAAPR	Hydrogenase accessory protein HypB	hypB	-1.13046	0.836192	3			0			0	0.313973	1.5704	4			0			0			0	2.91834	0.0906279	2
W1F5H4	GCPQSGQVAIIADVDER	Phosphoanhydride phosphohydrolase (PH 25 acid phosphatase) (AP) / 4-phytase (EC 3132) (EC 31326)	0	1.78868	0.0327709	4			0			0	1.67357	0.0731508	5	1.88504	0.0205103	5			0			0	1.89361	0.00914059	5	0.482474	0.61817	0.123687
W1EYF1	GCYTGQEMVAR	tRNA-modifying protein YgfZ	ygfZ			0			0	3.89171	0.40788	4	0.0963138	0.00078225	5			0			0	2.68151	0.0522591	4	-0.0682333	0.00686047	5							0.0548756	0.230849	1.04565
W8SU61	GDEAGDQLLSDALALEAAGAQLLVLECVPVELAK	3-methyl-2-oxobutanoate hydroxymethyltransferase (EC 21211) (Ketopantoate hydroxymethyltransferase) (KPHMT)	panB			0			0			0	-0.0413113	0.00530695	5			0	-0.0494821	0.776867	2			0	0.3837	0.0270543	5
A0A028AQR9	GDFVGFDIDLGNEMCK	Histidine ABC transporter substrate-binding protein HisJ	BX06_01765	-1.52106	0.0409165	5			0			0	-1.59947	0.0200022	5	-0.599404	0.0173848	5			0			0	-0.643277	0.000998283	5	0.789481	0.849016	0.0345373
A0A096ZNT3	GDIVLCGFEYGR	Translation initiation factor IF-2	infb			0	-0.746834		1			0	-0.158307	0.00442333	5			0	-0.710831	0.00186268	2	1.87515		1	-0.0853307	0.000497219	5						0.0369736
A0A0D8WFQ2	GDKLVGVEYDDACDPK	Branched chain amino acid ABC transporter substrate-binding protein	livk	-0.0630315	0.0108299	4			0			0	-0.084329	0.00280508	5	0.0578894	0.00435699	4			0			0	0.0727478	0.00110322	5	0.609645	0.716715	0.0361559
A0A0D8W8U0	GEGIACEAVALLIK	2-C-methyl-D-erythritol 2,4-cyclodiphosphate synthase	ispF			0			0			0			0			0	-0.200282	0.00877405	3			0			0
I2WFW6	GELHCVGATTLDEYR	ATP-dependent chaperone protein ClpB	clpB	1.92972	1.15883	5	0.522042	0.0123622	5	4.62231	0.353334	5	0.714201	0.00429136	5	0.609812	0.00630945	5	0.462086	0.00198531	4	4.12572	0.0206898	4	0.52524	0.00131763	5	0.0796227	0.206655	1.13094	0.0971609	0.397315	-0.129005	0.32966	0.454199	0.307624
U9ZA84	GEVVNAACAVDAGSVDQTVQLGQVR	Type-1 fimbrial protein, A chain	HMPREF1599_04106	-1.89233	0.234058	5			0			0	-1.89047	0.235278	5	-0.255889	0.00694268	4			0			0	-0.163446	0.0284576	5	0.78239	0.844158	0.0905793
W1ET86	GFDSGDPAQCNTFGK	YpfJ protein, zinc metalloprotease superfamily	0	-0.238063	0.012224	3			0			0			0	0.725577	0.010653	5			0			0			0
W1EQL3	GFFGCNHFVLANQWLEQR	Uracil-DNA glycosylase, family 1	0			0			0						0			0			0			0			0
A0A026V0G1	GGHIYNICAPAHPAR	Epimerase domain-containing protein	BW70_09310	0.493153	0.912876	3	-0.26837	0.00505953	3			0	-0.0782435	0.0952209	5	-0.434588	0.100679	4	-0.192721	0.0262339	5	1.77189		1	-0.117316	0.0176732	5	0.272904	0.42625	0.888669	0.619826	0.813522	-0.114722
A7ZRS4	GGHTEATIDLMTLAGFKPAGVLCELTNDDGTMAR	3,4-dihydroxy-2-butanone 4-phosphate synthase	ribB	0.243791		1	0.330193	0.64801	2			0	0.292205	0.157562	5	-2.19428	0.10711	2	-2.47239	0.0166411	3	-0.302311	0.0427012	2	-2.23124	0.0129694	5			-0.0853793	0.738757	0.906284	0.279139
A0A0G3KA26	GGIKGDKLVGMEYDDACDPK	High-affinity leucine-specific transport system, periplasmic binding protein	livK	0.115064	0.0242764	4			0			0			0	0.434028	0.0115241	5			0			0			0
W1WGW2	GGKGPSICDVLTGGAHGVPR	6-phospho-beta-glucosidase A (Fragment)	Q609_ECAC02428G0001	0.175186	0.94877	3			0			0	-0.389045	0.0011371	3	-0.498305	0.0923752	4			0			0	-0.396676	0.0106914	5	0.372807	0.533977	0.665861
A0A5E8G383	GGLGLAEDTSDAAISCQQVGPIELSDR	Protein CreA	creA	0.0772758	0.0037062	4			0			0	-0.132632	0.00165196	5	0.470669	0.00479084	5			0			0	0.17092	0.0834464	5	0.542335	0.66172	-0.0898412
E1J6H4	GGTLIPVQTAQGVSNNCK	Uncharacterized protein (Fragment)	HMPREF9347_02512	-0.314092	0.0158091	4			0			0	-0.147181	0.0843387	4	0.112607	0.0098227	5			0			0	0.140263	0.00855408	4	0.451731	0.595051	-0.139255
P0AFR4	GGVIVYPTDSGYALGCK	Uncharacterized protein YciO	yciO	-0.0967422	0.725707	3			0			0	0.12654	0.0143067	5	-0.303984	0.0544628	5			0			0	0.12063	0.0039033	5	0.729362	0.805491	0.201332
S1IJ71	GGVPVCWPWFGPAAQQGLPAHGFAR	Putative glucose-6-phosphate 1-epimerase (EC 51315)	A1WS_02364			0	-0.252005	0.00451497	5			0	0.0199727	0.0082572	5	0.015783		1	0.0936835	0.0275737	5	3.44334	0.00501123	2	0.325796	0.00565363	5						-0.0398654
W1F2G1	GHAGHPENERCDELAR	Ribonuclease HI (EC 31264)	0	1.1236		1			0	5.83572		1			0	0.97629		1			0	4.14006	0.0166707	2			0
P0A9S5	GIAETAQCGAILGIGGGK	Glycerol dehydrogenase	gldA			0	-0.125787	0.0041519	4	2.90627	0.069809	4	0.142294	0.0175604	5	0.726255	0.0226816	4	0.62812	0.175961	5			0	0.89635	0.0132577	5				0.999001	0.999001	0.000149215
A0A135PUP6	GIATCVLLGNPAEINR	Phosphate acetyltransferase	pta	0.474358		1	0.373728	0.00376885	4			0	0.252353	0.0124618	5	0.87441	0.00881678	2	0.605617	0.0819372	5			0	0.522504	0.00654943	5			-0.129901	0.703056	0.894798	0.0382617
A0A028AA32	GICLSAGSPVSHSALIAR	Dihydroxyacetone kinase	dhaM	-1.44851		1	-0.52639		1			0	-0.765428	0.0211256	5	-1.25204	0.132871	3	-0.349233	0.0113887	4			0	-1.34616	0.29651	5			-0.777206			-0.757893
W8ZR12	GIDEFYAQCEK	Tryptophan synthase alpha chain (EC 42120)	trpA			0			0	3.34113		1	-0.104315	0.00351676	5			0			0	2.92543	0.0580312	3	-0.123122	0.000710907	5									0.3969
P0AG40	GIHNLSQAPQEGCVLTIGNFDGVHR	Bifunctional riboflavin kinase/FMN adenylyltransferase	ribF	0.331647	5.52642e-06	2	-0.148829	0.0538767	3			0			0	0.550248	0.0181914	4	0.255261	0.0132407	2			0			0
W8T2X4	GIRPGAYCEPK	Aconitate hydratase B (EC 4213) (EC 42199) (2-methylisocitrate dehydratase)	EC1094V2_3737	-0.368021	2.09479	5	-1.51151	0.0405186	4			0	-1.76308	0.0118953	5	-1.25987	0.0340824	5	-0.390774	0.0477702	4			0	-0.572238	0.0210457	5	0.0339431	0.171282	2.08268	0.658528	0.84841	0.070102
P0AD61	GKYPLEAVSIMATICER	Pyruvate kinase I	pykF			0	-0.0901134	0.0488916	5			0	-0.0315873	0.00641047	5			0	0.440972	0.0153304	3			0	0.241728	0.00668378	5						-0.25777
P0A9G6	GLAYAPYADLVWCETSTPDLELAR	Isocitrate lyase	aceA	1.16121	0.651635	5	-0.684336	0.0398146	5			0	-0.484515	0.0295151	5	-0.544984	0.0148105	4	-1.06136	0.0194065	5			0	-0.95104	0.00812062	5	0.0300772	0.163282	1.23967	0.530395	0.778901	-0.0895053
W1F215	GLFAVGECSSVGLHGANR	Fumarate reductase flavoprotein subunit (EC 1354)	0	-0.457653	0.412889	3	0.439952	0.0181621	4			0	0.196851	0.026621	5	0.0899049		1	2.18338	0.0168623	4	2.18403		1	2.0144	0.138541	5			1.26999			0.0741274
H9V0I21 (obsolete)	GLLAFSPEKPGTTEAQCNYYYAK	Soluble lytic murein transglycosylase-like regulatory protein	P12B_c4467	-0.315706	0.00519614	4			0			0	-0.174821	0.0238901	5	-0.178616	0.0159398	4			0			0	-0.144667	0.0138162	3	0.400225	0.556245	-0.106935
H4UR26	GLLIWGPDSGSQACGDIGPGR	Coenzyme A biosynthesis bifunctional protein CoaBC (EC 41136) (EC 6325) (DNA/pantothenate metabolism flavoprotein)	ECDEC6A_4430	-1.79071	0.00139051	3			0			0			0	-0.959417	0.788717	3			0			0			0
A0A028E5F1	GLNDVNCATSYDDVK	Nitrate reductase	narZ	2.86448	1.43751	5	-0.84635		1			0	0.0416822	0.011764	5	2.79702	0.221922	3	0.128743	0.0210226	3			0	1.56723	0.032372	5	0.0472218	0.199164	1.59301			0.550456
P22939	GLPTCHVK	Farnesyl diphosphate synthase	ispA			0			0	0.868671	7.30391	2	0.203263	0.0103156	5			0			0	2.82794	0.0245788	2	0.223013	0.00336693	5							0.49594	0.621178	-1.93952
V0XGE5	GLSGYDSPYVPGWNCHGLPIELKVEQEYGKPGEK	Isoleucine--tRNA ligase (EC 6115) (Isoleucyl-tRNA synthetase) (IleRS)	ileS			0	0.21661		1			0	-0.294281	0.00838065	5			0			0			0	0.611626	0.0226194	5
P0A910	GMGESNPVTGNTCDNVK	Outer membrane protein A	ompA	0.1468	0.00360234	5	0.152265	0.00219825	5	0.0844888	0.00782047	5	0.149888	0.00602535	5	0.327203	0.00773573	5	0.238948	0.0109747	5	0.230358	0.00181709	5	0.288894	0.000325788	5	0.500881	0.636408	-0.0413968	0.38315	0.727183	0.0523229	0.905804	0.913169	-0.00686315
D2TS87	GMGESNPVTGSTCDNVK	Outer membrane protein A	ompA			0			0						0			0	0.3639		1			0			0
A1AGJ4	GNVINLSLGFSHPVDHQLPAGITAECPTQTEIVLK	50S ribosomal protein L6	rplF	1.18013	1.28419	4	-0.340333	0.0367734	5	4.68193	0.0789296	5	0.0510732	0.00102795	5	0.106043	0.0279436	5	-0.163187	0.00233281	4	4.30383	0.000953941	2	0.0191432	0.000850666	5	0.165915	0.305732	1.04216	0.129802	0.417847	-0.209076	0.0550205	0.230849	0.346164
P0AAI5	GPSISIATACTSGVHNIGHAAR	3-oxoacyl-[acyl-carrier-protein] synthase 2	fabF			0	0.108288	0.100802	3			0	-0.422841	0.00574147	5			0	0.0741302	0.47925	3			0	-0.0463935	0.0037528	5						0.410605
P69739	GPTTYNACSSTR	Hydrogenase-1 small chain	hyaA			0			0				1.8776	0.294527	2			0			0			0			0
P0AG16	GQDAAGIITIDANNCFR	Amidophosphoribosyltransferase	purF	0.756491	0.913081	3			0			0	-0.0788617	0.0392985	5	-0.13687		1			0			0	0.152867	0.00695891	5			1.12509
A0A0S3N6T81 (obsolete)	GQTDKQYDWVTQFEKETGCAVNVK	Predicted spermidine/putrescine transporter subunit	ydcS	-3.5148	0.0228428	4			0			0			0	-0.442928	0.00148292	4			0			0			0
A0A1J8NSZ71 (obsolete)	GRHDPCVGIR	Chorismate synthase	aroC			0			0				-0.33588	0.0131454	5			0			0	4.01587		1	-0.228594	0.00883034	5
W1WC55	GSAEAQYCELDVVPGDLNR	D-alanyl-D-alanine carboxypeptidase dacB (Fragment)	Q609_ECAC02410G0001	-0.127163		1			0			0	-0.129923		1	-0.0288718	0.0097565	4			0			0	-0.116163	0.0161615	4			-0.084531
A0A0D7M2P8	GSLAYAEDPCGAEQGFSGR	Glucarate dehydratase	gudD	-0.145382	0.559387	4			0			0			0	-0.582655	0.00498981	3			0			0			0
P0A9G6	GSVNPECTLAQLGAAK	Isocitrate lyase	aceA	0.707301	1.55585	5	-0.65575	0.0439183	5	2.98217	0.117095	4	-0.484515	0.0295151	5	-1.21431	0.024682	5	-1.13909	0.00266941	4	1.85622	0.0299033	5	-0.95104	0.00812062	5	0.0627865	0.199164	1.45508	0.910423	0.968931	0.0168192	0.0188806	0.137717	0.659426
H4UJU6	GTCQTYILGQR	Transcriptional activator of ntrL	ECDEC6A_2072	-0.217203	0.000327273	3	-0.452806	0.360079	3	-0.213647	0.0207616	5			0	-0.0291224	0.00562112	4	-0.120675	0.0393716	2	-0.140265	0.018224	5			0
U9YPQ2	GTVANPNQDKNCTDDVWVYDLR	N-6 DNA Methylase	HMPREF1589_00432	-0.524361	0.00183283	2			0			0	-0.222146	0.0311915	5	-0.433453	0.0848281	2			0			0	0.0409449	0.0167912	5	0.590975	0.699782	0.172183
P0A9T0	GTVVDIPALCDALASK	D-3-phosphoglycerate dehydrogenase	serA	1.62743	1.78587	2	0.411393	0.00122068	5	3.96357		1	-0.0531281	0.00475759	5	0.129302	0.0340226	4	-0.0487921	0.00235897	4	3.62823	0.00885462	2	-0.238254	0.00164583	5	0.398782	0.556245	1.313	0.0190122	0.192031	0.275059			0.15021
A0A0H2V9A2	GVCGTAVAR	Protein yebR	c2241			0			0	4.33728	0.268502	3			0			0			0	3.97307	0.00525339	2			0
W8ZNF9	GVCTLEDLAEQGIDDLADIEGLTDEK	Transcription termination/antitermination protein NusA	nusA	1.32134	0.534901	5	-0.1657	0.000665046	4			0	-0.0898201	0.00117985	5	-0.138902	0.0116317	5	0.0291528	0.00545472	5			0	0.0942807	0.00299146	5	0.00773524	0.097583	1.64434	0.855847	0.937093	-0.0107522
P35340	GVFAAGDCTTVPYK	Alkyl hydroperoxide reductase subunit F	ahpF	0.368854	0.629308	3	0.703987		1			0	0.288466	0.0256783	5	0.0806461	0.00899124	3	0.608677	0.0119531	2			0	0.456503	0.0121582	5	0.433587	0.580903	0.456244			0.263346
E1I2W71 (obsolete)	GVFTFDPGFTSTASCESK	Citrate synthase (Fragment)	gltA	0.525337	1.58912	5	-1.19671	0.0191451	5			0	-0.949316	0.0133459	5	-0.596581	0.0285946	5	-0.719766	0.00667064	4			0	-0.671173	0.010549	5	0.0709468	0.199771	1.40006	0.11896	0.417847	-0.198799
A0A0B1JJ711 (obsolete)	GVGQSFPAINCQQSNQER	Hydrolase	yuaR	-2.61131	0.872879	4			0			0	-3.00009	0.160046	3			0			0			0			0
P0A9B2	GVLGYTEDDVVSTDFNGEVCTSVFDAK	Glyceraldehyde-3-phosphate dehydrogenase A	gapA	1.00273	0.364062	4	-0.323079	0.0035529	4			0	0.0012192	0.00668766	5	0.474773	0.064696	5	0.0448427	0.0241578	4			0	0.239345	0.00175738	5	0.0996747	0.231867	0.766078	0.345151	0.703706	-0.129796
P0AD61	GVNLPGVSIALPALAEKDKQDLIFGCEQGVDFVAASFIR	Pyruvate kinase I	pykF			0	-0.490622	0.0305343	2			0	-0.0315873	0.00641047	5			0			0			0	0.241728	0.00668378	5
A1A876	GVVETPCFMPVGTYGTVK	Queuine tRNA-ribosyltransferase	tgt			0	-0.897501	0.0406812	5			0			0			0	-0.708591	0.0577248	2			0			0
V6G0F2	GYALAAMCEILGGALSGGK	Malate/L-lactate dehydrogenase	EC970259_1239			0			0				-0.0517948	0.0466237	5			0	0.865698	0.0670979	4			0	-0.140555	0.0191755	5
W1F581	GYATDIEMIGIEDGIIEFHRNNETTSCKYDYDGYK	Candidate zinc-binding lipoprotein ZinT	0			0	0.162281	0.00901762	3			0			0			0			0			0			0
A0A0K5W855	GYATDIEVIGIEDGIVEFHRNNETTSCK	Metal ABC transporter substrate binding protein	yodA	0.209641		1			0			0			0			0			0			0			0
H9UZJ61 (obsolete)	HAEALTFGLNCALGPDELR	Methionine synthase	metH			0	-0.956012		1			0	-0.782596	0.0122577	4			0			0			0	-0.485144	4.81588e-05	2
A0A1E5WWP3	HAECSVLVVR	Universal stress protein F	BHF46_12230	-0.904296	0.896953	4	-2.60299	0.0217439	4	2.38524	0.551986	3	-2.19154	0.0390261	5	-0.430995	0.0087376	5	-0.896889	0.00782405	3	2.76834	0.0311303	4	-0.498582	0.0359377	5	0.0889103	0.212689	1.21966	0.931137	0.968931	-0.0131413	0.102345	0.275888	1.30986
P52061	HAEDPTPLVCHGSWPGVITREPAGTGGFGYDPIFFVPSEGK	dITP/XTP pyrophosphatase	rdgB	0.585731	0.487071	4			0			0	0.749663		1	-0.94958	0.0382772	4			0			0	-0.193947	0.0386945	3			0.591701
B7LPS1	HAEDPTPLVCHGSWSGVITR	dITP/XTP pyrophosphatase (EC 36166) (Non-canonical purine NTP pyrophosphatase) (Non-standard purine NTP pyrophosphatase) (Nucleoside-triphosphate diphosphatase) (Nucleoside-triphosphate pyrophosphatase) (NTPase)	yggV			0			0						0			0			0			0			0
A7ZUC9	HAIVAITEHMCDVDELAHFIEKETGR	ATP-dependent 6-phosphofructokinase isozyme 1	pfkA			0	-0.158151	0.0433343	4			0	0.109224	0.00951377	5			0	1.1031	0.119737	3			0	0.827472	0.00959204	5						-0.543008
P0A8D6	HALPEQVYFVCYDEENAHLYER	O-acetyl-ADP-ribose deacetylase	ymdB			0			0				-0.446905	0.00448751	3			0			0	2.05415		1	-0.0961933	0.0175093	4
A0A0S3NRK91 (obsolete)	HANPCGVAIGNSLLDAYDR	Bifunctional purine biosynthesis protein PurH	purH	-0.380196	0.0157829	2			0			0			0	-0.436022	0.00150416	4			0			0			0
A7ZUF7	HATNSELLCEAFLHAFTGQPLPDDADLR	Met repressor	metJ	1.80557	0.384184	4	0.497733	0.0041074	4			0	0.583894	0.0538783	5	0.649399	0.00469742	2	0.291996	0.0190272	4			0	0.283023	0.0247588	5	0.0645392	0.199164	0.855301	0.506907	0.76583	-0.0951346
W1F4C3	HCMMNGLDSIGLTLQHDDAIAAYEAK	3-isopropylmalate dehydratase small subunit (EC 42133) (Alpha-IPM isomerase) (IPMI) (Isopropylmalate isomerase)	leuD			0	-2.06782		1			0	-2.09334	0.0137507	5			0			0			0	2.09357	0.0369861	5
Q306W4	HCTILQDGK	Aminoglycoside N(3)-acetyltransferase (EC 23181)	aacC4	-4.17017	0.108161	2			0			0	-3.90443	0.115741	5			0			0			0			0
A0A0A2R2G5	HFESTPDTPEIIATIHGEGYRFCGDLDE	TorR family transcriptional regulator	LR61_15915			0			0			0			0			0			0			0			0
P0A9Q1	HFESTPDTPEIIATIHGEGYRFCGDLED	Aerobic respiration control protein ArcA	arcA			0			0			0	0.468416	0.0154201	5			0			0			0	0.66448	0.00994631	5
A0A0K3NK771 (obsolete)	HFIECVQNQTVPQTAGEQAVLAQR	Putative oxidoreductase	mviM_1	0.16791	0.00422577	2			0			0	0.163922	0.00499089	2	0.480493	0.040113	3			0			0	0.815343	0.000158251	2	0.0860661	0.212521	0.338839
A0A024L4Y2	HFPGHGAVTADSHKETPCDPRPQAEIR	Beta-hexosaminidase	nagZ	0.786368	0.918237	3			0			0			0	0.351616	0.518673	4			0			0			0
A0A370VA97	HGACFGFDPDAYFGTMVR	Ribonuclease I	rna	0.564597	0.0215941	4			0			0			0	0.184952	0.00910917	5			0			0			0
W1FBM4	HGNTSAASVPCALDEAVRDGR	3-oxoacyl-[acyl-carrier-protein] synthase 3 (EC 231180) (3-oxoacyl-[acyl-carrier-protein] synthase III) (Beta-ketoacyl-ACP synthase III) (KAS III)	fabH			0			0				-0.310471	0.0136176	5			0			0	1.44505	0.123945	2	-0.226401	0.0492529	5
A0A0K4L040	HIALVAHDHCK	Methylglyoxal synthase	mgsA			0	0.506989	0.461298	2	3.61032	0.549716	3			0			0	0.773152		1	2.02929	2.17227	3			0
E3PLA5	HIVIRPLAYCR	tRNA-cytidine(32) 2-sulfurtransferase (EC 281-) (Two-thiocytidine biosynthesis protein A) (tRNA 2-thiocytidine biosynthesis protein TtcA)	ttcA			0	-0.747151	0.121228	2			0			0			0	-0.259599		1			0			0
Q7WUZ8	HLAGFIHACYSR	Homoserine kinase (EC 27139) (Fragment)	thrB			0	0.168904	0.00384745	5			0	0.114953	0.010457	2			0	-0.148678	0.0054267	4			0	-0.163618	0.00179008	2						0.0390113
A0A0B1JJ711 (obsolete)	HLLFPGKSEDITCQGSGTGDTN	Hydrolase	yuaR	-3.13988	0.351153	3			0			0	-3.00009	0.160046	3			0			0			0			0
A7ZJE2	HLYACDR	6-phosphogluconolactonase	pgl			0			0	3.81619		1	0.232095	0.00634408	5			0			0	3.80023		1	0.00370716	0.00156536	5									-0.212425
W8ZR12	HNVAPIFICPPNADDDLLR	Tryptophan synthase alpha chain (EC 42120)	trpA	0.778578	0.783168	5	-0.422712	0.00836337	5	3.56474	0.215856	2	-0.104315	0.00351676	5	0.142941	0.00694119	5	-0.245402	0.00873355	4	2.59096	0.566282	3	-0.123122	0.000710907	5	0.196639	0.337684	0.616831	0.0119707	0.15144	-0.196116	0.178292	0.350923	0.954973
H4IIJ2	HRCEEIWGHLAADGHR	ATP-dependent RNA helicase rhlB (EC 361-)	rhlB			0	-0.759416	0.0794985	5			0			0			0	0.161812	0.0130837	2			0			0
A1ABQ2	HSCAHLLGHAIK	Threonine--tRNA ligase	thrS	1.36727	0.296411	5	-0.538426	0.0261454	5			0	-0.323584	0.00844341	5	0.573445	0.0117872	4	0.110265	0.00192078	4	2.80118		1	0.189464	0.00118681	5	0.0066998	0.0911228	1.30687	0.219169	0.573658	-0.135643
A7ZPK7	HSHEHHADDEPCVVR	Glutamate--tRNA ligase	gltX	1.21239	0.187992	3			0			0	-0.0768916	0.0132169	5	0.563512	0.0216864	3			0			0	0.425736	0.00249894	5	0.0509115	0.199164	1.15151
P77737	HSVSCLKVDPL	Oligopeptide transport ATP-binding protein OppF	oppF			0	0.308106	0.0219804	4			0			0			0	1.29729	0.0849986	4			0			0
A0A0J2ETG2	HTTNNVTPPPEACTTWK	Iron-sulfur cluster repair protein YtfE	ytfE	2.94723	0.0421174	2			0			0	0.726851	0.0599256	2	2.77879	0.143498	3			0	5.30187	0.760177	5	0.711173	0.00567291	2	0.65692	0.744516	0.152762
A1AEW8	HVANMENANSTEFVPDCK	CTP synthase	pyrG	-1.14858		1			0			0	-0.0600453	0.0980273	5			0			0			0	0.0181933	0.00570939	5
A7ZHZ7	HVDTVCISSYDHDNQR	Xanthine phosphoribosyltransferase	gpt	0.275445	1.299	5	-1.35086	0.0123356	5	3.74903	0.212368	5	-1.09955	0.0154514	5	0.454568	0.00132296	4	0.178538	0.00239557	4	3.90508	0.469565	5	0.26301	0.0582353	5	0.0869433	0.212521	1.18344	0.243204	0.580374	-0.166841	0.0145864	0.132919	1.20651
P24182	HVLLADETVCIGPAPSVK	Biotin carboxylase	accC			0	-0.928847	0.0234976	4			0	-0.182372	0.00401012	5	-0.0339823	0.000890365	2	-0.708761	0.0388575	3			0	-0.186017	0.00629819	5				0.0709151	0.357139	-0.22373
E1JG39	HYAHVDCPGHADYVKN	p-43 (Fragment)	tufB	-0.145595	0.0251123	5	0.279016	0.00797335	3	3.10812	0.0386963	5	0.0581004	0.0214591	4	0.0143032	0.000445189	5	0.389624	0.0215803	3	2.81783	0.00538045	2	0.291923	0.00960059	4	0.531026	0.658859	0.0739249	0.268524	0.599893	0.123215	0.00369965	0.0655367	0.524116
H9UWJ31 (obsolete)	IAAEGALPYPPGVLCVVPGEVWGGAVQR	Ornithine decarboxylase isozyme	speC	-0.301195		1			0			0			0	-0.383376	0.00312603	3			0			0			0
J7R7R5	IAAGCGMQVQDVNR	Signal recognition particle protein (Fifty-four homolog)	ffh			0			0			0	-0.0116408	0.0214724	5			0	0.345964		1	2.53958	0.693867	3	0.0745142	0.0121594	4
A7ZVS6	IADIYANCGITK	Phosphopentomutase	deoB	0.097476		1			0	3.09327		1	0.299787	0.0023705	5	-0.282541	0.00337131	3	0.408386		1	2.19225	0.0139273	3	0.128511	0.00719033	5			0.208741						0.729745
V0YB08	IAEACGITGIRVEK	Thiamine pyrophosphate enzyme, TPP binding domain protein (Fragment)	HMPREF1608_03212			0	-0.585664	0.0128651	4			0			0			0	-0.615782	0.0426857	2			0			0
F4VDU3	IAEELKTEPGGCIGYK	ATP-dependent helicase HrpA	ECPG_04850			0			0						0			0			0			0			0
A1AEW8	IALFCNVPEK	CTP synthase	pyrG			0			0				-0.0600453	0.0980273	5			0	-0.179237		1			0	0.0181933	0.00570939	5
W1F590	IAQEDCR	Adenylate kinase (AK) (EC 2743) (ATP-AMP transphosphorylase) (ATP:AMP phosphotransferase) (Adenylate monophosphate kinase)	adk			0	0.0958331	0.00201852	5	5.07365	0.131567	2	0.149028	0.00231931	5			0	0.187063	0.0744074	4	3.18899	2.17628	3	0.183652	0.00122265	5						-0.0566056	0.163748	0.343356	1.91928
A0A3U7X994	IASSGLCGSDLPR	Galactitol-1-phosphate 5-dehydrogenase	DRG94_10100			0	-2.29774	0.0605691	3			0	-1.25618	0.374602	2			0			0			0			0
A0A0F3UR24	ICEHYVTVTQK	2-dehydro-3-deoxyphosphooctonate aldolase (EC 25155) (3-deoxy-D-manno-octulosonic acid 8-phosphate synthase) (KDO-8-phosphate synthase) (KDO 8-P synthase) (KDOPS) (Phospho-2-dehydro-3-deoxyoctonate aldolase)	kdsA			0	-0.212668		1			0	-0.192346	0.00465146	5			0	-0.581185	0.0357468	4	2.13907	1.0278	3	-0.302945	0.00199128	5						0.257918
V6FWI1	ICGGAENVVK	Lipoprotein bor	bor	0.722573	0.0110244	4			0			0	0.798652	0.0189745	5	1.10334	0.00409404	5			0			0	1.22265	0.00366568	5	0.641355	0.732978	0.0432338
A7ZJE2	ICLFTVSDDGHLVAQDPAEVTTVEGAGPR	6-phosphogluconolactonase	pgl	1.34045	1.50742	2	0.178029	0.00542852	5			0	0.232095	0.00634408	5	0.345884	0.00882288	4	-0.00791148	0.00279613	4	3.54531	0.0429086	4	0.00370716	0.00156536	5	0.540469	0.66172	0.766173	0.554487	0.79755	-0.0424476
A0A026V0T8	ICSIPHPSYHEEQLAEYIVGWAK	Aminoacyl-histidine dipeptidase	BW70_08370	0.0665877	0.931978	4	-1.59199	0.00327862	5			0	-1.58736	0.00578581	5	0.202227	0.161041	3	0.0244056	0.00247491	4			0	-0.014071	0.0310208	5	0.0569069	0.199164	1.43765	0.867131	0.94351	-0.0431081
A0A4U9LH82	IDINIAPLFEHADVLMCTR	Putative aldolase	lsrF			0	0.570851		1			0			0			0	0.298926	0.055915	2			0			0
W8ZNF9	IDPVGACVGMR	Transcription termination/antitermination protein NusA	nusA	0.775749	1.81895	3			0	4.21739	0.228096	5	-0.0898201	0.00117985	5	0.054708	0.00520859	4			0	3.74766	0.118956	4	0.0942807	0.00299146	5	0.365681	0.528384	0.905142				0.049702	0.230849	0.653828
Q59371	IEDGINQVQCSVAEYPEAITYLLEQYDRVEAEEAR	RNA polymerase sigma factor RpoD (Sigma-70)	rpoD	0.552746	0.798953	2	-0.0900994	0.0936423	3			0	-0.179128	0.000494033	3	1.03531		1	0.0776444	0.0101777	4			0	0.16025	0.0855983	5			-0.143183			0.171634
P0A9Z1	IEIVVPDDIVDTCVDTIIR	0	glnB			0			0			0	0.129989	0.0136291	5	0.6858	0.0199505	2			0	1.75373		1	-0.0985229	0.00927806	5
V0XGE5	IESMVANRPDWCISR	Isoleucine--tRNA ligase (EC 6115) (Isoleucyl-tRNA synthetase) (IleRS)	ileS	0.604823	0.566122	5	-0.16397	0.161419	4			0	-0.294281	0.00838065	5	0.0656029	0.00946203	5	0.206884	0.00595604	4	3.66707	0.131661	3	0.611626	0.0226194	5	0.0142716	0.145087	1.44513	0.0719133	0.357139	0.535052
E3PLA5	IETMFSAMQNVVPSHLCDTNLFDFK	tRNA-cytidine(32) 2-sulfurtransferase (EC 281-) (Two-thiocytidine biosynthesis protein A) (tRNA 2-thiocytidine biosynthesis protein TtcA)	ttcA			0			0						0	0.0639171		1			0			0			0
W1EXC4	IFEAAELSHQTNTLPEVCGR	Glutamate synthase [NADPH] small chain (EC 14113)	gltd	-0.815099	0.312595	5	-0.503194	0.0126532	5	0.189527	0.195182	2	-0.518846	0.00362436	5	-0.331235	0.00466243	5	1.33036	0.00271233	4	1.06732	0.178183	2	0.959517	0.0110592	5	0.0181512	0.145087	0.994499	0.000807009	0.0452217	-0.355187	0.301816	0.432482	0.600568
W1F3B7	IFNADGSEVAQCGNGAR	Diaminopimelate epimerase (DAP epimerase) (EC 5117) (PLP-independent amino acid racemase)	dapF			0			0						0			0			0	-0.165337		1			0
A0A029IE54	IGDLCWAAGDQQAR	Pyruvate dehydrogenase E1 component	aceE			0	0.668314	0.0479962	3			0	0.0669705	0.0153034	5			0	-0.140934	0.0538646	5			0	-0.483246	0.00183552	5						0.259032
A0A2D0P5X6	IGIEDGIVEFHRNNETTSCK	ZinT domain-containing protein	yodA	0.278234	0.0120043	5			0			0	0.254051	0.0103212	5	0.104902	0.00158232	4			0			0	0.136129	0.00765498	5	0.501459	0.636408	0.0554096
P0ACD4	IHCSILAEDAIK	Iron-sulfur cluster assembly scaffold protein IscU	iscU	-1.26605	0.0118459	5	-0.488503	0.149191	3			0	0.030548		1	0.36776	0.137481	4	0.654252		1	1.73392		1			0
A7ZTU6	IHGLADCMQGEMISLPGNR	ATP synthase subunit alpha	atpA	1.0499	1.14523	5	-0.179162	0.0416591	5	1.83645	0.930943	3	-0.491536	0.00385496	5	-0.0613859	0.00668157	5	0.105654	0.0287727	4	1.71643	0.00486363	2	-0.182648	0.00169773	5	0.041898	0.193557	1.42018	0.823278	0.937093	0.024072	0.523932	0.624688	0.428903
A0A027ZU77	IHLDASMSCAGDPIPLAPETVAER	D-tagatose-1,6-bisphosphate aldolase subunit GatZ	gatZ			0	-0.4497	0.0849049	2			0	-1.02716	0.152081	4	-1.71011	0.422652	2	0.723874	0.111849	4			0			0
A1AAD8	IHTSACTVAVMPELPDAELPDINPADLR	Peptide chain release factor 1	prfA	1.63474	0.0129438	2	0.164143		1			0	1.22527		1	1.42949	0.0350039	5	0.195027	0.0592704	3			0	0.60483		1			-0.415195			-0.651329
H4L721	IIGIDLGTTNSCVAIMDGTTPR	Chaperone protein DnaK (HSP70) (Heat shock 70 kDa protein) (Heat shock protein 70)	dnaK	1.81285	1.11729	5	0.365572	0.278716	5	4.23996	0.0245398	4	0.59202	0.00432674	5	0.488738	0.0113296	5	0.290375	0.0395294	3	3.198	0.0402854	3	0.432262	0.00151604	5	0.0708693	0.199771	1.16436	0.742289	0.906284	-0.0845606	0.00359506	0.0655367	0.882209
A0A0J2BPW7	IIHTQGYPMCPDDEVWVADAEGNPLPQGEVGR	(2,3-dihydroxybenzoyl)adenylate synthase	entE	0.084807	0.0341572	2	0.098689		1			0	0.336814	0.00155354	2	-2.09913	0.0200497	3	-1.99857	0.0145365	3			0	-1.47731	0.0241432	4	0.168723	0.309168	0.369807			0.283132
A0A0H0QP19	IIPCLDVR	Imidazole glycerol phosphate synthase subunit HisF	hisF			0	-1.1849	0.0139892	4	2.55196	0.532374	3	-0.99715	0.0624531	5			0	-1.08322	0.28755	2	2.17038	0.00200905	3	-0.841086	0.0113329	5						0.0543821	0.345519	0.470817	0.537644
W1F239	IIVACDAGMGSSAMGAGVLR	PTS system, mannitol-specific IIC component / PTS system, mannitol-specific IIB component / PTS system, mannitol-specific IIA component (EC 27169)	0			0	0.0748586	0.213925	4			0	-0.152726	0.000978901	2			0	0.253926	0.197859	4			0	-0.329435	0.024958	2						-0.355776
A0A023YWM0	IKGYDGPIVECEK	DNA topoisomerase 1	topA	-1.38146	0.0215411	2			0			0	-0.595716	0.0591392	3			0			0			0			0
W8SRK2	ILDAVPAGHDFTPLMTCYLTDSLDPNELER	Dihydroorotase (DHOase) (EC 3523)	pyrC	1.10139	1.53363	4			0			0	0.149778	0.00915049	5	-0.162508	0.00237056	4			0			0	0.0646119	0.000379614	5	0.154016	0.29716	1.17873
A1A876	ILEHVCPQIPADKPR	Queuine tRNA-ribosyltransferase	tgt	-0.215799	0.883932	2	-0.577595		1			0			0	-0.583675	0.00789862	2	-0.362065		1			0			0
W1WYZ8	ILEHVCPQIPANKPR	Queuine tRNA-ribosyltransferase (EC 24229) (Guanine insertion enzyme) (tRNA-guanine transglycosylase)	tgt			0	-0.991943		1			0			0			0	0.00339189	0.152655	3			0			0
A8A2Z1	ILEVSGCDPQTTELDGKPLADHLLAPTR	Phosphoribosylformylglycinamidine cyclo-ligase	purM	-0.48089	0.209168	3			0			0	-0.0289225	0.00935307	5	-1.36027	0.0149936	5			0			0	-0.0409494	0.00488137	5	0.0874706	0.212521	0.867355
W1F3F8	ILLDAPCSATGVIR	16S rRNA (Cytosine(967)-C(5))-methyltransferase ## SSU rRNA m5C967 (EC 211176)	0			0	-2.63147		1			0			0			0			0			0			0
A1AGI6	ILLSSMPGCAVTEVEIDGVLHEYSTK	0	rpoA			0	-0.964221	0.0173013	3			0	-0.311588	0.00204669	5			0	-0.63447	0.0164187	3			0	-0.244079	0.00181278	5						-0.262243
P0A9Q9	ILNTSSVIPVDGLCVR	Aspartate-semialdehyde dehydrogenase	asd	1.63087		1	-0.484273	0.0199693	5			0	-0.123348	0.00879247	5	0.0071955		1	-0.137745	0.0169627	3			0	-0.188662	0.000857464	5			1.55836			-0.411842
V2S1G3	IMDELSVISCDVYR	Phosphoenolpyruvate carboxylase (PEPC) (PEPCase) (EC 41131)	ppc			0	-0.624993	0.089807	4			0	0.14797	0.0130907	5			0	-0.36858	0.0256009	3			0	0.534775	0.00181532	5						0.130393
A0A167D7W71 (obsolete)	INTQCTFVENPLDALIPSLK	Histidine ABC transporter substrate-binding protein HisJ	XF28_03735	-0.63766	0.0372067	5	-0.656597	0.0914225	3			0	-0.529016	0.00434976	5	-0.216408	0.00648762	4	-0.150415	0.0126633	4			0	-0.20428	0.000204147	5	0.371159	0.533949	-0.0965157	0.423143	0.730388	-0.181445
W8ZSS9	IPIVGDEHADMEKGTGCVK	Valine--tRNA ligase (EC 6119) (Valyl-tRNA synthetase) (ValRS)	valS	0.537582	2.58014	3	0.2364	0.0334159	3			0	-0.0853073	0.00416884	5	-0.143675	0.00256335	4	-0.332333	0.029187	4	2.12251	0.0522442	2	0.100862	0.000708929	5	0.448712	0.593457	0.867427	0.00260481	0.0497281	0.754903
T9ERC0	IPLLQNGTFDFECGSTTNNVER	Glutamate/aspartate periplasmic-binding protein	G943_00178	-0.803714	0.0257739	5			0			0	-0.795912	0.00117039	5	-0.500685	0.0145202	5			0			0	-0.580947	0.00248869	5	0.375085	0.534903	-0.0880638
W1F215	IRDEMGLAMEEGCGIYR	Fumarate reductase flavoprotein subunit (EC 1354)	0			0	-0.527684	0.213061	2			0	0.196851	0.026621	5			0	0.217389	0.410743	2			0	2.0144	0.138541	5						1.07248
A0A029HWJ0	ISGAENIVKNDATHFCVTQGK	Uncharacterized protein	AD23_2306	-0.719234		1			0			0	-0.295305		1	-0.552897		1			0			0			0
P0AG67	ISLGLKQCK	30S ribosomal protein S1	rpsA			0			0	0.644871		1	-0.304249	0.00907779	5			0			0	3.92106		1	-0.244907	0.000928221	5									-3.21684
W1F215	ITDTSSVFNTDLLYTIELGHGLNVAECMAHSAMAR	Fumarate reductase flavoprotein subunit (EC 1354)	0			0	-0.202409	0.0570364	4			0	0.196851	0.026621	5			0			0			0	2.0144	0.138541	5
E2X8L2	ITEAGLAYAHPFPLSCVQSDPDAEPYWR	Glucose-1-phosphate adenylyltransferase	glgC			0	-1.1857	0.0262706	2			0			0			0	-0.327532	0.0939662	2			0			0
P0AD61	ITEAVCR	Pyruvate kinase I	pykF	1.72639	1.07144	4			0	3.46942	0.0190683	3	-0.0315873	0.00641047	5	0.985944	0.0230919	4			0	3.72269	0.015232	3	0.241728	0.00668378	5	0.149345	0.293881	1.01376				0.872321	0.893949	0.0200495
L4VWC6	ITFNAPTVPVVNNVDVKCETDGDAIRDALVR	Malonyl CoA-acyl carrier protein transacylase (EC 23139)	WIC_01267			0			0			0	-0.124939	0.00120739	5			0			0			0	-0.0735604	0.000636727	5
A1AAD8	ITHLPTGIVVECQDER	Peptide chain release factor 1	prfA	2.475	0.406363	5			0			0	1.22527		1	1.80788	0.0357332	5			0			0	0.60483		1			0.0466724
P0AC53	ITINYFAMPPSTFGAICK	Glucose-6-phosphate 1-dehydrogenase	zwf			0	-0.684219	0.0162601	3			0	0.708585		1			0	-0.441272	0.0524851	4			0	0.249142		1						-0.70239
A1AGI8	ITNITDVTPIPHNGCRPPK	30S ribosomal protein S11	rpsK	1.16738	0.206388	3	-0.0171844	0.0364054	5	1.20699	1.34196	3	0.115105	0.00194054	5	-6.85838	0.188998	2	0.0016449	0.00341846	4	3.91856	0.00438796	3	0.0206651	0.00179993	5	0.0025976	0.0608581	7.93131	0.737956	0.906284	-0.11327	0.0526266	0.230849	-2.80601
P0ACJ8	ITRQEIGQIVGCSR	cAMP-activated global transcriptional regulator CRP	crp	-1.79793	2.18375	3	-5.15832	1.03803	3			0	-0.0959643	0.017553	2			0			0			0	-0.0822743	0.00391572	3
W8SSA0	ITTSHYDVGGAAIDNHGQPLPPATVEGCEQADAVLFGSVGGPK	3-isopropylmalate dehydrogenase (EC 11185) (3-IPM-DH) (Beta-IPM dehydrogenase) (IMDH)	leuB	-0.835523		1	-1.54536		1			0	-1.27328	0.0157764	5	-0.102672	0.020078	4	-0.35303	0.290782	3			0	-0.274552	0.0156499	5			0.265873			-0.193607
P0A9S5	IVAEAACAEGETIHNMPGGATPDQVYAALLVADQYGQR	Glycerol dehydrogenase	gldA	0.190172		1	0.0891451	0.0169997	5			0	0.142294	0.0175604	5	0.862877	0.358557	2	1.24823	0.000313514	4			0	0.89635	0.0132577	5			0.0813517	0.369692	0.718846	-0.405024
P0AD61	IVCTIGPK	Pyruvate kinase I	pykF	1.31753	1.2026	5	0.315729	0.054199	5	3.93665	0.139322	4	-0.0315873	0.00641047	5	0.540571	0.0448084	3	0.695406	0.00446423	3	3.51343	0.172666	2	0.241728	0.00668378	5	0.107543	0.244959	1.05028	0.547963	0.793601	-0.106361	0.297762	0.432482	0.696541
P0AF70	IVDEQPGAECQLIGTATGK	Uncharacterized protein YjeI	yjeI	-0.147059	0.0122747	5	0.118564	0.111006	4	-0.0446053	0.0494272	5	0.0682806	0.00384021	2	-0.225518	0.00380447	4	0.186864	0.00534768	4	-0.342917	0.00459871	4	-0.134204	0.00293551	4	0.162218	0.302315	-0.124027	0.223694	0.573658	-0.270786	0.444077	0.561893	0.0958267
W8U0D7	IVGSQPLTYGQSITDPCLGWEDTER	Phospho-2-dehydro-3-deoxyheptonate aldolase (EC 25154)	aroH	1.06266	0.657839	5	0.439752	0.00825564	5			0	0.490057		1	-0.997637	0.0375978	5	0.192262	0.00180295	4			0	0.156717	0.0330019	4			1.72696			-0.08585
A0A0K3WCV2	IVILPHQDLCPDGAVLEANSGETILDAALR	Cysteine desulfurase IscS (EC 2817)	iscS_2	1.27227	0.596696	5	-0.110992	0.0290208	3	4.30114	0.0685905	2			0	0.61139	0.00498566	5	0.459035	0.00279566	5	3.8674		1			0
Q8X646	IVLNNCQLQNPQR	Inhibitor of c-type lysozyme	mliC	0.43247	0.00682098	5			0			0			0	0.995757	0.0216985	5			0			0			0
M9H1X3	IVLQLDGEEIVDCVPDIGYHHR	NADH-quinone oxidoreductase subunit C/D (EC 711-) (NADH dehydrogenase I subunit C/D) (NDH-1 subunit C/D)	nuoC			0	-0.340705	0.057197	3			0	-0.718227	0.0212457	4			0	0.39264	0.0567424	3			0	0.54703	0.0330207	3						0.531912
P19926	IVNYKDSPACK	Glucose-1-phosphatase	agp	-1.7897	0.0503311	5			0			0	-1.76451	0.0253247	5	-0.407645	0.0184977	4			0			0	-0.403995	0.00554455	5	0.884188	0.920678	-0.0215341
W1EVL4	IVVDCANGATYHIAPNVLR	Phosphoglucosamine mutase (EC 54210)	glmM	0.923232	0.0304545	2	-0.365595	0.0155314	5			0	-0.0363364	0.0157009	5	0.778307	0.0048897	4	-0.534262	0.0341878	4	1.98594		1	-0.0533859	0.00905261	5	0.542691	0.66172	0.127876	0.149952	0.456376	0.151617
A0A5E8G383	IVVEAFDDPDVKNVTCYVSR	Protein CreA	creA	-0.214136	0.0361177	2			0			0	-0.132632	0.00165196	5			0			0			0	0.17092	0.0834464	5
W1X697	IWIEDQSTNCGENAR	Protein ydcF (Fragment)	Q609_ECAC01034G0001	0.159836	0.000294709	2			0			0	0.364662	0.100514	3	-0.0732009	0.00376282	4			0			0	-0.0931865	0.00647718	5	0.3572	0.523172	-0.224811
A0A070UT47	IYCESFLGEEHRK	Phosphoglucomutase, alpha-D-glucose phosphate-specific	pgm	1.99172	0.995354	5	-0.572988	0.00740065	4	2.27429		1	0.0384802	0.0140068	5	1.01489	0.0198974	5	-0.433471	0.0033242	3	4.00649	0.0059055	2	0.173652	0.00979702	5	0.0712596	0.199771	1.112	0.967014	0.985791	-0.00434528			-1.59702
W8SY05	IYQLKPNPAVLICR	Malate synthase (EC 2339)	aceB	0.0679503	0.00257037	2	-0.336453	0.00257547	5			0	-0.00416654	0.00385579	5	-0.310915	0.00790981	3	-0.872999	0.00950444	4			0	-0.503188	0.00631181	5	0.170473	0.31064	-0.120156	0.614864	0.813522	0.0375248
P0AB80	IYRFPVSQSIDELMEACR	Branched-chain-amino-acid aminotransferase	ilvE			0			0			0	0.684798	0.0189694	5			0			0	0.565518	0.854155	2	0.539502	0.00184201	5
A7ZIT8	KACEEVGFVSR	Bifunctional protein FolD	folD	0.19581	1.2833	4	-0.360738	0.163451	4			0	-0.110289	0.0098624	2	-0.933826	0.0274789	3	-0.333323	0.0405194	4	2.43896		1	-0.00735943	0.0141662	3	0.124778	0.265902	1.23257	0.769696	0.913199	0.0755138
K4XBD1	KAELTACLQQQASAK	Putative ABC transporter ATP-binding protein (Fragment)	ECO9455_27737	0.94595	0.278227	4	-0.186038	0.00265822	4			0			0	-0.506791	0.0406039	3	0.0059723	0.000259305	3	2.70587		1			0
A1ADZ1	KAGCSSIK	Uracil phosphoribosyltransferase	upp			0			0	2.85002		1	0.28708	0.00488532	5			0			0	3.15965		1	0.419989	0.00102824	5									-0.176717
A0A0K5PLK6	KCPSPVWMVKDQPWPEGGK	Universal stress protein E	uspE			0			0				0.0386607	0.00746614	5			0			0	0.208631	0.210127	2	0.0568739	0.00372466	5
A0A0E1LGF9	KCPVYLPDDR	Protein TraP	traP1	-2.39032	0.00128392	2			0			0	-2.06588	0.925756	2			0			0			0			0
A0A1X3KTN8	KDDICYATTNRQEAVR	4-hydroxy-3-methylbut-2-enyl diphosphate reductase	ispH	-1.86903	1.04913	5			0			0	-0.426839		1	-2.17712	0.0220231	5			0			0			0
A1AA98	KDILEVICK	Cell division topological specificity factor	minE			0			0				-0.335561	0.0981113	5			0			0	1.9393		1	-0.283493	0.0060208	5
I4SI56	KFNQLATEIDNTVVLCISADLPFAQSR	Thiol peroxidase (Tpx) (EC 111115) (Peroxiredoxin tpx) (Prx) (Thioredoxin peroxidase)	tpx	0.886511		1	-0.469584	0.0242945	4			0	-0.229415	0.0096225	5	0.986987	0.0012942	2	-0.741756	0.0223814	4	3.16659		1	-0.424038	0.00288896	5			-0.2951	0.442728	0.731234	0.0775487
A0A028E5F1	KFSEVCVGHLGK	Nitrate reductase	narZ			0	-1.51803	0.359773	4			0	0.0416822	0.011764	5			0	0.144809	0.170686	3			0	1.56723	0.032372	5						-0.137289
T9S2R7	KGCPQPSQVAIIADVDER	Periplasmic AppA protein	G994_04992	1.51078	0.102643	5			0			0	1.51078	0.102643	5	1.73208	0.00748848	5			0			0	1.73208	0.00748848	5	1	1	0
V2RCY3	KGSEDNCREVAAAVR	Probable phosphatase YcdX (EC 313-)	ycdX			0			0			0	-0.201334	0.023087	5			0			0	2.69886	1.55013	3	0.12505	0.000415844	2
A0A0K4BIB3	KKDSTGICFIGER	tRNA-specific 2-thiouridylase MnmA (EC 28113)	mnmA	-0.626584	1.17109	4			0			0	-1.12688	0.0238763	5	-0.823488	0.141903	4			0			0	-0.106136	0.00490899	5	0.125737	0.265902	1.21765
P46837	KLDAVVEDCVNAVGVDLNTASVPLLTR	Protein YhgF	yhgF			0	0.0559861	0.00602575	3			0			0			0	-0.164228	0.00310163	4			0			0
A7ZPS1	KLDMVPVECVVR	Phosphoribosylaminoimidazole-succinocarboxamide synthase	purC	1.07994	0.983986	4	0.622866	0.0112685	5	3.982	0.206199	3	0.745493	0.0219038	5	0.0775294	0.00535403	5	0.374891	0.00380662	5	2.86291	0.126323	4	0.402141	0.00230992	5	0.280552	0.434062	0.659059	0.318761	0.671535	-0.095377	0.0749901	0.236307	0.775732
V6G2Y0	KLDVVTQVCPFPLIEAK	UPF0033 domain-containing protein	EC970259_2321	-4.09704	0.0157882	5	-0.715225		1			0			0			0			0			0			0
E9YNX6	KLEHYAQNDPDAYGYSGALCR	PrkA AAA domain-containing protein	ERJG_00232			0	-0.879054	0.00158369	5			0	-0.875116		1			0	-0.512291	0.00123596	3	1.72938	0.0104242	2	-0.665706		1						-0.157353
A0A029HYN5	KLSNNTACVFTGK	Glutamate dehydrogenase	gdhA			0	-0.324148	0.0379723	3			0	-0.515098	0.00250509	5			0	-0.360472	0.018369	4			0	-0.353953	0.00365081	5						0.19747
V8KL15	KMLDASHVVVFCAK	Dihydropteridine reductase (EC 15134)	V415_04265			0	1.76524		1			0	-0.0157005	0.00719973	5			0			0			0	-0.039823	0.00904217	5
W8ZFT7	KPDAALVDFLCENADVITK	N-acetylglucosamine-6-phosphate deacetylase	nagA			0	-1.05931		1			0	-0.254555	0.00338692	3			0	-0.605362	0.53394	3			0	0.222162	0.217336	4						0.0227641
D2TNH2	KPDNWEIVGKPQSEEAYGCMLR	Glutamate/aspartate ABC transporter,substrate-binding protein	gltI	-1.0529	0.00288739	3			0			0			0	-0.812106		1			0			0			0
T9ERC0	KPDNWEIVGKPQSQEAYGCMLR	Glutamate/aspartate periplasmic-binding protein	G943_00178	-0.901594	0.00850862	5	-0.798889	0.0111949	5	-0.688625	0.0191019	3	-0.795912	0.00117039	5	-0.657564	0.00856877	5	-0.489859	0.0252987	5	-0.991601	0.0120618	3	-0.580947	0.00248869	5	0.660531	0.744516	-0.0290644	0.206605	0.573658	-0.0940647	0.00797659	0.0899179	0.517941
P0AFP6	KPLWCGDTGPEVVQR	GTP cyclohydrolase 1 type 2 homolog	ybgI	0.94966	2.63921	5	-0.0686745	0.0241664	4	1.46718	9.07443	3	-0.279264	0.00462914	5	-1.13629	0.0162121	5	0.212156	0.0257419	4	3.24279	0.0185636	5	0.0933017	0.00406317	5	0.028094	0.161862	2.45851	0.411214	0.727183	0.0917354	0.504846	0.622163	-1.40305
W1ET61	KPNACKDEQGR	Inosine-5'-monophosphate dehydrogenase (IMP dehydrogenase) (IMPD) (IMPDH) (EC 111205)	guaB			0			0				0.54917	0.000698485	5			0			0	2.58358	4.36022e-05	2	-0.0621352	0.000750993	5
P0AES9	KPVNSWTCEDFLAVDESFQPTAVGFAEALNNK	Acid stress chaperone HdeA	hdeA	0.908966	0.0260236	5			0			0	0.834866	0.0379715	5	0.534113	0.00817348	5			0			0	0.436239	0.0101419	5	0.856375	0.900291	-0.0237734
W1F4G8	KPVVYVGGGAITAGCHQQLK	Acetolactate synthase (EC 2216)	0			0	-1.16377	0.0271412	2			0			0			0	-0.327171	0.0343698	3			0	0.521279	0.150601	4
B1LFS3	KQLVAEGIAAIQCGAFHNTTGGLTYFNTTPLGR	Argininosuccinate synthase	argG			0	-0.375831	0.880987	5			0	-0.301447	0.0025921	5			0	-0.115286	0.040709	4			0	-0.108288	0.00685756	5						-0.0673862
A0A163FRU3	KQSVDAMLMTGDSYDCGK	GalU regulator GalF (UTP--glucose-1-phosphate uridylyltransferase subunit GalF) (EC 2779)	galF			0	1.80999		1			0	-0.140523	0.00361419	5			0	-0.866226		1			0	-0.0129857	0.00180915	5						2.80375
W8ZFS4	KTHNQGVFDVYTPDILRCR	Formate acetyltransferase 1	pflB	0.252295		1			0			0	0.885633	0.00740352	5	-1.04603		1			0			0	0.116025	0.00435746	5			0.528713
W1EXC4	KVAIIGAGPAGLACADVLTR	Glutamate synthase [NADPH] small chain (EC 14113)	gltd			0	-0.373169	0.00262628	4			0	-0.518846	0.00362436	5			0	1.32998	0.00892045	4			0	0.959517	0.0110592	5						-0.224789
Q0E821	KVLGVCLEK	W0084		-3.83315		1			0			0	-2.85459	1.18635	5			0			0			0			0
W1F1Y4	LADCQERDPALSELYLVEGDSAGGSAK	DNA topoisomerase (ATP-hydrolyzing) (EC 5622)	0	0.356312	1.16414	5	0.015089	0.0203591	3			0	0.0263118	0.00132562	5	-0.304308	0.00334882	5	0.202649	0.0103262	4			0	0.0387129	0.00890914	5	0.237801	0.391954	0.673021	0.146785	0.453305	-0.175159
Q8VLE3	LADCTAQDLNRTELFLVEGDSAGGSAK	DNA topoisomerase IV subunit (Fragment)	parE	-0.571364		1			0			0			0	-0.179694		1			0			0			0
A0A0A0H890	LAICGTANDVAVSGAIPR	Hydrogenase isoenzymes formation protein hypE	EL80_0971			0			0			0			0			0			0			0			0
B1LGE7	LAIVPDHPLLKDAIPCR	Exoribonuclease 2	rnb	0.255415	0.444303	2	0.25207	0.0135868	4			0	0.0110894	0.0670674	5	-0.404203	0.0140934	5	-0.140953		1	1.16839		1	-0.205809	0.00908222	5	0.53231	0.658859	0.442719			0.176124
E9TEY4	LAPSLTLGCGSWGGNSISENVGPK	Aldehyde-alcohol dehydrogenase (EC 1111) (EC 12110) (Fragment)	adhE	0.173029	1.09092	5	0.369637	0.0330073	5	1.25829	0.641579	4	0.122546	0.024463	5	0.438252	0.0672439	5	1.56415	0.34927	3	2.00906	0.0475231	2	1.72197	0.00187125	5	0.0518417	0.199164	1.3342	0.125907	0.417847	0.404911	0.146285	0.323917	0.84866
A0A027ZD14	LASLPGVVPGKYDRPNGCLLNPR	Peptide ABC transporter ATP-binding protein	dppD	0.0654307	0.367012	4	-0.130294	0.0837037	4			0	-0.39352		1	0.861767	0.0189485	2	1.27495		1			0	1.39846		1			0.995644			0.386738
A0A1J8NST71 (obsolete)	LATMSNPVLMLSPGPGVPSEAGCMPELLTR	Anthranilate phosphoribosyltransferase	trpD			0	0.410664	2.95803	2			0	-0.290118	0.0040057	5			0	-0.572544		1			0	-0.220451	0.00240969	5						1.05288
P0A988	LAVCSMPIGQSLPSHSVIVPR	Beta sliding clamp	dnaN			0			0	4.58881	0.0119095	3	-0.313225	0.000926858	2			0			0	3.77236	0.089055	3	0.294539	0.00475897	3							0.0171509	0.132919	1.42422
A7ZR24	LCITQSAVSQR	HTH-type transcriptional regulator ArgP	argP			0			0			0	-0.313656		1			0			0	0.95844	7.44575	2	-0.274781	0.0421598	2
W8U0B3	LCSHDDTQK	Phosphofructokinase	pfkB			0			0			0	0.186045	0.00339447	5			0			0	3.37142		1	-0.181017	0.00197078	5
W1FUX01 (obsolete)	LCTVAQRPDTHGYSTSR	Uncharacterized PLP-dependent aminotransferase YfdZ	#N/A			0			0						0	-1.76918	0.038141	4			0	1.98688		1			0
W1F215	LDEGCTERDDVNFLK	Fumarate reductase flavoprotein subunit (EC 1354)	0	0.149066	0.827058	4	0.403212	0.00559954	3			0	0.196851	0.026621	5	0.974313	0.0384545	5	2.20761	0.0431318	4			0	2.0144	0.138541	5	0.116827	0.256883	0.992304	0.950758	0.978722	0.0131497
A0A080FBV81 (obsolete)	LDEHQPVFMPVGAFCPPLEK	Glycosyl transferase family, helical bundle domain protein	AB81_0881			0	-0.322212	0.0351828	4			0	-0.0665109	0.0381401	3			0	0.192505	0.0120451	2			0	0.0439142	0.0156056	2						-0.404292
P0AC53	LDFCNLDVNDTAAFSR	Glucose-6-phosphate 1-dehydrogenase	zwf	0.34153		1	-0.362384	0.00451411	5			0	0.708585		1			0	-0.323297	0.0185904	5			0	0.249142		1						-0.49853
D8ADS1	LDGASLHFAPLEFPAVADFECTTALVEAAK	Uridine phosphorylase (EC 2423)	udp	0.88464	0.95107	4	-0.555684	0.0104605	4			0			0	0.0629367	0.0337791	4	-0.40709	0.00661201	3			0			0
V0AGR8	LDNYHTEYDSATACGGSGR	Catecholate siderophore receptor fiu	HMPREF1620_00996	3.1022	0.0643047	5			0			0	2.20711	0.163947	4	-1.06766	0.00901035	5			0			0	-1.16591	0.00478395	5	0.0203476	0.145087	0.796835
W1F3D6	LDSIPLICITGQVPASMIGTDAFQEVDTYGISIPITK	Acetolactate synthase (EC 2216)	0	1.54824		1			0			0	-1.53246	0.131214	5			0			0			0	0.524412	0.11833	5
A7ZJE2	LEDGLPVGVVDVVEGLDGCHSANISPDNR	6-phosphogluconolactonase	pgl	0.758387	1.0615	4	0.183615	0.00265418	4			0	0.232095	0.00634408	5	-0.199071	0.00477848	3	-0.0504797	0.00525087	5			0	0.00370716	0.00156536	5	0.254164	0.406663	0.72907	0.928132	0.968931	0.00570641
Q2ETL0	LEGGCQVPIGSYAELIDGEIWLR	Hydroxymethylbilane synthase (EC 25161) (Fragment)	hemC	-0.413835	0.00520229	3			0			0			0	-0.0728403	0.0162769	4			0			0			0
A0A167DT741 (obsolete)	LEGRDPNTLVGLPLIALCQMLR	Maf-like protein YceF	yceF			0	-0.231332	0.0100377	3			0			0			0	-0.195799	0.00544447	4			0			0
Q08JA8	LFGYDWAQQTIGCSDAAVFR	APH(3') family aminoglycoside O-phosphotransferase (Aminoglycoside 3'-phosphotransferase) (EC 27195) (Aminoglycoside 3'-phosphotransferase (APH) kanamycin/neomycin resistance protein) (Aminoglycoside O-phosphotransferase APH(3')-IIa) (Aminoglycoside phosphotransferase) (Aminoglycoside-3'-O-phosphotransferase) (Kanamycin phosphotransferase type II (Aph(3')-IIa)) (Kanamycin resistance protein)	aph	0.49919	0.101514	3	-0.15841	0.00262605	5			0	0.137813	0.00152075	5	-0.462763	0.0161274	4	-0.0496827	0.00559008	5	3.65701	0.122939	3	-0.096282	0.00693946	5	0.0672326	0.199164	0.727859	0.000967233	0.0452217	-0.342821
W1F7D4	LFNLVQPDIACFGEKDFQQLALIR	Pantothenate synthetase (PS) (EC 6321) (Pantoate--beta-alanine ligase) (Pantoate-activating enzyme)	panC	0.511984	2.40858	3	-0.696808	0.267063	3			0	-0.261409	0.0226542	5	-0.191181	0.0256767	4	-0.225094	0.0247822	5			0	-0.0519097	0.0271889	5	0.419456	0.56852	0.912664	0.504083	0.76583	-0.262215
P0ADN2	LFVAVCRGEREPVTEAER	UPF0438 protein YifE	yifE			0			0				0.0988548	0.001937	5			0			0			0	0.244807	0.0021523	5
A1AEW8	LGAQQCQLVDDSLVR	CTP synthase	pyrG	1.60274	1.05693	5	-0.280074	0.00335639	5	1.8283	10.6557	2	-0.0600453	0.0980273	5	0.354069	0.00509602	5	-0.323014	0.0204332	5	3.6217	0.0122798	3	0.0181933	0.00570939	5	0.0514791	0.199164	1.32691	0.449409	0.731595	0.121179	0.593878	0.676989	-1.71516
P07395	LGCEVTEGKDEWQAVAPSWR	Phenylalanine--tRNA ligase beta subunit	pheT			0	-0.160962	0.00165795	3			0	-0.21948	0.0208517	5			0	-0.834838	1.08221	3			0	-0.2673	0.00273252	5						0.626056
A1AIF9	LGEPVFDVQECQIR	DNA-directed RNA polymerase subunit beta	rpoB	0.470679	0.0290508	2	-0.479026	0.00524541	5			0	-0.468433	0.00276037	5	0.459313	0.00709106	3	-0.163606	0.00545926	5			0	-0.0985734	0.00101026	5	0.213439	0.360866	0.381226	0.415533	0.727183	0.0544388
I0VMK41 (obsolete)	LGGPNFHEIPINRPTCPYHNFQR	Catalase	ECW26_43090			0			0	1.54343	1.95233	2	-1.28467	0.0079038	5			0			0	0.82171		1	-0.511033	0.0162353	5									1.49537
W8TB75	LGNECETYAELK	Maltoporin (Maltose-inducible porin)	lamB	-5.04435	0.0825506	4			0			0	-3.27876	0.578039	5	-1.14998	0.0391417	3			0			0	-0.78881	0.717913	2	0.299038	0.456207	-1.40442
E9TEY4	LGSQFHIPHGLANALLICNVIR	Aldehyde-alcohol dehydrogenase (EC 1111) (EC 12110) (Fragment)	adhE			0			0				0.122546	0.024463	5			0			0			0	1.72197	0.00187125	5
A0A029HYN5	LHHIMLDIHHACVEHGGEGEQTNYVQGANIAGFVK	Glutamate dehydrogenase	gdhA			0	-0.932719		1			0	-0.515098	0.00250509	5			0			0			0	-0.353953	0.00365081	5
Q08JA8	LHTLDPATCPFDHQAK	APH(3') family aminoglycoside O-phosphotransferase (Aminoglycoside 3'-phosphotransferase) (EC 27195) (Aminoglycoside 3'-phosphotransferase (APH) kanamycin/neomycin resistance protein) (Aminoglycoside O-phosphotransferase APH(3')-IIa) (Aminoglycoside phosphotransferase) (Aminoglycoside-3'-O-phosphotransferase) (Kanamycin phosphotransferase type II (Aph(3')-IIa)) (Kanamycin resistance protein)	aph	1.30951	1.37423	5	-0.0400971	0.0299767	5	4.67888	0.523948	4	0.137813	0.00152075	5	-0.363739	0.0329616	5	0.0212828	0.0198566	5	3.39944	0.033339	5	-0.096282	0.00693946	5	0.0538339	0.199164	1.43915	0.0329558	0.27135	-0.295474	0.067833	0.230849	1.04535
A1AGK0	LHVHDENNECGIGDVVEIR	30S ribosomal protein S17	rpsQ	1.47069	0.54079	5	-0.159158	0.024716	5	4.21218	0.0880311	4	-0.00767996	0.00436565	5	0.625453	0.00202291	5	0.0825367	0.034169	5	3.27118	0.0645667	3	0.029368	0.0144157	5	0.0580281	0.199164	0.882289	0.0531336	0.324618	-0.204647	0.00641298	0.0795209	0.978048
P24182	LICYGENRDVAIAR	Biotin carboxylase	accC			0	1.06024	4.6487	2			0	-0.182372	0.00401012	5			0			0			0	-0.186017	0.00629819	5
V2QQ29	LIDVHCDEIDDEQSR	Cytosine deaminase	G723_03979	-0.891061	1.00506	3			0			0	-1.92665	0.0521154	5	0.766886	0.0241703	3			0	3.14136	0.0141567	2	0.194371	0.00594688	5	0.518213	0.646685	0.46307
W8T8G2	LIGDDEHGWDDDGVFNFEGGCYAK	Phosphoenolpyruvate carboxykinase (ATP) (PCK) (PEP carboxykinase) (PEPCK) (EC 41149)	pckA	0.240535	0.0289535	3	-1.7999	0.0286548	5			0	-1.64029	0.020207	5	0.185448	0.0413457	3	0.291015	0.00407463	4			0	0.119964	0.0174565	5	4.84878e-05	0.00530133	1.81534	0.0655777	0.353111	-0.330661
G0F2K9	LITCASEVGIWDYQPDEVVEK	Glutamate synthase [NADPH] large chain	UMNF18_4120	-0.832385		1	-0.233766	0.0140898	3			0	-0.467454		1	-0.125682	0.0295649	3	0.28515	0.00552445	4			0	0.0673634		1			-0.171886			0.0159005
A0A135PTK8	LKDSVPCAVIEGDQQTVNDAAR	Hydrogenase accessory protein HypB	hypB	0.895266	0.800564	4			0			0	0.313973	1.5704	4	2.47973	0.00931736	3			0			0	2.91834	0.0906279	2	0.249874	0.401973	1.01991
W1HDX7	LKGRADCAVIEGDQQTVNDAAR	[NiFe] hydrogenase nickel incorporation-associated protein HypB	0			0			0			0			0			0			0			0			0
B1LGE7	LLAQICQR	Exoribonuclease 2	rnb			0	-0.348941		1			0	0.0110894	0.0670674	5			0	0.170951		1			0	-0.205809	0.00908222	5						-0.73679
P0A9G6	LLAYNCSPSFNWQK	Isocitrate lyase	aceA	0.664482	1.22786	5	-0.46818	0.0510084	5			0	-0.484515	0.0295151	5	-0.999492	0.0056613	4	-1.05573	0.00204074	4			0	-0.95104	0.00812062	5	0.0765233	0.204685	1.19745	0.404489	0.727183	0.121022
I2X4C2	LLDELCRQLGVK	AAA domain-containing protein	EC23916_4276			0			0			0			0			0	-0.163785		1			0			0
I2X8P2	LLITGCPIGGAAEK	2-hydroxyglutaryl-CoA dehydratase, D-component (EC 421-)	EC23916_5669	-2.77832	0.1718	3			0			0	-1.0542	0.337437	4	0.991594	0.0281441	5			0			0	0.534643	0.0391889	3	0.00159142	0.0605468	-2.18108
A0A376J4I5	LLLDICGGEAGPVIDITNEATLPK	Phenylalanine--tRNA ligase beta subunit	pheT			0			0			0			0	0.786262		1			0			0			0
A0A2X2ZQU31 (obsolete)	LLLGHASECQMDGAGR	Transcriptional regulator MraZ	yabB			0			0						0			0			0	3.77452		1			0
A1AJ82	LLLSEACPLILDYHVALDNAR	Adenylosuccinate synthetase	purA	0.864212	2.07156	5	-0.168824	0.000546353	4	3.27528	0.515498	5	-0.501783	0.00104935	5	-0.351685	0.00328139	4	0.147529	0.00380666	4	2.77496	0.00332978	5	-0.129013	0.00705421	5	0.0696243	0.199771	1.58867	0.298742	0.646761	0.0564184	0.0546873	0.230849	0.873094
A0A4C1SJP7	LLMEETGIPVVVAEDPLTCVAR	Rod shape-determining protein MreB	mreB	0.341365	0.554084	5	-0.2867	0.00639878	3	3.8335		1	-0.280903	0.00234044	5	-0.755633	0.00987109	4	-0.293641	0.0133959	5	2.60841	0.21894	3	-0.0932937	0.00286247	5	0.0191158	0.145087	1.28461	0.0321002	0.27135	0.19455			1.4127
A7ZPS1	LLSDTECLVK	Phosphoribosylaminoimidazole-succinocarboxamide synthase	purC			0	0.322592	0.0489246	4			0	0.745493	0.0219038	5	-1.08226		1	0.578803	0.00803593	4	1.76189	0.00245249	5	0.402141	0.00230992	5						-0.599563
W8T1G2	LLSLCGPFDDNIK	ATP-binding protein in pho regulon (Nucleoside triphosphate hydrolase) (PhoH-like protein) (Phosphate starvation-inducible protein PhoH, predicted ATPase)	ybeZ			0	0.0633764	0.166077	4			0	0.14873	0.0494858	4			0	-0.144641	0.029219	3			0	0.265996	0.0129138	5						0.325284
A1AFB0	LLTTCNIPVPSDVR	Phosphoglycerate kinase	pgk	0.847195	1.14942	5	0.0487145	0.00930905	5			0			0	0.224219	0.0215596	4	0.359881	0.00561494	4	3.85417	0.186268	4	0.0955869		1
A1AGI6	LLVDACYSPVER	0	rpoA	1.27126	0.447112	5	-0.315612	0.00138266	5	4.40769	0.0648219	2	-0.311588	0.00204669	5	-0.849266	0.0180101	5	-0.301837	0.00516917	3	3.80429	0.0742228	2	-0.244079	0.00181278	5	0.00203053	0.0605468	2.18803	0.474802	0.744093	0.0537327	0.127072	0.306102	0.670915
W1EQV9	LLVVIGPCSIHDPVAAK	Phospho-2-dehydro-3-deoxyheptonate aldolase (EC 25154)	0	1.20909	1.70153	3	0.18023	0.0213074	4			0	0.512187	0.00463233	5	-0.877801	0.0173812	5	0.0344841	0.0784575	4	3.02425	0.1654	2	0.139692	0.0018369	5	0.151565	0.295087	1.71439	0.0870088	0.389198	-0.226749
W1F0F8	LLYECNPMAFLAEQAGGK	Fructose-1,6-bisphosphatase class 1 (FBPase class 1) (EC 31311) (D-fructose-1,6-bisphosphate 1-phosphohydrolase class 1)	fbp	1.33188	0.55149	4	0.0403849	0.00412791	4			0	-0.00444542	0.00416182	5	0.521255	0.0301884	4	0.195261	0.00956167	4			0	-0.0767748	0.00281816	5	0.149629	0.293881	0.7383	0.0489701	0.311628	-0.227205
W1F3G5	LMDLGCYR	30S ribosomal protein S13	rpsM			0			0				-0.177192	0.00597515	5			0			0			0	-0.0160514	0.00423865	5
E9YA761 (obsolete)	LMGAEVIPVHSGSATLKDACNEALR	Tryptophan synthase beta chain	trpB			0	-0.220698		1			0	-0.0135321	0.0496924	5			0	0.0550349	0.0166938	5			0	0.0344424	0.00271154	5						-0.227759
P04693	LNAQPHGASLYLPMEGLNCYR	Aromatic-amino-acid aminotransferase	tyrB	0.0115397	0.257762	4	-0.937208	0.00624773	3	1.99777	0.233183	2	-0.570121	0.0515578	5	-0.886226	0.0124448	5	-1.00307	0.115995	3	1.4228	0.0375295	2	-0.287182	0.0233953	5	0.0145506	0.145087	1.1807	0.0881848	0.389198	0.3488	0.270238	0.413698	0.857906
W8TBR5	LNELGYDCHDETNNPAFR	L-threonine dehydratase (EC 43119) (Threonine deaminase)	ilvA	2.05862	0.245681	4	0.00358323	0.105855	2	5.12759		1	0.875735	0.0619241	4	1.28508	0.0162552	4	1.02071	0.0603916	5	3.61132	0.0255391	3	1.08859	0.0778403	5	0.0192029	0.145087	0.98639	0.0731285	0.357139	-0.804272			1.72912
R8X6591 (obsolete)	LNEVLIDRYQDGENAGYPTLCK	Protease (Fragment)	WEW_03322			0			0						0			0			0			0			0
A7ZR59	LNVVDCGDLVYAFGDAR	Agmatinase	speB			0	-0.299508	0.00149464	5			0	-0.183486	0.00785721	5			0	-0.209099	0.00147416	4			0	-0.0331863	0.0179833	5						0.0598906
W1F215	LPFICELAK	Fumarate reductase flavoprotein subunit (EC 1354)	0			0	0.43607	0.00456368	3			0	0.196851	0.026621	5			0	2.50138	0.0364874	4			0	2.0144	0.138541	5						-0.247759
A0A138L4041 (obsolete)	LPYGVQADEQDCQDAIAFIQPDR	NH(3)-dependent NAD(+) synthetase	nadE	0.218251	0.00510196	2	-0.471663	0.0117852	4			0	-0.214653	0.00441219	5	-0.101143	0.0062189	5	-0.386247	0.00745814	5			0	-0.0858228	0.00866119	5	0.00251082	0.0608581	0.448224	0.609132	0.813522	0.0434144
W1X2J3	LQAADVACR	Glutamate 5-kinase (EC 27211) (Fragment)	Q609_ECAC01414G0001			0			0	2.72925		1	-1.62197	0.0254777	5			0			0	4.18492		1	0.191225	0.0203628	5									0.357532
P63355	LQAEPFTDCVPMLR	Methionine import ATP-binding protein MetN	metN			0	-0.0325087	0.0346656	3			0	-0.202311	0.00750695	5			0	0.318741	0.0498149	3			0	-0.281522	0.0133241	5						-0.430462
W1WMI7	LQDLAKECDLAGAIK	Glucose-6-phosphate isomerase (GPI) (EC 5319) (Phosphoglucose isomerase) (PGI) (Phosphohexose isomerase) (PHI)	pgi	1.47254	1.4703	4	0.0499311	0.00212231	5			0	-0.312456	0.0299705	5	0.623928	0.0156953	5	0.225684	0.0375805	4	3.37016		1	0.0920573	0.0264504	5	0.135668	0.27812	1.25313	0.093196	0.391423	0.22876
A0A167DT741 (obsolete)	LQISFECAAPEVDETPR	Maf-like protein YceF	yceF	1.22249	0.0311168	5	0.046546	0.0111091	4			0			0	0.803662	0.0244872	3	-0.296326	0.0193542	4	3.48919	0.144342	3			0
G0FG74	LRDNPECADQEHQAK	Phosphoribosylformylglycinamidine synthase (FGAM synthase) (FGAMS) (EC 6353) (Formylglycinamide ribonucleotide amidotransferase) (FGAR amidotransferase) (FGAR-AT)	purL	0.650751	2.72375	2			0			0	-0.138102	0.00323359	5	0.0597583	0.0613236	4			0	2.34545		1	0.0783182	0.00524033	5	0.616533	0.717103	0.807413
A7ZVS7	LRDVVIGMGACTDSK	Purine nucleoside phosphorylase DeoD-type	deoD	-0.19276	0.0219196	2	0.00026035	0.00568525	3	1.69207		1	-0.176531	0.00288094	5	-0.659198	0.0162676	5	-0.257428	0.0981901	4	1.61466		1	-0.315762	0.00429184	5	0.232465	0.387049	0.327207	0.240416	0.580314	0.118457			-0.0618239
A0A1J1A1Q91 (obsolete)	LRGEGAICLQTSAK	Putative enzyme	FORC41_2171			0	-0.173043		1			0			0			0	0.0189458	0.228622	2			0			0
P07395	LRGEPSEGMLCSFSELGISDDHSGIIELPADAPIGTDIR	Phenylalanine--tRNA ligase beta subunit	pheT	0.09922	0.00237706	2	-0.242093	0.0851496	2			0	-0.21948	0.0208517	5	0.17753	0.00260602	2	-0.294671	0.0802234	3			0	-0.2673	0.00273252	5	0.187931	0.333196	-0.12613	0.984742	0.999001	0.00475722
W1F3C9	LSCPITAEDTSGTLYDK	Methionyl-tRNA formyltransferase (EC 2129)	fmt	-0.250858	1.2037	3			0			0	-0.130016	0.197335	5	-0.605296	0.0211812	5			0			0	-0.0977054	0.132634	5	0.629986	0.729086	0.386749
A0A029HIG5	LSDGLCMEDEQFSVK	Nitrite reductase [NAD(P)H] small subunit	nirD	1.38074	0.627123	5	0.179084	0.0314644	4	5.00911	0.0693986	2	-0.68617	0.0280789	5	2.02361	0.00507292	3	1.55958	0.0086366	3	4.04167	0.529927	3	1.88658	0.000475028	2	0.00611845	0.0911228	1.92988	1.14654e-05	0.00211964	1.19225	0.016892	0.132919	3.54019
A0A029I6I8	LSDSPGKTICHDKAFVR	Nicotinate phosphoribosyltransferase (NAPRTase) (EC 63421)	pncB	0.195133	0.442621	5			0			0	-0.115989	0.6705	4	-0.974257	0.0244372	4			0			0	-1.01047	0.0238179	3	0.615884	0.717103	0.274907
E9TEY4	LSEDAFDDQCTGANPR	Aldehyde-alcohol dehydrogenase (EC 1111) (EC 12110) (Fragment)	adhE	0.003638	0.954585	5	0.103982	0.00611486	4	2.02533	0.670536	2	0.122546	0.024463	5	0.49813	0.00594608	5	1.58162	0.0776257	5			0	1.72197	0.00187125	5	0.0676943	0.199164	1.10494	0.215118	0.573658	0.12179
W8U1Z9	LSGELPSPLNPPPGCAFNAR	Dipeptide ABC transporter ATP binding subunit DppF (Dipeptide ABC transporter ATP-binding protein) (Dipeptide transport ATP-binding protein DppF) (Dipeptide transport ATP-binding protein DppF (TC 3A152)) (Dipeptide transporter) (Dipeptide transporter ATP-binding subunit) (EC 363-) (Dipeptide/heme ABC transporter ATPase) (Ole(C)_1_L06249) (Peptide ABC transporter ATP-binding protein) (Stage 0 spor…	dppF	0.654189	0.291953	5	-0.199062	0.0735636	5			0	-0.197024	0.0482431	5	1.06518	0.0210116	5	1.36412	0.0271899	3			0	1.51777	0.0144134	5	0.00313644	0.0656712	1.3038	0.412579	0.727183	0.151614
A0A070SQ09	LSPSLGESSHHVCPR	Ribonuclease E (RNase E) (EC 312612)	rne	-0.0203194	0.302576	5	-0.377696	0.0300879	4	1.96628	1.33236	3	0.0676696	0.00211582	5	-0.870939	0.00764227	5	0.182211	0.00852091	4	1.09599	0.0237185	3	0.0761079	0.00131901	5	0.0265379	0.161862	0.859058	0.00253092	0.0497281	-0.551469	0.321561	0.448017	0.878727
Q08JA8	LSWLATTGVPCAAVLDVVTEAGR	APH(3') family aminoglycoside O-phosphotransferase (Aminoglycoside 3'-phosphotransferase) (EC 27195) (Aminoglycoside 3'-phosphotransferase (APH) kanamycin/neomycin resistance protein) (Aminoglycoside O-phosphotransferase APH(3')-IIa) (Aminoglycoside phosphotransferase) (Aminoglycoside-3'-O-phosphotransferase) (Kanamycin phosphotransferase type II (Aph(3')-IIa)) (Kanamycin resistance protein)	aph			0			0			0	0.137813	0.00152075	5			0			0			0	-0.096282	0.00693946	5
V6G3H7	LTAGEMQGGCFTISSIGGLGTTHFAPIVNAPEVAILGVSK	Acetyltransferase component of pyruvate dehydrogenase complex (EC 23112)	aceF	0.0718234	0.299018	2			0			0	0.168335	0.0118657	5	-0.645396	0.0304892	5			0			0	-0.585777	0.00360205	5	0.941211	0.955531	-0.0368929
A0A370VA97	LTCQGNPAYLTEIQISLK	Ribonuclease I	rna	0.284635	0.0225327	2			0			0			0	-0.089252		1			0			0			0
W1WK16	LTEILSETCSIIGANILNIAR	S-adenosylmethionine decarboxylase proenzyme (EC 41150) (Fragment)	Q609_ECAC02162G0001			0	-0.53944	0.0247824	5			0	-0.37744	0.0293379	5			0	-0.385228	0.0246791	5			0	0.0264669	0.00203154	5						0.249695
P58578	LTEINVTSPTCIR	Glutathione synthetase	gshB	-2.27656		1	0.00934951	0.0143824	3			0	0.139054	0.00933859	5	0.104558	0.013429	2	0.123343	0.0034464	4			0	0.0269516	0.0199081	5			-2.49322	0.129851	0.417847	-0.226097
A7ZUC9	LTEMGFPCIGLPGTIDNDIK	ATP-dependent 6-phosphofructokinase isozyme 1	pfkA			0			0				0.109224	0.00951377	5			0			0			0	0.827472	0.00959204	5
W1F0I6	LTGGLQLPNDETGDCQLFTQNLAR	D-amino acid dehydrogenase (EC 1499-)	dadA	1.57216	0.6959	3	0.675933	0.00192964	2			0	0.498241	0.107683	5	-0.0156659		1	0.295156	0.0109147	3			0	0.474675	0.136034	5			1.56426			0.357211
W8T1G2	LTGRPICVTAAADILR	ATP-binding protein in pho regulon (Nucleoside triphosphate hydrolase) (PhoH-like protein) (Phosphate starvation-inducible protein PhoH, predicted ATPase)	ybeZ	1.21062	0.912585	4	0.246913	0.00304114	5			0	0.14873	0.0494858	4	-0.375228	0.0037694	3	0.294159	0.0133795	4			0	0.265996	0.0129138	5	0.041076	0.19247	1.70311	0.608692	0.813522	0.070021
A0A0A2RDC9	LTHIPTGIVTQCQNDR	Peptide chain release factor 2 (RF-2)	prfB	1.63527	1.04738	5			0			0			0	0.263556	0.00774545	5			0			0			0
W1F5H4	LTLAGCEER	Phosphoanhydride phosphohydrolase (PH 25 acid phosphatase) (AP) / 4-phytase (EC 3132) (EC 31326)	0			0			0				1.67357	0.0731508	5			0			0			0	1.89361	0.00914059	5
A7ZVR0	LTLCDVSAPAVEASR	Ribosomal RNA small subunit methyltransferase C	rsmC			0	2.39655	0.107308	5			0	0.0684123	0.58739	5			0	2.32263	0.0016015	3			0	0.00685239	0.0140187	3						0.0123627
W8ZZA6	LTMLLLQLPHIGQVQCGVWPAAVR	Aspartate--ammonia ligase (EC 6311) (Asparagine synthetase A)	asnA			0	-1.72862		1			0	-1.56657	0.290097	5			0			0			0	-0.0883741	0.0508199	3
S0U0A8	LTPNFSTWRPCDQVEAAVGWK	Transketolase (EC 2211)	WC5_04180			0	-0.314016	0.00378576	4			0			0			0	-0.445708	0.00356751	5			0			0
A7ZK21	LTTGCSVIVTGK	Asparagine--tRNA ligase	asnS			0	-0.0501469	0.0231098	3			0	-0.345309	0.0119129	5			0	0.0998838	0.0625897	3			0	-0.067954	0.00204544	5						0.127324
E9TEY4	LVAMGGIGHTSCLYTDQDNQPAR	Aldehyde-alcohol dehydrogenase (EC 1111) (EC 12110) (Fragment)	adhE	0.119716	1.70844	5	0.25102	0.0730668	5	1.81055	1.15336	5	0.122546	0.024463	5	0.310864	0.0116285	5	0.896089	0.596183	5	2.19171	0.0337908	5	1.72197	0.00187125	5	0.0757514	0.204685	1.40828	0.00137617	0.0452217	0.954359	0.0687315	0.230849	1.21827
V0SQK8	LVDVAQDLVVTEDDCGTHEGIMMTPVIEGGDVKEPLRDR	DNA-directed RNA polymerase subunit beta' (RNAP subunit beta') (EC 2776) (RNA polymerase subunit beta') (Transcriptase subunit beta')	rpoC			0	-0.137217	0.184443	3			0	-0.279039	0.00230333	5			0	0.0926134		1			0	0.133654	0.00322182	5						0.182862
P0AFJ1	LVEGDHNIDCK	Protein YjdM	yjdM	0.697422	1.3132	4	-1.29234	0.067947	2	4.50377	0.0812839	2			0	0.772322	0.0739663	3	0.246712		1	4.79475	0.0185535	3			0
W1X0P7	LVGAAAERGDSLDACAELGR	PTS-dependent dihydroxyacetone kinase, dihydroxyacetone-binding subunit dhaK	Q609_ECAC01480G0002			0	-1.38544	0.149956	3			0	-1.43586	0.00245635	5			0	-0.456247		1			0	-0.244853	0.0565911	5						0.261821
A0A0D8WFQ2	LVGVEYDDACDPKQAVAVANK	Branched chain amino acid ABC transporter substrate-binding protein	livk			0			0			0	-0.084329	0.00280508	5	-0.0499387	0.000884341	2			0			0	0.0727478	0.00110322	5
P0ABB8	LVHRDPLPGAQQTVNTVVPPSLSAHCLK	Magnesium-transporting ATPase, P-type 1	mgtA	-0.10276	3.78913	3			0			0	-1.10829	0.0632164	3	-1.33934	0.0408212	5			0			0	-1.18581	0.0483899	5	0.416616	0.56852	1.15906
W8ZDX3	LVKEYHLLNPVIVDCTSSQAVADQYADFLR	Bifunctional aspartokinase/homoserine dehydrogenase [Includes: Aspartokinase (EC 2724); Homoserine dehydrogenase (EC 1113)]	thrA			0	-0.336948	0.0663499	4			0	0.0515146	0.0178959	5			0	-0.645549	0.03335	5			0	-0.293263	0.000825324	5						-0.0361764
P0A6A3	LVLVLNCGSSSLK	Acetate kinase	ackA			0	-0.0958601	0.000671165	4			0	0.126031	0.00900917	5			0	0.735527	0.00415638	4			0	0.655524	0.00168511	5						-0.301894
I0VXG81 (obsolete)	LVNPEELKQDAIDAVEQHGIVFIDEIDKICK	ATP-dependent protease ATPase subunit HslU	hslU			0	0.0309902	0.0425244	4			0	0.0912864	0.00540469	5			0	0.0703866	0.00218555	3			0	0.229682	0.00496388	5						0.0989993
Q8VVV1	LVNQGESVAICEQIGDPATSK	DNA mismatch repair protein MutS (Fragment)	mutS			0	0.430318	0.0399371	2			0			0			0			0			0			0
E6BIK1	LVVVCTHADSHFEYAKR	Oxidoreductase family, C-terminal alpha/beta domain protein	HMPREF9350_02186			0	0.924936		1			0	-0.0181029	0.0123476	3			0	0.146525		1			0	-0.294243	0.00683125	3						0.502271
A7ZK06	LWYNQEKQELICK	UPF0434 protein YcaR	ycaR	-1.54107	0.138288	3			0			0			0			0			0			0			0
T9CJ37	LYDTYGFPVDLTADVCR	Alanine--tRNA ligase (EC 6117) (Alanyl-tRNA synthetase) (AlaRS)	alaS	0.885603	0.416628	3	-0.218952	0.00961234	5			0	-0.0475098	0.00150793	5	0.589645	0.00213716	4	-0.0502067	0.00427505	4			0	-0.0702665	0.00389304	5	0.541869	0.66172	0.273202	0.00815878	0.114223	-0.191502
P77737	LYEGETLGVVGESGCGK	Oligopeptide transport ATP-binding protein OppF	oppF	-1.87594		1	-0.185097	9.49111e-07	2			0			0	-1.2224		1			0			0			0
W8SSA0	LYQGLEAFCPLR	3-isopropylmalate dehydrogenase (EC 11185) (3-IPM-DH) (Beta-IPM dehydrogenase) (IMDH)	leuB			0	-1.10166	0.00980136	2			0	-1.27328	0.0157764	5			0	-0.0882498	0.0247714	4			0	-0.274552	0.0156499	5						-0.0146831
A0A029H4P61 (obsolete)	MADLLDATHGYQLTDVAEEADVLLLNTCSIR	tRNA-2-methylthio-N(6)-dimethylallyladenosine synthase	miaB			0	-2.05301		1			0			0			0			0			0			0
A1ABQ2	MAEFGSCHRNEPSGSLHGLMR	Threonine--tRNA ligase	thrS	0.183582		1			0			0	-0.323584	0.00844341	5	-0.369908	0.0018741	3			0			0	0.189464	0.00118681	5			1.06654
R8YD941 (obsolete)	MCDTIHPQIHDSDR	Glucans biosynthesis protein D (Fragment)	WEW_00716	-0.557393	0.0717949	4			0			0	-0.774631	0.00565262	2	-0.431352	0.0263966	4			0			0	-0.492033	0.0323773	4	0.42992	0.580303	0.156558
A0A370VA97	MCSSPETGLSLETAAK	Ribonuclease I	rna	0.881415	0.0269057	5	0.678867	0.0958487	4			0			0	0.160823	0.0114156	5	0.183582		1			0			0
A7ZHT0	MEKYCELIR	UPF0253 protein YaeP	yaeP			0			0			0			0			0			0	0.567693	0.0202075	2			0
W8ZFS4	MIEGSCK	Formate acetyltransferase 1	pflB			0			0	2.15088		1	0.885633	0.00740352	5			0			0	1.35547		1	0.116025	0.00435746	5									0.025809
A0A080EAN81 (obsolete)	MIPCFGAR	Antitoxin YeeU	AB52_4715			0	0.830318	0.00956335	3			0			0			0	0.0282869	0.000404266	2			0			0
A7ZUE4	MKYDTSELCDIYQEDVNVVEPLFSNFGGR	Regulator of ribonuclease activity A	rraA	1.31766	0.821377	2	0.495781	1.20583	5			0	0.124558	0.0149705	5	0.445299	0.0134715	2	-0.234356	0.0434537	3			0	0.0522124	0.00411622	5	0.433906	0.580903	0.800014	0.26003	0.592986	0.657791
D7X4P6	MLAHCEAVTPIRR	Enoyl-[acyl-carrier-protein] reductase (NADH) (EC 1319) (Fragment)	fabI	1.36019	0.699182	5	-0.0371562	0.00699471	4	4.34692	0.183116	3	-0.197445	0.00442709	5	0.18909	0.0038029	4	-0.572612	0.0128565	4	3.49992	0.125948	5	-0.490444	0.00182463	5	0.0802592	0.206655	0.878097	0.00482325	0.0782475	0.242457	0.157773	0.343225	0.553994
E1IMU8	MLDLICPK	Periplasmic trehalase	treA	-1.14934	0.0315208	2			0			0	-1.20813	0.0904716	5			0			0			0	-0.785224	0.0170291	5
P22255	MLDQVCQLAR	3'(2'),5'-bisphosphate nucleotidase CysQ	cysQ			0	-1.03424	0.921174	3			0			0			0	-0.378658	0.255298	3	2.68066		1			0
P0A6A3	MLNKPVEELNIITCHLGNGGSVSAIR	Acetate kinase	ackA			0	-0.287376	0.00858753	5			0	0.126031	0.00900917	5			0	0.208494	0.00570522	5			0	0.655524	0.00168511	5						0.0336226
A0A0A0FBI6	MLNVWHACPR	UPF0304 protein YfbU	yfbU	1.74138	1.36581	5	0.471505	1.30261	3	3.3435	0.279935	3	0.088925	0.0207993	5	0.197328	0.00379916	4	-0.410774	0.00483543	3	2.6414	0.113015	3	0.0692165	0.00144996	5	0.0446454	0.197888	1.52434	0.322976	0.671535	0.862571	0.160743	0.343356	0.682391
A7ZKL2	MLQLNVDERPLICGVGLGGYWAER	UPF0227 protein YcfP	ycfP			0	-0.785117	0.293387	2			0	0.00584864	0.027488	5			0			0			0	0.660095	0.0897984	5
A0A0A2RBJ7	MLSHCEAVTPLRR	Enoyl-[acyl-carrier-protein] reductase [NADH] (EC 1319)	LR61_09985	0.62396		1			0			0			0	0.0486456	0.0187343	3			0			0			0
W1WI91	MNVVILDTGCANLNSVK	Imidazole glycerol-phosphate synthase (EC 43210) (Fragment)	Q609_ECAC02096G0002	0.297588	0.511885	4	-0.607381	0.0179958	3			0	-0.952698	0.0412166	5	-1.20654	0.0023077	3	-0.211203	0.148795	3			0	-0.677866	0.0134914	5	0.0176055	0.145087	1.77896	0.429078	0.730388	-0.121347
A0A0E1L6X2	MQQAVPDKELLEAPTAGEGATCR	Quinolinate synthase A (EC 25172)	nadA	-2.10443	0.0909473	5	-0.494095	0.0342538	4	-0.945027		1	-0.310106	0.050997	4	-0.987593	0.034778	5	0.293227	0.1597	5			0	0.846053	0.691048	4	0.935835	0.955531	0.0393266	0.456931	0.732463	0.368837
L3QC95	MQQAVPVKELLEAPTAGEGATCR	Quinolinate synthase A (EC 25172)	nadA			0			0						0			0			0			0			0
P0ABB8	MSVVVAENTEHHQLVCK	Magnesium-transporting ATPase, P-type 1	mgtA			0	-1.05086	0.0192449	4			0	-1.10829	0.0632164	3			0	-0.579374	0.430553	3			0	-1.18581	0.0483899	5						-0.549014
A1A9D6	MTAHTPCFR	Serine--tRNA ligase	serS	0.246243	0.00130473	2	0.0598669	0.0209774	4	2.98687	0.260787	3	0.38417	0.00858602	5	0.278468	0.0143443	4	-0.205611	0.0422441	2	1.82908		1	0.417385	0.00138683	5	0.99035	0.993379	0.000989479	0.213386	0.573658	0.298693			1.19101
W8SRP0	MTANLQPGEYDMTCGLLTNPK	Ferrous iron transporter (Inactive ferrous ion transporter EfeUOB) (Inactive ferrous ion transporter periplasmic protein EfeO) (Iron ABC transporter substrate-binding protein) (Iron uptake system component EfeO) (Iron uptake system protein EfeO) (Protein ycdO)	efeO	1.06985	0.0342669	4	1.07748	0.0357688	4			0	0.712348	0.0691524	5	-1.14058	0.0254856	5	-0.951834	0.0233205	4			0	-1.16474	0.00321476	5	0.0749648	0.204685	0.333342	0.390831	0.727183	0.152218
A0A0F3UA94	MTGGGFGGCIVALLPEELVPAVQQAVAEQYEAK	Galactokinase (EC 2716) (Galactose kinase)	galK	0.526311	0.73671	3			0			0	-0.258249	0.0200371	5	-0.48634	0.0139803	4			0			0	-0.56878	0.00189934	5	0.297837	0.456207	0.70212
W1HIJ1	MVAELQLPLNVIGVLAGCENMPGGR	Probable cytosol aminopeptidase (EC 34111) (Leucine aminopeptidase) (LAP) (EC 341110) (Leucyl aminopeptidase)	pepA			0			0						0			0			0			0			0
V2S1G3	MVEVNACLK	Phosphoenolpyruvate carboxylase (PEPC) (PEPCase) (EC 41131)	ppc			0			0			0	0.14797	0.0130907	5			0			0			0	0.534775	0.00181532	5
P0A9L8	MVLETGEHPGALKDMVCSPGGTTIEAVR	Pyrroline-5-carboxylate reductase	proC			0	0.210264		1			0			0			0	-1.11389	0.169128	2			0			0
U9ZTT2	NAEKVLSTLGDCSND	Uncharacterized protein	HMPREF1620_03950	-0.897613	0.132583	2			0			0			0			0			0			0			0
A0A142CN03	NALSIWEPVCNEIFDR	Chromosome (Plasmid) partitioning protein ParA	sopA			0	-2.00758		1			0	-2.72075	0.472939	2			0			0			0			0
W1F5H4	NAQGMCSLAGFTQIVNEAR	Phosphoanhydride phosphohydrolase (PH 25 acid phosphatase) (AP) / 4-phytase (EC 3132) (EC 31326)	0	1.29512	0.219322	4			0			0	1.67357	0.0731508	5	1.50318	0.0632312	5			0			0	1.89361	0.00914059	5	0.968343	0.977282	0.0119854
A0A0E1L6X2	NAVMVAHYYTDPEIQQLAEETGGCISDSLEMAR	Quinolinate synthase A (EC 25172)	nadA			0			0				-0.310106	0.050997	4	-1.38405	0.028995	3			0			0	0.846053	0.691048	4
A0A0J2EWU6	NCDQTGGLSGRPLQLK	Dihydroorotate dehydrogenase (quinone) (EC 1352) (DHOdehase) (DHOD) (DHODase) (Dihydroorotate oxidase)	pyrD			0			0				0.332319	0.00835951	5			0			0			0	0.778907	0.0132703	5
A0A370V130	NECQVMPYPNPADIAR	Periplasmic dipeptide transport protein	dppA_2	-0.530689	0.0106293	5	-0.27696	0.00548574	5	0.0128219	0.0150172	5			0	-0.0575492	0.000269992	3	0.209697	0.00047263	3			0			0
A0A023YSH9	NFLDYCR	Peptidyl-prolyl cis-trans isomerase	ppiB			0	-0.247408	0.00117054	3			0	0.0184951	0.0340778	5			0	-0.268378	0.0347975	2	4.64496	0.00446456	2	-0.0360205	0.00231918	5						-0.0335452
I2RAB5	NFLNYCR	Peptidyl-prolyl cis-trans isomerase (PPIase) (EC 5218)	ppiB	1.3337	0.757342	3	-0.112191	0.0033878	4			0			0	0.449375	0.00729156	4	-0.233318	0.00825749	4			0			0
S1CAN8	NGCPKTGQVAIIADVDER	Periplasmic AppA protein	A1SC_00301	1.37153	0.105774	2			0			0			0	1.34825	0.0503405	4			0			0			0
A0A0A0H7U6	NGDSLTLRPEGTAGCVR	Histidine--tRNA ligase	hisS			0			0				-0.0702807	0.0109342	5			0			0			0	0.0493838	0.000889385	5
A0A0K3WCV2	NGIEIEHACEK	Cysteine desulfurase IscS (EC 2817)	iscS_2			0			0						0			0			0	1.66391	0.00975442	2			0
A1AEN2	NHLNGNGVEIIDISPMGCR	S-ribosylhomocysteine lyase	luxS	0.348092	0.0671077	2	0.544132	0.0475898	4	4.00202	1.3664	2	0.69924	0.00378109	5	-0.996374	0.00503954	5	-0.00319256	0.0366121	5	2.5319	0.454357	4	-0.129283	0.00316766	5	0.224204	0.375198	0.515943	0.0569104	0.331978	-0.281198	0.603511	0.680322	0.641602
W1EVL4	NHMSLHDLCSGMK	Phosphoglucosamine mutase (EC 54210)	glmM			0	-0.725708	0.0620865	3			0	-0.0363364	0.0157009	5			0	-1.32691	0.0681239	4			0	-0.0533859	0.00905261	5						0.584156
A0A029HG96	NHPGVMTHVCGLFAR	Acetolactate synthase isozyme 1 small subunit	AD23_4146	0.756938		1	-0.158093	0.0820804	3			0			0			0			0	3.70653	0.00475903	2			0
P0A870	NIGEILELAGCDR	Transaldolase B	talB	0.31904	0.00166487	2			0			0	-0.0754074	0.00372505	5	0.22181	0.0103769	2			0			0	-0.29749	0.0015103	5	0.377276	0.535699	-0.124853
D8ACG0	NIIEKERPDAVLPTMGGQTALNCALELER	Carbamoyl-phosphate synthase large chain (EC 6355) (Carbamoyl-phosphate synthetase ammonia chain)	carB	-0.414948	0.0657019	5			0			0			0	-0.343887	0.0135787	5			0			0			0
V2RSH7	NIYQQLWCLPK	Bifunctional glutathionylspermidine synthetase/amidase	G723_01131			0	1.45365	0.0209558	2			0	0.719736	0.027419	5			0	1.00151		1			0	0.36161	0.00556394	5						0.0940101
A0A0S3NJ181 (obsolete)	NLALICESDLLGER	Transcription-repair-coupling factor	mfd			0	-0.0806675		1			0			0			0			0			0			0
A0A0J2BW18	NLDDGSVEVVACGEEGQVEK	Acylphosphatase	yccX	1.28747	0.0409164	5			0			0	0.246027	0.00626923	5	0.113185	0.0063927	4			0			0	0.726113	0.0431636	4	3.62521e-06	0.000594535	1.65437
P0AEZ3	NLDLIMGCER	Septum site-determining protein MinD	minD			0			0				-0.27166	0.00619285	5			0			0			0	-0.181083	0.0041446	5
W1WRV6	NLPTAQGYCDSK	Glutamate-pyruvate aminotransferase AlaA (Fragment)	Q609_ECAC01756G0001			0			0			0			0			0			0	2.58128	0.00220015	2	0.280989	0.00617634	3
P0ABU5	NLSNFASLGSECTVDR	Glyoxalase ElbB	elbB	0.526941	2.00406	4			0			0	-0.0173461	0.0125977	5	-0.833628	0.0654514	5			0			0	-0.0294947	0.00889158	5	0.157815	0.300997	1.34842
N3KHE51 (obsolete)	NLTCVFVDNGLLR	GMP synthase [glutamine-hydrolyzing]	guaA			0	-1.12171		1			0	-0.121244	0.0160185	5			0	-0.891255	0.370292	4			0	-0.425315	0.00340037	5						-0.534522
A0A0A6GHE9	NLVCMLELQINAHWASR	FUSC family protein	yeeA			0			0			0			0			0	-1.22501	2.91774	2			0			0
W8ZFT7	NLVEHCGIALDEVLR	N-acetylglucosamine-6-phosphate deacetylase	nagA			0	-0.791383		1			0	-0.254555	0.00338692	3			0	-0.398921	0.135252	2			0	0.222162	0.217336	4						0.0842547
V0Z2L0	NNAVCNEYPSPILPK	Uncharacterized protein (Fragment)	HMPREF1608_00482	-1.96094	0.0895637	4			0			0			0			0			0			0			0
B1B6S8	NNETTSCK	Metal-binding protein yodA (Fragment)	yodA	0.147926	0.0117314	5	0.166642	0.00238561	4	0.382335	0.00558186	5	0.253198	0.00284116	5	0.00622	0.0105806	4	0.0737484	0.00304503	4	0.0361449	0.000431445	3	0.0512124	0.0024288	5	0.458065	0.598587	-0.0602791	0.121886	0.417847	-0.109092	0.0121307	0.125351	0.144205
T9CJX8	NNPVIAYEDDCVTR	Ethanolamine ammonia-lyase heavy chain	G943_02815	0.975656	0.474742	4			0			0			0	0.511395	0.0102947	5			0			0			0
X7P2E21 (obsolete)	NNVLSGLFCGLR	Malate synthase G	glcB			0			0				-0.592723		1			0	-0.455871		1			0	-0.269766	1.01469e-05	2
P0AF70	NQAAAMGGNVIYGISSPSQGMLSSFVPTDSQIIGQVYKCPN	Uncharacterized protein YjeI	yjeI	0.0713446	0.0678446	3			0			0	0.0682806	0.00384021	2	0.00190445	0.065093	2			0			0	-0.134204	0.00293551	4	0.635639	0.729086	-0.133045
B1XD64	NQILTMGCYGIGVTR	Proline--tRNA ligase	proS			0			0			0			0			0			0			0			0
W1FWK31 (obsolete)	NQTLDECLDVIIESAHSR	Magnesium and cobalt efflux protein CorC	#N/A			0	-0.799019		1			0			0			0	0.27011		1			0			0
A0A167D7W71 (obsolete)	NSQGELVGFDIDLAKELCK	Histidine ABC transporter substrate-binding protein HisJ	XF28_03735	-0.721544	0.0114952	4			0			0	-0.529016	0.00434976	5	-0.266555	0.00785928	5			0			0	-0.20428	0.000204147	5	0.113001	0.253866	-0.130253
D6HVS7	NSVIDEVVVCDTIPLSDEIK	Ribose-phosphate pyrophosphokinase	prs	2.41854	1.09209	5	-0.083328	0.002124	5	4.57672	0.0437266	3	0.102262	0.00645798	5	1.15606	0.0357831	5	-0.117228	0.0012413	4	3.81204	0.332932	3	0.0477524	0.00160957	5	0.0643679	0.199164	1.20797	0.834142	0.937093	-0.0206096	0.18467	0.356032	0.710164
V0SQK8	NTLLHEQWCDLLEENSVDAVK	DNA-directed RNA polymerase subunit beta' (RNAP subunit beta') (EC 2776) (RNA polymerase subunit beta') (Transcriptase subunit beta')	rpoC	0.760644	0.0420627	4	-0.537099	0.00244631	5			0	-0.279039	0.00230333	5	0.465662	0.0130195	5	-0.0902701	0.0114876	5	-1.30597		1	0.133654	0.00322182	5	0.00194038	0.0605468	0.707675	0.611034	0.813522	-0.0341365
V2RCY3	NVDGEIDCSGK	Probable phosphatase YcdX (EC 313-)	ycdX			0			0				-0.201334	0.023087	5			0			0	3.10111	0.0255089	2	0.12505	0.000415844	2
P0ACD4	NVGSFDNNDENVGSGMVGAPACGDVMK	Iron-sulfur cluster assembly scaffold protein IscU	iscU	-0.408221	0.0260632	4			0			0	0.030548		1	0.343582	0.118643	4			0			0			0
A1A7L0	NVHLSGGVGIGGVLEPLQANPTIIEDNCFIGAR	2,3,4,5-tetrahydropyridine-2,6-dicarboxylate N-succinyltransferase	dapD			0	-0.484993	0.0233873	4			0	-0.482877	0.0219376	5			0	-0.441461	0.00333994	4			0	-0.446221	0.00512456	5						-0.0068767
A7ZQK6	NVLCTSNPYESQLHAEAYEWAK	Sulfite reductase [NADPH] hemoprotein beta-component	cysI	0.942921	1.48293	4	0.161017	0.00476011	5	3.65186	0.414338	2	-0.106018	0.0101181	5	0.0348753	0.00889746	4	0.961401		1	2.98607	0.124965	3	0.61387	0.0200901	5	0.0773673	0.204685	1.62793			-0.0804965	0.222424	0.397045	1.38567
Q7WUZ8	NYLQNQEGFVHICR	Homoserine kinase (EC 27139) (Fragment)	thrB	1.28791	1.53866	5	0.248434	0.0140598	3	2.47496	0.669379	3	0.114953	0.010457	2	-0.523546	0.0073655	5	0.00587517	0.00238958	3	1.18348	0.0137284	4	-0.163618	0.00179008	2	0.0524542	0.199164	1.53289	0.76657	0.913199	-0.0360126	0.170565	0.343356	1.01292
A1A7C2	NYTDDVEFSCEDAGR	2-isopropylmalate synthase	leuA	-0.616903	1.14263	5	-1.76115	0.00478821	5	1.56606	0.135024	4	-1.378	0.0338458	5	-1.09104	0.019019	5	-0.98977	0.00717423	3	1.90699	0.046632	3	-0.638293	0.00519389	5	0.0684289	0.199164	1.21384	0.784723	0.915511	-0.0316732	0.146214	0.323917	0.39878
K4WSZ3	PAILCTR	Exonuclease	ECO9455_01545			0			0	0.299814	0.0295001	2			0			0			0			0			0
D6IHB8	PGRQYQENDLPELIASLDQPFLLILDGVTDPHNLGACLR	23S rRNA (guanosine-2'-O-)-methyltransferase RlmB (EC 211185) (23S rRNA (guanosine2251 2'-O)-methyltransferase) (23S rRNA Gm2251 2'-O-methyltransferase)	rlmB			0			0						0	-0.0609089		1			0			0			0
W1H966	QAITSAGTGCMAALDAER	Thioredoxin reductase (EC 1819)	0	0.905105	0.366788	5	-0.244288	0.0325035	3			0	-0.082362		1	-0.0294865	0.00305455	5	-0.695355	0.0144343	4			0	-0.149807	0.00336343	2			0.867147			0.383622
A0A0K4A769	QAITSAGTGCMAALDAERYLDGLADAK	Thioredoxin reductase (EC 1819)	trxB	1.26305	2.18437	2			0			0	-0.0604469	0.00629558	5	-0.0527083	0.00211815	2			0			0	-0.336833	0.015508	5	0.502529	0.636408	1.03937
B1XHE4	QAMIAAGAPADCEPQVR	Arginine--tRNA ligase	argS	2.60502		1	1.14618	0.278349	3			0			0			0	0.214613	0.00196752	4			0	0.0740944		1
H9UY481 (obsolete)	QATGADQLVPAPEAGATQPAEFHCHPSNTINALNR	Phosphate transporter	pitA	0.340672	0.0254248	5	0.501499	0.020327	5			0			0	1.08862	0.00344938	5	1.08323	0.00145412	3			0			0
Q7WUZ8	QAVAEIGAVASGISGSGPTLFALCDKPETAQR	Homoserine kinase (EC 27139) (Fragment)	thrB	-0.637043	0.00169071	2	0.178617	0.00129197	3			0	0.114953	0.010457	2	-0.851861	0.00806529	5	-0.202331	0.00154246	3			0	-0.163618	0.00179008	2	0.562429	0.680271	-0.063754	0.460405	0.732463	0.102376
W1F202	QAVCIGSALNITAK	Outer membrane lipoprotein RcsF	rcsF	0.310169	0.000742888	3			0			0	0.557903	0.153018	4	0.147958		1			0			0	-0.149363	0.317191	3			-0.545055
H9UND31 (obsolete)	QCAALAPADKGHYLAR	TonB-dependent siderophore receptor	fhuA	-1.36482	0.0323389	4			0			0	-1.28593	0.0430029	5	-1.00851	0.00652368	5			0			0	-1.03088	0.00323629	5	0.479454	0.61817	-0.101261
V2SR03	QDLHNLAQLQCNNSGPDAAAAAR	Two-component system sensory kinase	G723_01535	-0.69108		1			0			0			0			0			0			0			0
P0ACJ8	QEIGQIVGCSR	cAMP-activated global transcriptional regulator CRP	crp			0			0				-0.0959643	0.017553	2	0.755929	0.0267629	2	-0.308537		1	2.07987		1	-0.0822743	0.00391572	3
A0A163FRU3	QGEPLGLGHSILCARPAIGDNPFVVVLPDVVIDDASADPLR	GalU regulator GalF (UTP--glucose-1-phosphate uridylyltransferase subunit GalF) (EC 2779)	galF			0			0				-0.140523	0.00361419	5	-0.672546	0.0187246	2			0			0	-0.0129857	0.00180915	5
V6G0F2	QGIPLDAGSWQAICDAAR	Malate/L-lactate dehydrogenase	EC970259_1239	1.76009		1	0.509191	0.00301075	4			0	-0.0517948	0.0466237	5			0	0.0189325	0.0108836	5			0	-0.140555	0.0191755	5						0.401499
A1AGJ7	QGYPIGCK	0	rplE			0			0	3.98692	0.601038	4	-0.0076463	0.00430427	5			0			0	3.07489	0.0414408	4	0.0408203	0.00122315	5							0.0968814	0.274635	0.960495
A0A0K5JW88	QIVLNCGEEPSVVANTVK	60 kDa chaperonin (GroEL protein) (Protein Cpn60)	groL	1.48245	0.463097	5	0.0887619	0.00872879	5	3.92649	0.0741455	5	0.233167	0.000387533	5	0.0912831	0.0668268	5	0.106125	0.0269956	5	3.27311	0.210842	4	0.138575	0.000109019	5	0.0105223	0.123261	1.29657	0.398991	0.727183	-0.111956	0.0981379	0.274635	0.558791
G8EME1	QLAIFNTFCEGKPGQR	Alanine racemase (Fragment)	alr			0			0						0			0			0			0			0
E9YDG21 (obsolete)	QLASMAFTPCGSQDMAK	Recombination associated protein RdgC	ERHG_01678			0			0						0			0			0			0			0
A0A138L4041 (obsolete)	QLLAALACPEHLYK	NH(3)-dependent NAD(+) synthetase	nadE	-0.0367478		1	-0.18429	0.0216872	4			0	-0.214653	0.00441219	5			0	0.0691654	0.00821731	5			0	-0.0858228	0.00866119	5						-0.124625
P0AEP3	QLLDEVQSICPPHVTIMQVR	UTP--glucose-1-phosphate uridylyltransferase	galU	0.900686	0.427857	5	-0.250893	0.0221446	3			0	-0.0751019	0.00664656	5	0.0700834	0.00707786	4	-0.27158	0.0701139	4			0	-0.150927	0.0153106	5	0.0673361	0.199164	0.754777	0.65239	0.845691	-0.0551372
A0A3S4LH131 (obsolete)	QLNQAADNLACSLR	Enterobactin synthetase component E [includes: 2,3-dihydroxybenzoate-AMP ligase S-dihydroxybenzoyltransferase]	entE			0			0			0			0			0			0			0			0
A0A0J2DD84	QLVDLGVKQENIHYECFGPHK	Flavohemoprotein	hmp			0			0				1.39551	2.00218	3			0			0	2.92829	0.0593851	2	1.78717	0.00413663	4
A0A0E1L788	QMQAECTFTNHAFDSLIPSLK	Arginine-binding periplasmic protein 2	artJ			0			0			0	0.0271144	0.0250251	5			0			0			0	0.299903	0.00951289	5
D7X9D9	QSQEPDAASFDYICQALR	Chemotaxis protein CheA (EC 27133) (Fragment)	cheA			0			0			0			0			0			0			0			0
A0A0E1LGF9	QTAPAGQFPVSECWFSSSDSSGR	Protein TraP	traP1	-2.57966		1			0			0	-2.06588	0.925756	2			0			0			0			0
A0A0K4BIB3	QTDIPCTVKALDGDR	tRNA-specific 2-thiouridylase MnmA (EC 28113)	mnmA	-1.42085	0.0563464	5			0			0	-1.12688	0.0238763	5	-0.13553	0.626136	4			0			0	-0.106136	0.00490899	5	0.5705	0.682935	-0.26458
A0A017IR391 (obsolete)	QTGCAGFGYVLDSVSEPDKDDLLFEHDGAK	FeS assembly scaffold SufA	sufA			0			0						0			0			0			0			0
S1I8E1	QVCNLADPVGQVIDGGVLDSGLR	Gamma-glutamyl phosphate reductase (GPR) (EC 12141) (Glutamate-5-semialdehyde dehydrogenase) (Glutamyl-gamma-semialdehyde dehydrogenase) (GSA dehydrogenase)	proA	0.473152	0.580901	3	-1.72355	0.00622092	5			0	-1.72152	0.0482693	5	0.322303	3.31239	2	-0.166905	0.00723072	2			0	-0.0503996	0.0172263	5	0.409311	0.566473	1.82196	0.931606	0.968931	0.114468
W9AC40	QVDYVPGTPCKPDQQNGIWIVQAHEWGK	UDP-sugar hydrolase (5'-nucleotidase)	ushA	-0.221482	0.0143882	2			0			0	-0.361906	0.00437107	5	-0.120059		1			0			0	-0.0487223	0.00432388	5			0.21176
A0A0J2F1M0	QVTTPEQYPLSVNGVVTACNQK	UPF0502 protein YceH	yceH			0			0				-0.264732	0.0213742	4			0			0	2.42983		1	-0.130215	0.00769162	5
W1XFU2	RAADSCHVSQPTLSGQIR	Hydrogen peroxide-inducible activator protein (Fragment)	Q609_ECAC00289G0001			0	-0.330796	0.0055726	3			0	-0.18218	0.0333147	5			0	-0.0414855	0.0134877	4	2.33887	0.0605081	4	-0.219409	0.00949325	4						-0.326539
A0A073HJ18	RAASMITESQCYQLEQNLHQQR	HTH gntR-type domain-containing protein	AB67_1743			0			0			0			0			0			0			0			0
I0VM991 (obsolete)	RAGLYAQTLPAQLSQLPACGE	Electron transport complex, RnfABCDGE type, G subunit	ECW26_42040	0.388111	0.0049657	5			0			0	0.136373	0.00905387	5	0.32205	0.0144797	5			0			0	0.0388702	0.0172085	5	0.747508	0.817276	-0.0314416
A1AJ82	RAVQLNSLSGFCLTK	Adenylosuccinate synthetase	purA	-1.39365	0.0159714	2			0			0	-0.501783	0.00104935	5	-0.784326	0.0415656	4			0			0	-0.129013	0.00705421	5	0.192959	0.334321	-0.236557
D6HSW9	RFCLPNSR	ATP-dependent Clp protease proteolytic subunit	ECCG_03391	1.20112	2.82161	4	0.520541	0.0324421	3			0	-0.0975287	0.030693	4	-0.289765	0.00477588	5	0.464161	0.0252762	5			0	0.198626	0.0138687	4	0.125401	0.265902	1.78704	0.0482275	0.311628	0.352535
P0AEP3	RFDETGHSQIMVEPVADVTAYGVVDCK	UTP--glucose-1-phosphate uridylyltransferase	galU			0	-0.340248	0.00454404	5			0	-0.0751019	0.00664656	5			0	-0.334584	0.0203588	5	-0.274335	0.683145	2	-0.150927	0.0153106	5						-0.0814898
W8U1Z9	RFGPCTQLQPQLK	Dipeptide ABC transporter ATP binding subunit DppF (Dipeptide ABC transporter ATP-binding protein) (Dipeptide transport ATP-binding protein DppF) (Dipeptide transport ATP-binding protein DppF (TC 3A152)) (Dipeptide transporter) (Dipeptide transporter ATP-binding subunit) (EC 363-) (Dipeptide/heme ABC transporter ATPase) (Ole(C)_1_L06249) (Peptide ABC transporter ATP-binding protein) (Stage 0 spor…	dppF	-0.142501	0.705763	3	0.112375	0.834668	2			0	-0.197024	0.0482431	5	0.59872	0.00367031	4			0			0	1.51777	0.0144134	5	0.190165	0.333552	0.97357
H9UXP41 (obsolete)	RIFCNVVDAPK	Siroheme synthase	cysG			0	0.367446	0.105506	2			0			0			0			0			0			0
S1DRH6	RLDFGGCR	ATP phosphoribosyltransferase (ATP-PRT) (ATP-PRTase) (EC 24217)	hisG	0.282651	1.21218	5			0			0	-1.22846	0.0508888	5	-0.565793	0.00480939	5			0	1.91781		1	-0.91108	0.0135032	5	0.0826728	0.210207	1.16583
A0A0J8WZD1	RLGGNGDVWLEYPTAVEFQLTQQTLNRYPECQPK	Histidinol-phosphate aminotransferase	hisC	-0.288116	1.10784	5	-1.24594	0.00403612	3			0	-1.12666	0.137996	5	-1.12667	0.0485205	5	-0.858908	0.0202685	4			0	-0.677907	0.00846573	5	0.0530535	0.199164	1.2873	0.769034	0.913199	0.0617131
A7ZVS6	RLPELMSLLRDDDILILTADHGCDPTWTGTDHTR	Phosphopentomutase	deoB	-0.163248	0.0232771	2			0			0	0.299787	0.0023705	5	-0.268313		1			0			0	0.128511	0.00719033	5			-0.0662121
A8A2Z1	RPEVMGGLGGFGALCALPQK	Phosphoribosylformylglycinamidine cyclo-ligase	purM	-0.322292	2.07514	3	-0.104663	0.0184722	3			0	-0.0289225	0.00935307	5	-0.82652	0.0141577	5	-0.0420222	0.00142209	3	-0.180376	1.72324	2	-0.0409494	0.00488137	5	0.615309	0.717103	0.492201	0.530222	0.778901	-0.0746673
A7ZUC9	RPFKGDWLDCAK	ATP-dependent 6-phosphofructokinase isozyme 1	pfkA	0.658557	1.92087	5	0.166488	0.0115821	4			0	0.109224	0.00951377	5	-0.264074	0.00285659	3	0.646319	0.832737	3	1.33668		1	0.827472	0.00959204	5	0.0581216	0.199164	1.64088	0.112584	0.407633	0.238416
H9UV741 (obsolete)	RPSLSPDDAGCQALLIER	Succinyl-diaminopimelate desuccinylase	dapE			0			0			0			0			0			0			0			0
T5U1B41 (obsolete)	RQCYALPERLDLVK	Ribonuclease R	rnr			0	0.23582	0.0112139	3			0	-0.207797	0.00676664	5			0	0.011274	0.00149094	3			0	-0.0417595	0.0143517	5						0.390583
Q7WUZ8	RQDCIAHGR	Homoserine kinase (EC 27139) (Fragment)	thrB			0			0				0.114953	0.010457	2			0			0	1.48037		1	-0.163618	0.00179008	2
W8SY83	RWMVQCGSFR	Cell division protein FtsN	ftsN			0			0				2.22685		1			0			0			0	0.0824471	0.358609	3
A1AJG3	SACIVVGVFEPR	Probable cytosol aminopeptidase	pepA			0	-0.0444045		1			0	-0.552615	0.0189084	5			0			0			0	-0.190946	0.0044903	5
P33219	SADIHYQVSVDCK	Protein YebF	yebF			0			0			0			0	-0.942478	0.0125826	5	-0.947047	0.00504755	4			0			0
A0A485J9Z2	SAECTTAYNNALK	Putative inner membrane protein (UPF0441 protein YgiB)	ygiB	0.501796	0.00229864	3			0			0	0.306259	0.0410559	2	1.22371	0.0158402	5			0			0	0.76128	0.0368444	2	0.326423	0.495679	-0.266894
A0A0K5JW88	SALQYAASVAGLMITTECMVTDLPK	60 kDa chaperonin (GroEL protein) (Protein Cpn60)	groL	0.751417	1.01229	3	0.211952	0.0148787	4			0	0.233167	0.000387533	5	-0.0203465	0.00647487	4	0.0275277	0.022574	5			0	0.138575	0.000109019	5	0.364894	0.528384	0.677171	0.262608	0.592986	0.0898313
A1AGI6	SANCLKAEAIHYIGDLVQR	0	rpoA			0	0.113593	0.0478361	4			0	-0.311588	0.00204669	5			0	0.288127	0.0391255	4			0	-0.244079	0.00181278	5						-0.107025
A0A0E0VE39	SAQDSAENCPSGMQFPDTAIAHANVR	Uncharacterized protein	phnB			0	-0.93727		1			0			0			0	-0.118716	0.632653	2			0			0
A1AD04	SATGLDEDALAFALLPLAAACAR	Cytidine deaminase	cdd			0	-0.097759	0.0071102	5			0	0.180806	0.0100785	4			0	0.53239	0.00737469	4			0	0.403704	0.00626627	3						-0.407251
V6FU84	SAVLSSMQGSLPGGCDAVDKIPVAR	Molybdopterin guanine dinucleotide-containing S/N-oxide reductase	EC970259_4229	-1.93601	0.0191736	2			0			0	-1.37254		1	-0.684577	0.00739228	3			0			0			0
H1C0351 (obsolete)	SCAHFGVK	Uncharacterized protein	HMPREF0986_03119			0			0				0.235814	0.0758829	5			0			0	2.96217	0.0658588	2	-0.239831	0.0321673	5
A0A0J2BPW7	SCAYLVVKEPLR	(2,3-dihydroxybenzoyl)adenylate synthase	entE			0	0.117562		1			0	0.336814	0.00155354	2			0	-1.91042	0.000315252	2			0	-1.47731	0.0241432	4						0.213856
S1I8E1	SCGLPAGAVQAIDNPDR	Gamma-glutamyl phosphate reductase (GPR) (EC 12141) (Glutamate-5-semialdehyde dehydrogenase) (Glutamyl-gamma-semialdehyde dehydrogenase) (GSA dehydrogenase)	proA	-0.00092529	0.36704	4	-2.09972	0.0126215	4			0	-1.72152	0.0482693	5	-0.0805664	0.04984	5	-0.289555	0.599541	4			0	-0.0503996	0.0172263	5	0.00666765	0.0911228	1.75076	0.45366	0.732463	-0.139047
A0A0J2AZC0	SCGVSFLDAPEEVFATVLNYLGKDPNSTK	Putrescine-binding periplasmic protein	potF_2			0			0			0			0	-0.545632	0.00472269	2			0			0	-0.799032	0.37267	3
A0A370VA97	SCLERYEYAK	Ribonuclease I	rna	1.0221	0.0202627	5			0			0			0	0.170434	0.00168044	5			0			0			0
S1DRH6	SCLLNGSVEVAPR	ATP phosphoribosyltransferase (ATP-PRT) (ATP-PRTase) (EC 24217)	hisG			0	-1.02986	0.109664	5			0	-1.22846	0.0508888	5			0	-0.604654	0.0515606	4	0.667411	0.193431	4	-0.91108	0.0135032	5						-0.107825
P0AF93	SCVEVAR	2-iminobutanoate/2-iminopropanoate deaminase	ridA	1.53459	1.19769	3	0.0988664	0.0272839	4	4.17464	0.0812955	5	0.105499	0.00556874	4	-0.0480741	0.0036286	3	0.378224	0.00473402	4	3.56299	0.00297155	5	0.116255	0.00126041	5	0.128531	0.266824	1.59342	0.0412414	0.297017	-0.268602	0.0059673	0.0795209	0.622411
P0AB71	SDVPQGAAILGAISGAHHVHQMAEHYGVPVILHTDHCAK	Fructose-bisphosphate aldolase class 2	fbaA	0.752093	1.16813	3			0			0	-0.0934192	0.0106183	5	-0.545101	0.00451154	3			0			0	0.0284635	0.00222702	5	0.152042	0.295087	1.41908
A0A073HA63	SDYPNQVNNVLCFPFIFR	NADP-dependent malic enzyme	maeB			0	-0.579443	0.00523862	5			0	-0.88231	0.0184522	5			0			0			0	-0.529754	0.0119328	5
P0A9C5	SEMCLVMEQMGLVVEAHHHEVATAGQNEVATR	Glutamine synthetase	glnA			0	-1.02882		1			0	-1.21125	0.00104239	5			0	-0.169404		1			0	-0.659313	0.0073681	5						-0.307485
A0A0K4B8I6	SEWAGTVYPCVPGHEIVGR	Putative zinc-binding dehydrogenase (EC 1---)	yahK	-2.00709	0.105743	4	-2.36189	0.0624661	5			0	-2.28841	0.00851531	4	-0.489014	0.00367376	5	-0.156815	0.0495766	4			0	-0.210146		1			0.560185			-0.126808
W1EW10	SFAGQPYHGEWPAGTCIR	Molybdopterin molybdenumtransferase (EC 21011)	0	1.52406	3.85669	4	0.159831	0.00186935	5	4.10852		1	0.100572	0.00242754	5	-0.313595	0.00192309	5	-0.280573	0.00251335	4	3.45028	0.026603	4	-0.326137	0.00518461	5	0.246648	0.401973	1.41095	0.779196	0.915511	0.0136948			0.231532
P06988	SFNTIIDWNSCTAEQQR	Histidinol dehydrogenase	hisD	0.199291	1.60999	5			0			0			0	-1.05567	0.00734726	5			0			0			0
D2TQH5	SFNTLIDWNTCSAEQQR	Histidinol dehydrogenase (HDH) (EC 11123)	hisD			0			0			0			0	-0.975986	0.00422015	2			0			0			0
D2TMN2	SFTTSGCFAR	Isochorismate synthase (EC 5442)	entC			0			0						0	-2.03653		1			0	-1.85071	0.0221191	4			0
A1AEW8	SGDDQLVEIIEVPNHPWFVACQFHPEFTSTPR	CTP synthase	pyrG	0.918997		1	-0.232997	0.123217	3	4.27297	1.61107	2	-0.0600453	0.0980273	5	1.29861	0.0070692	2	-0.0162653	0.0429648	5	3.3989		1	0.0181933	0.00570939	5			-0.301371	0.611257	0.813522	-0.138493			0.952312
P19926	SGECPPPYTVYAYANSLQR	Glucose-1-phosphatase	agp	-1.77695	0.0154187	5			0			0	-1.76451	0.0253247	5	-0.221975	0.000127486	3			0			0	-0.403995	0.00554455	5	0.0745519	0.204685	-0.194457
O88094	SGETGIEEGCLSIPEQR	Peptide deformylase (PDF) (EC 35188) (Polypeptide deformylase)	def	1.63922	0.523274	5	-0.147541	0.0147948	3			0	-0.00867333	0.0259125	5	0.941583	0.00653647	5	0.345318	0.205335	4			0	0.185658	0.0104428	5	0.0569394	0.199164	0.891969	0.0620851	0.352375	-0.298529
A1AGI6	SGIGPVTAADITHDGDVEIVKPQHVICHLTDENASISMR	0	rpoA			0	-0.478393	0.00578109	2			0	-0.311588	0.00204669	5			0	-0.197137	0.0267125	2			0	-0.244079	0.00181278	5						-0.213748
W8TB75	SGIGWTGSGGEQQCFQTTGAQSK	Maltoporin (Maltose-inducible porin)	lamB	-6.49433	0.0256751	5			0			0	-3.27876	0.578039	5	-2.36351	0.0517126	5			0			0	-0.78881	0.717913	2	0.256712	0.408746	-1.64087
A0A080IKP6	SGKYDTIICNYPNGDMVGHTGVMEAAVK	2,3-bisphosphoglycerate-independent phosphoglycerate mutase (BPG-independent PGAM) (Phosphoglyceromutase) (iPGM) (EC 54212)	gpmI			0	-0.413585	0.000329059	2			0	0.107003	0.0404094	5			0	0.00499234	0.0621326	5			0	0.665351	0.0148192	5						0.13977
W8TQP9	SGPCVEGGPDNVAQQFYDYR	Lipoprotein (Probable lipoprotein) (Putative lipoprotein YbjP)	ybjP	-0.00411191	0.00562748	4	-0.173759	0.00909691	4			0	-0.0205353	0.0144173	5	0.27733	0.0073009	4	-0.0599092	0.0585999	3			0	0.016977	0.0114118	5	0.0195666	0.145087	-0.24393	0.485675	0.755494	-0.0763371
G0F2K9	SHEASIIGNTCLYGATGGR	Glutamate synthase [NADPH] large chain	UMNF18_4120	0.75353	0.980353	5	-0.506208	0.0108644	5	3.40395	0.021884	2	-0.467454		1	0.224202	0.0303753	4	0.136285	0.000796467	5	3.32112	0.0150577	3	0.0673634		1			1.06415			-0.107676			0.617652
W1EQV9	SITDACIGWEDTDALLR	Phospho-2-dehydro-3-deoxyheptonate aldolase (EC 25154)	0	2.74693	0.0143817	3	0.658961	0.00433585	4	5.04667	0.135821	4	0.512187	0.00463233	5	-0.277158	0.00130914	2	0.273073	0.00516825	4	4.46352	0.00636528	3	0.139692	0.0018369	5	6.52626e-05	0.00535153	2.6516	0.812308	0.937093	0.0133936	0.355547	0.479215	0.210657
P0AFW2	SKEMCPYQTLNQR	Ribosome modulation factor	rmf			0			0	4.27601	0.178137	3			0			0			0	3.89375		1			0
A0A3Z8P3W8	SLAICTLLDKPSR	Hypoxanthine phosphoribosyltransferase	hpt	0.740668	0.0799676	4	-0.0547961	0.031727	3			0	0.909043		1	-1.63602	0.551842	5	0.133646	0.00900729	2	3.39645	4.65319	2	0.276443	0.505703	4			1.74408			-0.821042
E9TEY4	SLCAFGGLDAVTHAMEAYVSVLASEFSDGQALQALK	Aldehyde-alcohol dehydrogenase (EC 1111) (EC 12110) (Fragment)	adhE			0			0			0	0.122546	0.024463	5			0			0			0	1.72197	0.00187125	5
A0A2S8JSG3	SLLKPEHQGLATEVMCR	Selenide, water dikinase	selD	1.21603	0.516023	5	-0.299937	0.00219877	4			0	-0.0260378	0.00944767	5	0.463375	0.00990733	5	0.0646108	0.00670946	4	2.46994	0.498671	3	0.324153	0.00672926	5	0.0285869	0.161862	1.10285	0.853204	0.937093	-0.0143569
V0SQK8	SMDLEQECEQLREELNETNSETK	DNA-directed RNA polymerase subunit beta' (RNAP subunit beta') (EC 2776) (RNA polymerase subunit beta') (Transcriptase subunit beta')	rpoC			0			0			0	-0.279039	0.00230333	5			0	-0.0226402	0.0650908	3	3.2246	0.46472	2	0.133654	0.00322182	5
J7QY07	SNDLTVNCLTGK	Gtp-binding protein typa/bipa (Putative lipopolysaccharide core biosynthesis GTP-binding protein) (Fragment)	typA			0			0				-0.410452	0.0117099	5			0			0	2.14894	0.580161	3	-0.317165	0.00310256	5
V8KBB0	SNIQCGSVLLPEMK	Peptidase PmbA	pmbA			0	0.96997		1			0	-0.338411	0.00803298	5			0	-0.499781	0.0119746	4			0	-0.462577	0.0518995	5						1.34558
Q0E821	SNKLTVSVGEFCSK	W0084		-2.495	0.0541452	2			0			0	-2.85459	1.18635	5			0			0			0			0
A1AGM9	SNVPALEACPQKR	0	rpsL	1.88145	0.889136	5	0.591227	0.419425	5	2.378	2.41771	4	1.21475		1			0			0			0	0.193409	0.448567	4
A0A073FBF7	SPICGNSIGQDR	Oligoribonuclease (EC 31--) (Fragment)	AD31_5530			0			0	3.27071		1			0			0			0	3.65764		1			0
A0A0J2BPW7	SPQHNASAFDANGFYCSGDLISIDPEGYITVQGR	(2,3-dihydroxybenzoyl)adenylate synthase	entE			0			0				0.336814	0.00155354	2			0	-0.806478	0.0336434	3			0	-1.47731	0.0241432	4
A1AD04	SPSGVALECKDGR	Cytidine deaminase	cdd			0			0				0.180806	0.0100785	4			0			0	2.99161		1	0.403704	0.00626627	3
S1J7A8	SPVDMFNAACGPESLIR	Inner membrane protein yagU	A1WS_00784	0.671565		1	0.286941	0.0824285	2			0			0	1.01143	0.0205913	2	0.891587	0.00127736	2			0			0
U9ZJ40	SPVLLALDYNPTGDKEAPVYACLVGK	Peptidase B (EC 341123) (Aminopeptidase B)	pepB	0.201006		1	-2.21788	0.200094	3			0	-0.481476	0.025118	5	0.346645		1	-1.18855	0.488833	3			0	-0.168211	0.022675	5			0.167626			-0.716067
D8BSU51 (obsolete)	SQAYLGVLVDDLCTLGTKEPYR	tRNA uridine 5-carboxymethylaminomethyl modification enzyme GidA (Fragment)	gidA	-0.748626		1	-0.200309	0.00239488	3			0			0	-0.473386	0.0208973	3	0.0705448	0.00970063	3			0			0
A1AEW8	SQGLDDYICKR	CTP synthase	pyrG			0			0				-0.0600453	0.0980273	5			0			0	1.55739		1	0.0181933	0.00570939	5
A0A023Z0P6	SQVQSGILPEHCR	Putative dye-decolorizing peroxidase (DyP), YfeX-like subgroup	ECRM12581_16065	1.70828	0.37576	4	-0.0592702	0.0592701	5			0	0.227369	0.00488906	5	0.678769	0.0523137	4	0.458771	0.00165519	3			0	0.430975	0.00152799	5	0.0331843	0.170069	1.23311	0.109789	0.406073	-0.314435
W1G6P41 (obsolete)	SSEGGVFNNAAQVWNHTFYWNCLAPNAGGEPTGK	Superoxide dismutase [Fe]	#N/A	1.83655	1.20981	3			0			0	-0.846955	0.0773965	5	4.30495	0.000409297	2			0			0	1.92195	0.00161957	3	0.688273	0.77049	0.300504
W1WRV6	SSKLENVCYDIR	Glutamate-pyruvate aminotransferase AlaA (Fragment)	Q609_ECAC01756G0001			0			0			0			0			0	-0.267965		1			0	0.280989	0.00617634	3
P39364	STVFNNHPDALCVSGLTAGTR	Putative sgc region protein SgcQ	sgcQ			0			0						0	-0.324079	0.228109	2			0			0	0.0207689		1
A7ZUF1	STVGHDLNLDVCSK	50S ribosomal protein L31	rpmE	3.53953		1			0			0			0			0			0	4.9042		1			0
W8ZFT7	SVCPVAELPPEIEQR	N-acetylglucosamine-6-phosphate deacetylase	nagA	1.24537		1	0.0246034		1			0	-0.254555	0.00338692	3	1.49334		1			0			0	0.222162	0.217336	4			0.228751
F4STJ2	SVDEAIAACGDVPEIMVIGGGR	Dihydrofolate reductase	ECIG_03456	0.393238	0.402712	3	0.791022		1			0	-0.197513	0.0513236	5	-0.314191	0.146249	4			0			0	-0.0572814	0.0344658	5	0.145532	0.291064	0.847661
P0AB80	SVDGIQVGEGRCGPVTKR	Branched-chain-amino-acid aminotransferase	ilvE			0			0				0.684798	0.0189694	5			0			0	2.59682		1	0.539502	0.00184201	5
P0AD33	SVESEPCKITPTFTEESDGVR	UPF0381 protein YfcZ	yfcZ			0			0						0	-0.397181	0.0114191	4			0			0			0
P0A955	SVLCIGGSWLVPADALEAGDYDR	KHG/KDPG aldolase	eda	1.37288	1.011	5	0.0849082	0.0226099	5	3.21641	0.167315	3	0.0904336	0.00218351	5	0.0538704	0.0631485	5	0.201716	0.00500164	4	2.88029	0.0051964	2	0.178514	0.00343382	5	0.0388603	0.187961	1.40709	0.837031	0.937093	-0.028727	0.224138	0.397045	0.424201
A0A135PUP6	SVTFCAR	Phosphate acetyltransferase	pta			0			0	2.38006		1	0.252353	0.0124618	5			0			0	2.66685		1	0.522504	0.00654943	5									-0.016632
P33219	SVTFPKCEDLDAAGIAASVK	Protein YebF	yebF	0.262955	0.00427276	2			0			0			0	-0.966168	0.0442136	5			0			0			0
H3KIV81 (obsolete)	SVTLNVDQPAATCWFHPHQHGK	Tat (Twin-arginine translocation) pathway signal sequence domain protein	ECDEC2B_0229			0			0						0			0			0	0.800413		1			0
W1F3F8	TADAELCETGTPEQPGKQNLPGAEEGDGFFYAK	16S rRNA (Cytosine(967)-C(5))-methyltransferase ## SSU rRNA m5C967 (EC 211176)	0	1.02354		1			0			0			0	-0.580187	0.0377231	2			0			0			0
E1I2W71 (obsolete)	TAGSSGANPFACIAAGIASLWGPAHGGANEAALK	Citrate synthase (Fragment)	gltA	-0.693232	0.00953114	2	-1.15404	0.0356048	4	1.77471		1	-0.949316	0.0133459	5	-0.558859	0.035187	2	-0.787328	0.00137343	4	1.03745		1	-0.671173	0.010549	5	0.474838	0.618043	0.14377	0.634333	0.827391	-0.0885676			1.0154
U9ZA84	TASLAQEGATSSAVGFNIQLNDCDTNVASK	Type-1 fimbrial protein, A chain	HMPREF1599_04106	-2.02316	0.167653	5			0			0	-1.89047	0.235278	5	-0.185714	0.00769775	5			0			0	-0.163446	0.0284576	5	0.718058	0.795686	-0.110421
A0A140N5I9	TATAAEISQFGNTLSCEK	Lysozyme (EC 32117)	ECBD_0412	0.148727	0.108676	5			0			0			0	-0.208393	0.000944841	4			0			0			0
A0A0K5PLK6	TAWCHEQAKYYLNAGVPIEIK	Universal stress protein E	uspE	3.92153		1			0			0	0.0386607	0.00746614	5			0			0			0	0.0568739	0.00372466	5
G3LXY3	TCAFIDAEHALDPIYAR	Protein RecA (Recombinase A) (Fragment)	recA			0	-0.902995	0.0477815	3			0	-0.566894	0.0287909	5			0	-0.173957	0.0900304	5			0	-0.0883237	0.011761	5						-0.250468
T5U1B41 (obsolete)	TCIHGDQVLAQPLGADR	Ribonuclease R	rnr			0	0.408929		1			0	-0.207797	0.00676664	5			0	0.341711	0.0313436	3	2.24931	0.19889	3	-0.0417595	0.0143517	5						0.233256
P0A9G6	TDADAADLITSDCDPYDSEFITGER	Isocitrate lyase	aceA	1.40055	0.344598	5	-0.824093	0.0111377	4	2.85703	0.152108	3	-0.484515	0.0295151	5	0.122775	0.0297218	5	-1.1894	0.012244	3	2.23655	0.00662646	3	-0.95104	0.00812062	5	0.0368353	0.18306	0.811253	0.445704	0.731234	-0.101217	0.595095	0.676989	0.15396
W1FTG91 (obsolete)	TDQSHQCVIIGIAGASASGK	Uridine kinase [C1]	#N/A			0			0			0			0			0			0			0			0
P0A955	TECAVDAIR	KHG/KDPG aldolase	eda			0	-0.130493	0.0010552	2	3.86375	0.0775198	3	0.0904336	0.00218351	5			0			0	3.55144	0.108903	3	0.178514	0.00343382	5							0.186629	0.356032	0.400392
A7ZR59	TEFDKDNGFTVLDACQVNDR	Agmatinase	speB			0	-0.0339762	0.00731507	4			0	-0.183486	0.00785721	5	-0.118367		1	-0.0964321	0.0150461	4			0	-0.0331863	0.0179833	5						0.212755
A0A026UKM7	TFCAHAPGAVEPLQSAIK	NADH-quinone oxidoreductase subunit F	BW70_22170			0	-0.61868	0.00747186	4			0	-0.706386	0.0102033	5			0	0.592416	0.0223594	3			0	0.122236	0.02755	5						-0.382474
E9TEY4	TFDNGVICASEQSVVVVDSVYDAVR	Aldehyde-alcohol dehydrogenase (EC 1111) (EC 12110) (Fragment)	adhE	0.560811	0.0306098	5	-0.425077	0.0208623	4			0	0.122546	0.024463	5	2.12941	0.0612411	2	0.697939	0.63053	2			0	1.72197	0.00187125	5	0.904944	0.933401	0.0308331	0.256137	0.591085	0.476413
V0SQK8	TFKPERDGLFCAR	DNA-directed RNA polymerase subunit beta' (RNAP subunit beta') (EC 2776) (RNA polymerase subunit beta') (Transcriptase subunit beta')	rpoC	0.501108		1			0			0	-0.279039	0.00230333	5	-0.293598	0.00967535	4			0			0	0.133654	0.00322182	5			1.2074
S1IJ71	TFVCVETAYASETQK	Putative glucose-6-phosphate 1-epimerase (EC 51315)	A1WS_02364			0	-0.122753	0.0186739	3			0	0.0199727	0.0082572	5			0	0.0273544	0.00443165	4			0	0.325796	0.00565363	5						0.155716
A0A0M3KKV2	TGAGMMDCK	Elongation factor Ts (EF-Ts)	tsf			0			0	4.03636	0.680335	5			0			0			0	3.07988	0.0692791	4			0
H1BZR61 (obsolete)	TGCDLLPETVGR	4-hydroxy-tetrahydrodipicolinate synthase	dapA	1.03638	1.44465	4	-0.342577	0.421287	3	3.27653	0.109233	3	0.0973413	0.00666575	5	-0.0584797	0.000418156	3			0	3.46515	0.674728	4	0.108716	0.00529698	5	0.163961	0.303838	1.10623				0.717011	0.786746	-0.177248
A0A0K4ZPW0	TGDVKQPNDPGEITNEVTPIKVGDTLYLCTAHQR	Glucose dehydrogenase (EC 1152)	gcd_2	-0.314722	0.0658705	5			0			0	-0.185125	0.063378	5	-0.821177	0.00976863	5			0			0	-0.731229	0.00285295	5	0.81918	0.875215	-0.0396493
W1F5H4	TGEAFAAGLAPDCAITVHTQADTSSPDPLFNPLK	Phosphoanhydride phosphohydrolase (PH 25 acid phosphatase) (AP) / 4-phytase (EC 3132) (EC 31326)	0	1.7539	0.0113481	4			0			0	1.67357	0.0731508	5	1.80087	0.0384575	4			0			0	1.89361	0.00914059	5	0.335312	0.503345	0.17307
A0A074PT96	TGLEAAPHLTCIDATPDELR	Methylenetetrahydrofolate reductase	metF	1.14277	1.00672	5	0.573402	0.00891917	5	3.2465	0.220509	3	0.910192	0.0113146	5	-0.868312	0.0482795	5	0.14164	0.012746	5	2.80075	0.035475	4	0.238737	0.00123874	5	0.0441549	0.197888	1.33962	0.0651991	0.353111	-0.239694	0.51958	0.624688	-0.225697
W9AAW6	TGSAGGTGHVVEFCGEAIR	3-isopropylmalate dehydratase large subunit (EC 42133) (Alpha-IPM isomerase) (IPMI) (Isopropylmalate isomerase)	leuC	-2.58639	0.0580918	2	-1.97818	0.0317415	5			0	-2.10269	0.00517422	5			0	1.8788	0.107657	4	1.52817		1	1.3061	0.0184397	5						-0.448182
W1F5H4	TGVCQLDNANVTDAILSR	Phosphoanhydride phosphohydrolase (PH 25 acid phosphatase) (AP) / 4-phytase (EC 3132) (EC 31326)	0	1.58994	0.0222605	4			0			0	1.67357	0.0731508	5	1.69811	0.00425006	5			0			0	1.89361	0.00914059	5	0.480625	0.61817	0.111871
A0A017IRS91 (obsolete)	TGVIVQSSLDVVKDDFDVFIDFTRPEGTLNHLAFCR	4-hydroxy-tetrahydrodipicolinate reductase	dapB			0			0			0			0			0	-0.263745	0.31864	2			0			0
D7Y663	TIEDLNAIESCAR	Nitrite reductase [NAD(P)H], large subunit	nirB	0.682673	0.886048	3			0	3.11118		1	-0.70821	0.015143	5	1.46154	0.00584304	4			0			0	0.766751	0.448178	2	0.437684	0.581216	0.696091
A1AFE8	TIFCTFLQR	Probable Fe(2+)-trafficking protein	yggX			0	-0.238268	0.015805	5	4.54311	0.310895	3	-0.017158	0.0303247	5			0	-0.327308	0.00799713	5	4.10626		1	-0.252067	0.0125629	5						-0.145869			0.201931
P77737	TIQLLEGELPSPINPPSGCVFR	Oligopeptide transport ATP-binding protein OppF	oppF	0.0988059	0.863982	5	0.227701	0.00476956	4			0			0	-0.180684	0.0311761	4	1.41324	0.000770649	4			0			0
W8ZDX3	TITPIAQFQIPCLIK	Bifunctional aspartokinase/homoserine dehydrogenase [Includes: Aspartokinase (EC 2724); Homoserine dehydrogenase (EC 1113)]	thrA			0	-0.231937	0.00614045	5			0	0.0515146	0.0178959	5			0	-0.30532	0.014829	5			0	-0.293263	0.000825324	5						-0.271395
W8U1Z9	TLAVVGESGCGK	Dipeptide ABC transporter ATP binding subunit DppF (Dipeptide ABC transporter ATP-binding protein) (Dipeptide transport ATP-binding protein DppF) (Dipeptide transport ATP-binding protein DppF (TC 3A152)) (Dipeptide transporter) (Dipeptide transporter ATP-binding subunit) (EC 363-) (Dipeptide/heme ABC transporter ATPase) (Ole(C)_1_L06249) (Peptide ABC transporter ATP-binding protein) (Stage 0 spor…	dppF	-0.791546	0.00209447	2			0	2.68303	0.177492	4	-0.197024	0.0482431	5	0.868924		1			0	3.69443		1	1.51777	0.0144134	5			0.0543213						0.703389
E9YA761 (obsolete)	TLCLHEGIIPALESSHALAHALK	Tryptophan synthase beta chain	trpB			0	0.215693	0.0435422	5			0	-0.0135321	0.0496924	5			0	0.226661	0.00748261	4			0	0.0344424	0.00271154	5						0.0370058
V0VWX3	TLCVVQEGFPTYGGLEGGAMER	Tryptophanase (EC 41991) (L-tryptophan indole-lyase) (TNase)	tnaA			0			0			0	-2.28904	0.234021	2			0			0			0			0
A0A073HA63	TLDDVIEGADIFLGCSGPK	NADP-dependent malic enzyme	maeB	-0.546552	0.00012857	2			0			0	-0.88231	0.0184522	5	-0.59171	0.0309715	4	-0.511963	0.161678	2			0	-0.529754	0.0119328	5	0.0118346	0.133853	0.397714
A0A0B1K0E4	TLDLGCGNGR	Tellurite methyltransferase (Tellurite resistance protein TehB)	tehB			0			0	2.79849		1			0			0			0	3.53622	0.290013	3			0
W1F7D4	TLQEDCEKLNK	Pantothenate synthetase (PS) (EC 6321) (Pantoate--beta-alanine ligase) (Pantoate-activating enzyme)	panC	1.29774	0.365803	3			0	2.18413	10.7602	5	-0.261409	0.0226542	5	0.632512	0.0258416	5	0.702746		1	3.47569	0.181044	4	-0.0519097	0.0271889	5	0.141966	0.287905	0.874731				0.506762	0.622163	-1.08206
P0AG07	TLQLIKENGCK	Ribulose-phosphate 3-epimerase	rpe			0			0				0.490503	0.0871469	3			0			0	2.70593	0.0546466	3	0.297631	0.00957842	5
A0A061K730	TLSDQACQEMDSK	M48 family metallopeptidase	yggG_1	-0.225093	0.028717	5			0	0.0466491	0.0142938	3			0	0.0926915	0.00938772	5			0	-0.0229473		1	0.138552		1
A0A0F3UA94	TLVGSEYNTRREQCETGAR	Galactokinase (EC 2716) (Galactose kinase)	galK	0.368946	0.212118	3			0			0	-0.258249	0.0200371	5	-0.50493	0.0395543	4			0			0	-0.56878	0.00189934	5	0.193013	0.334321	0.563345
Q0E821	TLVKDGQSYSMYQSCWAYR	W0084		0.844132	14.3143	2			0			0	-2.85459	1.18635	5			0			0			0			0
A0A370V130	TLVYCSEGSPEGFNPQLFTSGTTYDASSVPLYNR	Periplasmic dipeptide transport protein	dppA_2	0.154752	0.0357583	5			0			0			0	0.76607	0.0125564	4			0			0			0
W8ZFS4	TMACGIAGLSVAADSLSAIK	Formate acetyltransferase 1	pflB			0	0.894973	0.416118	3			0	0.885633	0.00740352	5			0	-0.250497	0.0106425	4			0	0.116025	0.00435746	5						0.375862
A0A0K4ZPW0	TNESFQHVTCR	Glucose dehydrogenase (EC 1152)	gcd_2	0.0879266	0.0531773	5			0			0	-0.185125	0.063378	5	-0.555624	0.0112384	4			0			0	-0.731229	0.00285295	5	0.564127	0.680271	0.097446
E1JFZ8	TPAECEKTFADFAR	Endonuclease 4 (EC 31212) (Fragment)	nfo	-0.476017		1			0			0			0	-1.52666	0.0252102	5			0			0	-0.909926	0.00701539	5
A0A026V0T8	TPNIQIIHAGLECGLFK	Aminoacyl-histidine dipeptidase	BW70_08370			0	-2.38859	0.078965	3			0	-1.58736	0.00578581	5			0	-0.801044	0.0995885	4			0	-0.014071	0.0310208	5						-0.014263
A0A0K4BIB3	TPNPDILCNKEIK	tRNA-specific 2-thiouridylase MnmA (EC 28113)	mnmA	-2.79446		1			0			0	-1.12688	0.0238763	5			0			0			0	-0.106136	0.00490899	5
W1XBX1	TPVGNTAAICIYPR	Deoxyribose-phosphate aldolase (DERA) (EC 4124) (2-deoxy-D-ribose 5-phosphate aldolase) (Phosphodeoxyriboaldolase) (Deoxyriboaldolase)	deoC	1.54973	1.08009	5	0.338182	0.00659294	4			0	0.27912	0.00233167	5	0.319443	0.00271982	5	0.273041	0.00681097	5	2.03016		1	0.21957	0.00212573	5	0.0660154	0.199164	1.17074	0.921779	0.968931	0.00559194
S1I8E1	TQRPSTCNTVETLLVNK	Gamma-glutamyl phosphate reductase (GPR) (EC 12141) (Glutamate-5-semialdehyde dehydrogenase) (Glutamyl-gamma-semialdehyde dehydrogenase) (GSA dehydrogenase)	proA	-2.22095	0.809126	5	-2.02601	0.0119432	4			0	-1.72152	0.0482693	5	-2.15994	0.00340405	5	-0.313416	0.0161883	4			0	-0.0503996	0.0172263	5	0.0184241	0.145087	1.6101	0.754743	0.910897	-0.0414732
P0AEZ9	TRPCNFHPHLK	Molybdenum cofactor biosynthesis protein B	moaB	0.614511	0.0588472	3	0.237357	0.102763	3	2.12251	10.719	3	0.0667685	0.0564402	5	-0.851492	0.00710932	5	0.253868		1	2.16287	0.0143012	4	-0.200218	0.0238153	5	0.0015637	0.0605468	1.19902			-0.283498	0.886085	0.900611	-0.307354
A1A7C2	TSQLVSQICNMPIPANK	2-isopropylmalate synthase	leuA	-0.591125	0.457423	3			0			0	-1.378	0.0338458	5	-0.916906	0.011526	4			0			0	-0.638293	0.00519389	5	0.118677	0.257788	1.06549
H9UND31 (obsolete)	TSQNSVYGYGVCSDPANAYSK	TonB-dependent siderophore receptor	fhuA	-1.10827	0.0225427	4			0			0	-1.28593	0.0430029	5	-0.895735	0.00511034	5			0			0	-1.03088	0.00323629	5	0.74473	0.816961	0.0425116
W8T981	TSYSEFLSQLANQYASCLK	Zinc ABC transporter substrate-binding protein (Zinc ABC transporter substrate-binding protein ZnuA)	znuA	-0.265956	0.00262865	4	-0.0501197	0.0201165	5			0	-0.239786	0.0114936	5	-0.253517	0.00857236	5	-0.2008	0.00362118	4			0	-0.312033	0.00198084	5	0.25919	0.410697	-0.084686	0.413035	0.727183	0.0784329
W1EQV9	TTESQVHRELASGLSCPVGFK	Phospho-2-dehydro-3-deoxyheptonate aldolase (EC 25154)	0			0			0				0.512187	0.00463233	5	-0.3506	0.0222119	3			0	1.85621	1.03573	2	0.139692	0.0018369	5
W8ZXG9	TTFADVAGCDEAKEEVAELVEYLREPSR	ATP-dependent zinc metalloprotease FtsH (EC 3424-)	mrsC			0	-0.615517	0.12481	3			0	-0.11986	0.00105766	5			0	-0.165452	0.00423788	5			0	0.206982	0.00392056	5						-0.123223
H1C0T61 (obsolete)	TTLLGTLCGDPR	High-affinity branched-chain amino acid transport ATP-binding protein LivF	HMPREF0986_03299			0	-0.469516	0.0449951	3			0	-0.370181	0.00135385	5			0	-0.0928612	0.846314	3			0	-0.33809	0.00206739	5						-0.344564
D8AJP01 (obsolete)	TTQAFSQDCR	Dihydroxy-acid dehydratase	ilvD			0			0			0	0.769908	0.00486881	5			0			0	5.59745	2.36886e-05	2	1.28295	0.00247597	5
P0AC62	TTVPQIFIDAQHIGGCDDLYALDAR	Glutaredoxin 3	grxC	0.912907	0.726505	4	-0.131028	0.000367381	5	4.92409	0.179568	2			0	-0.0313617	0.00341793	5	-0.0723401	0.0189316	5	4.66484	0.0282897	2	0.90512		1
M8JQY91 (obsolete)	TTVSHQQALLECLK	Divalent-cation tolerance protein CutA	cutA			0	-0.6288	0.0539603	2			0			0	-0.524874		1	-0.794808		1			0			0
H9UQ501 (obsolete)	TVASCALLQAAK	ATP-dependent dethiobiotin synthetase BioD	bioD			0			0	3.92784	0.00196866	2	0.0611568	0.0495176	3			0			0	1.23599	6.33185	3	-0.502121	0.0275416	2							0.283051	0.428028	2.12858
P19926	TVATAQFFITGAFPGCDIPVHHQEK	Glucose-1-phosphatase	agp	-2.2628	0.741255	3			0			0	-1.76451	0.0253247	5	-0.306851	0.0249096	3			0			0	-0.403995	0.00554455	5	0.364423	0.528384	-0.595432
W1WTB6	TVILNEGDFVVFYPGEVHKPLCAVGAPAQVR	Toxin-antitoxin biofilm protein TabA	Q609_ECAC01723G0001	-0.812992		1	0.302553	0.00429754	3			0	-0.254892		1	-0.398792	0.0320366	5	0.769192	0.00346938	4			0	0.208628	0.014124	2			0.0493198			-0.00311838
P64463	TVVVEGCEEK	Putative selenoprotein YdfZ	ydfZ	1.36399	0.415072	3	2.25666	0.0968375	3	3.5294	1.1427	3	2.08497	0.285833	5	-0.721819	0.0171155	5	1.9476	0.0207342	4	2.94919	0.00679858	3	1.54041	0.0648737	5	0.028622	0.161862	1.54125	0.489778	0.756276	-0.235496	0.962584	0.962584	0.0356508
V0YTF4	TYDATGCFVGLEAWGDVSSER	TraB pilus assembly protein	HMPREF1611_03289	-0.280831	0.0858984	3			0			0	-1.26858	0.560649	4			0			0			0			0
D7Y3G0	TYNFDVIDGVNYQIDVTQPARYDGECQMINANAER	2',3'-cyclic-nucleotide 2'-phosphodiesterase (EC 31416) (Fragment)	cpdB	-0.879563	0.00608515	3			0			0	-0.924979	0.00425122	5			0			0			0	0.225186	0.0148081	4
A0A4P6HT46	TYNIAWWGNNYYDVNELGHISVCPDPDVPEAR	Biosynthetic arginine decarboxylase (ADC) (EC 41119)	speA			0	-0.284194		1			0	-0.363721	0.0103827	5			0			0			0	-0.308652	0.0126075	5
W1EUR7	VAALLCHDTFTHPQPTAPEVQKPTLH	UPF0149 exported protein YgfB	0	1.13694	0.0125167	2	-0.395287	0.008402	5			0			0	1.24264	0.0156507	5	-0.247363	0.0130399	4			0	-0.0932633		1
W1XDK8	VACETYVK	S-adenosylmethionine synthase (Fragment)	Q609_ECAC00144G0001			0			0	4.22882	0.207829	4	1.04133	0.00794526	5			0			0	3.23138	0.0171122	5	0.134675	0.0032939	5							0.730466	0.786746	0.0907865
D6IHB8	VACGAAESVPLIR	23S rRNA (guanosine-2'-O-)-methyltransferase RlmB (EC 211185) (23S rRNA (guanosine2251 2'-O)-methyltransferase) (23S rRNA Gm2251 2'-O-methyltransferase)	rlmB			0			0						0	-0.911071		1			0	2.80787	0.0498142	2			0
V0XGE5	VAEHAEICGR	Isoleucine--tRNA ligase (EC 6115) (Isoleucyl-tRNA synthetase) (IleRS)	ileS			0	-0.222069	0.351	2			0	-0.294281	0.00838065	5			0	0.154842		1			0	0.611626	0.0226194	5						0.528995
A0A0H0QP19	VAEVIDIPFCVAGGIK	Imidazole glycerol phosphate synthase subunit HisF	hisF			0	-1.27054	0.0216086	4			0	-0.99715	0.0624531	5	-1.41242	0.00962861	2	-0.916354	0.0116336	4			0	-0.841086	0.0113329	5				0.238469	0.580314	-0.198122
W1EQV9	VAIDAINAAGAPHCFLSVTK	Phospho-2-dehydro-3-deoxyheptonate aldolase (EC 25154)	0	1.67781	0.695185	4	0.384542	0.0154699	5	4.58749		1	0.512187	0.00463233	5	-0.524446	0.0440887	4	0.165332	0.00124376	4	2.81701		1	0.139692	0.0018369	5	0.0240002	0.160977	1.82976	0.251941	0.587861	-0.153284			1.39798
B1XD24	VALAGAQDYYGVVPDLTCLGK	Glutamate-1-semialdehyde 2,1-aminomutase	hemL	-1.00086	3.32429	3	-1.25279	0.0316309	4			0			0	-1.76476	0.00954118	5	-0.733578	0.0125037	4			0			0
V0XGE5	VALSKAEGEKCPR	Isoleucine--tRNA ligase (EC 6115) (Isoleucyl-tRNA synthetase) (IleRS)	ileS	0.970904	1.38291	5			0	3.38562	0.949704	4	-0.294281	0.00838065	5	-0.167	0.00917519	5			0	2.54487	0.0120016	5	0.611626	0.0226194	5	0.0186024	0.145087	2.04381				0.038878	0.230849	1.74665
A0A0E1L924	VATITLNPAYDLVGFCPEIERGEVNLVK	Phosphofructokinase	fruK	-1.30821	0.000292489	2			0			0			0	-0.213012	0.0180936	2			0			0			0
P0AFP6	VAWCTGGGQSFIDSAAR	GTP cyclohydrolase 1 type 2 homolog	ybgI	1.48455	1.45307	3	-0.237153	0.0363765	5			0	-0.279264	0.00462914	5	-0.5095	0.0134158	4	0.0551268	0.00267762	4	3.69308	0.0939141	2	0.0933017	0.00406317	5	0.0773808	0.204685	2.36661	0.497499	0.762589	0.0802854
W1HAA4	VCLGAEKIPSLNVSK	Pyruvate kinase (EC 27140)	0	-0.380326	0.107445	2			0			0			0	-0.0311685	0.0146109	4			0			0			0
A1AIF9	VCPIETPEGPNIGLINSLSVYAQTNEYGFLETPYR	DNA-directed RNA polymerase subunit beta	rpoB	-0.393406	0.0170123	3			0			0	-0.468433	0.00276037	5	-0.587179	0.0186399	5			0			0	-0.0985734	0.00101026	5	0.00252063	0.0608581	0.563633
A0A0H2XKX6	VCQDIAGESNIFADWAASR	TraG	traG	-2.82321	0.0350825	4			0			0			0			0			0			0			0
A6TFM8	VCQVTGK	50S ribosomal protein L28	rpmB	1.29443		1			0	4.26496	0.12878	4	-0.0326311	0.0076373	5	0.747688		1			0	3.53127	0.101995	3	-0.00269927	0.00585981	5			0.576673				0.0334262	0.230269	0.763621
K4W3Y2	VDLDGNPCGELDEQHVEHAR	RNA chaperone ProQ	ECO9634_02134	0.45021	0.429283	5	-0.617135	0.00855092	4			0	-0.262084	0.00755899	5	-0.220329	0.0112123	5	-0.0840237	0.0455957	4	2.61669		1	-0.0451651	0.165895	5	0.0390843	0.187961	0.887458	0.15371	0.46113	-0.316192
H4LD18	VDRPTAECAAALDK	Uncharacterized protein	ECDEC2E_2194	-0.0676298	0.00514286	3			0			0	0.136941	0.0235263	3	-0.178555	0.0211152	5			0			0	-0.047966	0.00442589	5	0.567947	0.682369	-0.0739824
H4UJV6	VFFCNSGAEANEAALK	Succinylornithine transaminase (EC 26181) (Succinylornithine aminotransferase)	astC			0	0.138421		1			0	-1.42945	0.0106604	3			0			0			0			0
P00509	VGACTLVAADSETVDR	Aspartate aminotransferase	aspC	0.149804	0.421533	3	-0.241772	0.0619796	5	2.56582		1			0	-0.0482259	0.0211411	4	0.172455	0.0503104	5	2.67586	0.003413	2			0
A1AJ82	VGAGPFPTELFDETGEFLCK	Adenylosuccinate synthetase	purA	-0.240057	1.50232	3	-0.871479	0.0292623	5			0	-0.501783	0.00104935	5	-0.752024	0.0292982	5	-0.238273	0.00620652	4			0	-0.129013	0.00705421	5	0.340421	0.507537	0.884738	0.054103	0.324618	-0.260435
W1ET61	VGIGPGSICTTR	Inosine-5'-monophosphate dehydrogenase (IMP dehydrogenase) (IMPD) (IMPDH) (EC 111205)	guaB	1.07544	0.948713	4	0.725523		1	3.14578	0.203885	5	0.54917	0.000698485	5	-0.481731	0.00446316	5	0.108027	0.0177401	3	2.45991	0.0094182	5	-0.0621352	0.000750993	5	0.148093	0.293881	0.945864			0.00619112	0.737184	0.786746	0.0745683
W8ZM43	VGIGPGSVCTTR	GMP reductase (EC 1717) (Guanosine 5'-monophosphate oxidoreductase) (Guanosine monophosphate reductase)	guaC	0.340988	1.03711	4			0	1.39983	0.0574514	4	-0.292891	0.0040359	5	-0.85668	0.0105242	5			0	0.888497	0.0379737	3	-0.402587	0.0168449	5	0.12522	0.265902	1.08797				0.0633265	0.230849	0.401633
P0ACJ0	VGLSPTPCLER	Leucine-responsive regulatory protein	lrp	1.18234	1.65476	4	-0.946107	0.254592	5	3.49897	2.68915	4	-0.111036	0.00528996	5	0.0916555	0.00100844	5	-0.222446	0.0340824	5	3.2694	0.232261	3	0.152156	0.00182969	5	0.126466	0.265902	1.35388	0.1008	0.397315	-0.460469	0.609425	0.680799	0.492767
Q84A28	VGQALEKVAATGDCR	IncF plasmid conjugative transfer protein TrbC (TrbC) (Type-F conjugative transfer system pilin assembly protein TrbC)	trbC	-0.329232		1			0			0			0			0			0			0			0
P0A9M0	VGQVTGLAWTEVGGDLLTIETACVPGKGK	Lon protease	lon	-0.178369	0.0174102	2			0			0	-0.103517	0.00357533	5	-1.7464	0.027537	5			0			0	0.0252254	0.000672815	5	0.00519098	0.085132	1.69677
H1BXA61 (obsolete)	VIAAGNGCTDDLQLEHLPANTDIR	Cell shape-determining protein MreC	HMPREF0986_02230	-1.11061	0.00629605	4			0			0			0	-0.47901	0.00414086	4			0			0			0
A1AJF0	VIASCFFEASTR	Aspartate carbamoyltransferase	pyrB			0	0.695249	0.106304	5			0	0.348362	0.0252891	5			0	0.543961	0.0439826	4			0	0.488617	0.0118674	5						0.291542
W8TBR5	VIAVEAEDSACLK	L-threonine dehydratase (EC 43119) (Threonine deaminase)	ilvA	0.28558		1			0			0	0.875735	0.0619241	4			0			0			0	1.08859	0.0778403	5
P0AGE9	VICQGFTGSQGTFHSEQAIAYGTK	Succinate--CoA ligase [ADP-forming] subunit alpha	sucD			0	-0.457298	0.000465635	3	2.57131		1	-0.518354	0.0300173	5	-0.495572	0.0158439	5	-0.808475	0.00288841	4	2.05207	0.008788	5	-0.829534	0.00710317	5				0.711101	0.897434	0.0399971			0.208066
A1AHR4	VIDLMCPFAK	ATP synthase subunit beta	atpD	-1.54681	0.00738456	2	-0.417576	0.0885646	4	2.42053	2.05218	2	-0.368702	0.00548572	5	-1.32988	0.0116235	4	-0.341169	0.0128711	3	1.7639	0.00505432	5	-0.154689	0.000935352	5	0.975887	0.981874	-0.00291293	0.444195	0.731234	0.137606	0.548359	0.642952	0.870648
V2SM61	VIGVSGCKDAQLKAEIEK	Probable septum site-determining protein MinC	minC			0			0				-0.184834		1			0			0	1.94238		1	0.213254		1
A7ZJQ2	VIVTGCLGAKEDQIR	Ribosomal protein S12 methylthiotransferase RimO	rimO			0	-1.2258		1			0			0			0	0.455456	0.00051149	2			0			0
V2QJC2	VKEVVDFCHR	D-tagatose-1,6-bisphosphate aldolase subunit GatY (TBPA) (TagBP aldolase) (EC 41240) (D-tagatose-bisphosphate aldolase class II) (Tagatose-bisphosphate aldolase)	gatY	-0.381858	1.1516	5	-1.61477	0.0401821	4			0	-1.6024	0.00977424	5	-0.208075	0.00721057	4	0.33803	0.054162	4			0	0.405531	0.0261661	5	0.0199585	0.145087	1.83415	0.698784	0.894784	0.0551305
A0A5E8F9B9	VLAPDTAGKFYPNQDCSSLGQ	Copper homeostasis protein	cutF	0.0184141	0.00545065	4			0			0	0.0928323	0.0147967	5	0.193381	0.00114103	3			0			0	0.133858	0.00711232	5	0.115009	0.256382	-0.133941
P00946	VLCAAQPLSIQVHPNKHNSEIGFAK	Mannose-6-phosphate isomerase	manA	-0.311309		1	-0.246584	0.00286755	3			0	-0.0455216	0.00208346	5	-0.458569	0.0143552	4	0.144077	0.00024477	3			0	-0.0156927	0.00740767	5			0.177088	0.0020144	0.0497281	-0.360831
P15640	VLCVTALGHTVAEAQK	Phosphoribosylamine--glycine ligase	purD	0.302477	0.00398217	2	-0.0511608	0.0237811	5			0	0.0785433	0.00928899	5	0.27946	0.0151305	4	-0.0295527	0.00554937	4	1.97355	2.18805	2	0.258402	0.00150299	5	0.0629805	0.199164	0.202876	0.160358	0.46771	0.15825
W9AL06	VLDGAVMVYCAVGGVQPQSETVWR	Elongation factor G (EF-G)	fusA			0			0	2.7797		1	-0.345808	0.0035204	5			0	-0.352422	0.790927	2	3.61718		1	-0.314417	0.000999092	5									-0.806089
A1AE82	VLDICAR	Serine hydroxymethyltransferase	glyA	1.80135	1.84381	3	0.257899	0.00333245	4	4.18811	0.0921762	2	0.248272	0.00198825	5	-0.0210694	0.00466634	5	-0.197085	0.0174256	5	3.5684		1	-0.153301	0.00174125	5	0.212023	0.360329	1.42084	0.32197	0.671535	0.0534111			0.218139
W1F0R3	VLDVGCGGGILAESMAR	Ubiquinone biosynthesis O-methyltransferase (2-octaprenyl-6-hydroxyphenol methylase) (EC 211222) (3-demethylubiquinone-8 3-O-methyltransferase) (EC 21164)	ubiG			0	-0.554179	0.103328	4			0	-0.217674	0.0703817	5			0	-0.245796	0.0937202	4			0	0.297783	0.021665	5						0.207073
A0A136X303	VLEAGGYSQLATQQAQIDQCK	Reductase (Solute-binding periplasmic protein)	torT	-0.326994	0.00203094	2			0			0			0	0.864027	0.01796	3			0			0			0
A7ZYL0	VLFCHGGGR	Phosphoserine aminotransferase	serC	1.20759	1.33965	5	0.295723	2.76271e-08	2			0	0.189887	0.00516267	5	-0.399297	0.00995025	5	-0.0147328		1			0	-0.0808693	0.00178133	5	0.0622959	0.199164	1.33613			0.0396995
P63355	VLLCDEATSALDPATTR	Methionine import ATP-binding protein MetN	metN	0.220376	0.241458	2			0			0	-0.202311	0.00750695	5	-0.482862	0.0334662	2	0.236095		1			0	-0.281522	0.0133241	5	0.34548	0.512748	0.624027
I2WYA6	VLNFPQSKLCLNR	Histidine phosphatase superfamily (Branch 2)	EC40967_3546	1.55628	0.0937118	5			0			0	1.63021	0.0914163	4	1.9385	0.0181315	5			0			0	2.04267	0.024602	2	0.903215	0.933401	0.0302386
W1F5H4	VLNFPQSNLCLK	Phosphoanhydride phosphohydrolase (PH 25 acid phosphatase) (AP) / 4-phytase (EC 3132) (EC 31326)	0	1.57926	0.0243278	3			0			0	1.67357	0.0731508	5	1.86793	0.00838328	4			0			0	1.89361	0.00914059	5	0.685364	0.769861	-0.0686221
I4SI56	VLNIFPSIDTGVCAASVR	Thiol peroxidase (Tpx) (EC 111115) (Peroxiredoxin tpx) (Prx) (Thioredoxin peroxidase)	tpx	0.416496	0.367675	4	-0.334646	0.00662556	4	4.51196	0.182175	3	-0.229415	0.0096225	5	-0.133461	0.00249006	4	-0.514461	0.00262921	4	3.87617	0.0630938	5	-0.424038	0.00288896	5	0.332585	0.502709	0.355334	0.834339	0.937093	-0.0148085	0.207502	0.384033	0.441162
I2WFW6	VLNLCDK	ATP-dependent chaperone protein ClpB	clpB			0	0.75375	0.0855641	4			0	0.714201	0.00429136	5			0	0.504142	0.0212419	2			0	0.52524	0.00131763	5						0.060647
W9AL06	VLNNEIILVTCGSAFK	Elongation factor G (EF-G)	fusA	2.35099	0.000434114	2	-0.813941	0.0116551	5	3.90891		1	-0.345808	0.0035204	5	0.519336	0.0153851	3	-0.557452	0.00513498	4	3.78329	0.0452808	3	-0.314417	0.000999092	5	0.00179562	0.0605468	1.86304	0.0335957	0.27135	-0.225097			0.157009
T9CJ37	VLSMGDFSTELCGGTHASR	Alanine--tRNA ligase (EC 6117) (Alanyl-tRNA synthetase) (AlaRS)	alaS	1.70802	2.07613	4	0.298777	0.199336	5			0	-0.0475098	0.00150793	5	0.339119	0.0061261	5	0.0979305	0.00370702	4	1.88632		1	-0.0702665	0.00389304	5	0.159139	0.300997	1.34614	0.434755	0.730388	0.178089
A0A0S3NRK91 (obsolete)	VLTCGQWGERVPGLDFK	Bifunctional purine biosynthesis protein PurH	purH			0	-0.0648414	0.0401843	5			0			0			0	0.0364441	0.00704955	4			0			0
D8AE74	VLTWDSDTKPECR	Autoinducer 2 ABC transporter, periplasmic substrate-binding protein LsrB	lsrB	-0.790426	0.0122475	5			0			0			0	-0.424677	0.0145218	5			0			0			0
A0A4C1SJP7	VLVCVPVGATQVER	Rod shape-determining protein MreB	mreB	0.504111	0.298981	5	-0.0480504	0.0149421	4	4.3788	0.117758	5	-0.280903	0.00234044	5	-0.17579	0.0199103	5	-0.0436551	0.0990792	5	4.16457	0.0119458	4	-0.0932937	0.00286247	5	0.027092	0.161862	0.86751	0.107601	0.406073	0.183213	0.0601373	0.230849	0.40184
P58578	VLVVDGEPVPYCLAR	Glutathione synthetase	gshB	2.15946	1.40513	4	-0.148016	0.00425482	3			0	0.139054	0.00933859	5	0.488949	0.0702874	4	-0.118984	0.0159252	4			0	0.0269516	0.0199081	5	0.0842459	0.212521	1.55841	0.3897	0.727183	-0.141134
A0A029HS70	VNAICPGYVR	Oxidoreductase ucpA	ucpA			0			0			0	-0.785266	0.00709979	2			0			0			0			0
A1AF99	VNCPPDQRDALNQAADDLNQR	Cell division protein ZapA	zapA			0			0						0			0			0	1.07318	1.36608	2			0
V2R0Q4	VNEIETYMDGVHLICTTAK	Galactitol-specific phosphotransferase enzyme IIB component	G723_03417	-1.63625	1.06319	2	-1.99808	0.0592996	4			0	-2.32636	0.0343867	5			0	0.528673	0.0185784	5			0	0.653193	0.0361533	5						0.452803
A1ABQ2	VNGELVDACDLIENDAQLSIITAKDEEGLEIIR	Threonine--tRNA ligase	thrS	-0.341811		1	-0.564736	0.00153207	5			0	-0.323584	0.00844341	5	-0.0954372	0.0105899	3	-0.00782905	0.0301649	5			0	0.189464	0.00118681	5			0.266673	0.584427	0.813522	-0.0438597
D7X653	VNICYFALSPEDEAR	Uncharacterized protein (Fragment)	HMPREF9552_02100	0.359305	0.037582	5			0			0	0.578428	0.0799468	3	-0.0784429	0.000734986	4			0			0	-0.0723941	0.00208415	5	0.336075	0.503345	-0.213075
A0A2T1M7X2	VNILQPGPGVGGHCIAVDPWFIVAQNPQQAR	UDP-N-acetyl-D-mannosamine dehydrogenase	rffD	0.0462073	0.683321	3			0			0	0.120086		1	-0.752503	0.00336414	3			0			0			0
P0ABU2	VNPADDIEVINTELALADLDTCER	Ribosome-binding ATPase YchF	ychF	0.54697	0.00105863	2	-0.460703	0.00179461	3			0	-0.234189	0.00872698	5	-0.694164	0.0172768	3	0.245911	0.00421837	4			0	-0.156092	0.985339	5	0.0435483	0.197888	1.31923	0.237561	0.580314	-0.628517
D2TLY8	VNPAEDIDVINTELALADLDTCER	Ribosome-binding ATPase YchF	engD			0			0			0			0	-0.71396	0.00980363	5	0.249991		1			0			0
D9IEM6	VPVTFICPK	Baseplate hub assembly protein	51			0			0			0			0			0			0			0			0
A1AEN2	VQDQNQIPELNVYQCGTYQMHSLQEAQDIAR	S-ribosylhomocysteine lyase	luxS	1.67206	0.74139	5	0.47429	0.0141728	5	4.51355	0.315306	3	0.69924	0.00378109	5	-1.40613	0.0608991	5	-0.364703	0.00131595	4	2.92907	0.0892807	3	-0.129283	0.00316766	5	0.00501816	0.085132	2.24966	0.936633	0.968931	0.0104707	0.133023	0.306102	0.755954
A0A0S3N6T81 (obsolete)	VQGDVAAWFGSLPVVPEGCK	Predicted spermidine/putrescine transporter subunit	ydcS	-2.18829	0.0520463	2			0			0			0			0			0			0			0
Q2EW86	VQPGDMVLLSPACASLDQFK	MurD (Fragment)	murD	-0.556563		1	-0.169912	0.799143	3			0			0	-0.771632	0.00140357	3	-0.460361	0.372362	5			0			0
A0A140RLQ0	VRIDPIIVAQDGSLSGPGMACTTVAK	Endolytic peptidoglycan transglycosylase RlpA (EC 422-)	rlpA	-0.271528	0.124539	5	0.156138		1			0	-0.0396426	0.0150449	5	-0.211165	0.00535056	5	-0.0489601	0.000604795	3			0	-0.0392391	0.00397269	5	0.742403	0.816961	-0.05996			0.205501
A0A0A8J6R9	VSCPEEIAFR	Glucose-1-phosphate thymidylyltransferase (EC 27724)	rmlA			0			0	1.31118	5.37835	4	-0.138346		1	-1.08994		1			0	1.56958	4.60097	3	-0.140487	0.000256974	4									-0.26054
A0A0F3UR24	VSGNSPVIFDVTHALQCR	2-dehydro-3-deoxyphosphooctonate aldolase (EC 25155) (3-deoxy-D-manno-octulosonic acid 8-phosphate synthase) (KDO-8-phosphate synthase) (KDO 8-P synthase) (KDOPS) (Phospho-2-dehydro-3-deoxyoctonate aldolase)	kdsA	1.17002	0.695472	4	-0.266341	0.00265907	5			0	-0.192346	0.00465146	5	-1.21715	0.0214271	4	-0.360754	0.0125654	4	2.77577		1	-0.302945	0.00199128	5	0.0127227	0.139102	2.27658	0.855176	0.937093	-0.0161864
A1ABQ2	VSILDENIAHDDKPGLYFHEEYVDMCR	Threonine--tRNA ligase	thrS	0.0571383		1			0			0	-0.323584	0.00844341	5	-0.10656		1			0			0	0.189464	0.00118681	5			0.676746
E1J004	VTINGAHNCR	Nucleoid-associated protein YbaB	ybaB			0			0	3.92705	0.420085	3			0			0			0	3.24528	0.0469277	4	-0.195913		1
W1EW10	VTPLTAQETLPLVQCFGR	Molybdopterin molybdenumtransferase (EC 21011)	0	2.77809	1.69589	5	-0.0272463	0.00670613	4			0	0.100572	0.00242754	5	0.864	0.00151709	4	-0.465225	0.022901	4			0	-0.326137	0.00518461	5	0.063521	0.199164	1.48738	0.856771	0.937093	0.01127
P27302	VTPNMSTWRPCDQVESAVAWK	Transketolase 1	tktA	-0.421379	1.24171	4	-0.236529	0.0126474	5	3.61856	1.24611	2	0.0569288	0.00515771	5	-0.7915	0.00604577	4	-0.189265	0.0113272	5	2.79527	0.049993	4	-0.0150817	0.00652627	5	0.631747	0.729086	0.29811	0.157489	0.465813	-0.119275	0.519464	0.624688	0.751277
I2S528	VTTASVASDGNLAITCSR	DJ-1 family protein	EC970246_4377			0	-0.315102	0.0447269	4			0			0			0	-0.354616	0.174157	2			0			0
A0A1J8NSZ71 (obsolete)	VTTFGESHGLALGCIVDGVPPGIPLTEADLQHDLDR	Chorismate synthase	aroC			0	-0.164212	0.170722	3			0	-0.33588	0.0131454	5			0			0			0	-0.228594	0.00883034	5
W8SRP0	VTVTDKQCEPMTITVNAGK	Ferrous iron transporter (Inactive ferrous ion transporter EfeUOB) (Inactive ferrous ion transporter periplasmic protein EfeO) (Iron ABC transporter substrate-binding protein) (Iron uptake system component EfeO) (Iron uptake system protein EfeO) (Protein ycdO)	efeO	1.3542	0.0697089	5	1.39073	0.0246507	4			0	0.712348	0.0691524	5	-1.05522	0.0361147	5	-1.23603	0.014747	4			0	-1.16474	0.00321476	5	0.0166746	0.145087	0.532318	0.00150739	0.0452217	0.749668
P0AB28	VTVTLECQR	Large ribosomal RNA subunit accumulation protein YceD	yceD	0.354781	0.0524599	3			0	0.473527		1	0.0023039	0.00107484	5	-0.250761	0.0172244	5			0	2.00097		1	0.298727	0.00257537	5	0.00873572	0.106123	0.901964						-1.23102
W1X296	VVACQGDPDAPVNR	Periplasmic nitrate reductase (EC 1961)	napA	-0.639512		1			0			0			0			0			0			0			0
S0U9F3	VVAQGAPYTWENLCQPLAEVDDVLGR	Oligopeptidase A	WC5_01524	1.40845	0.850384	5			0			0			0	0.532833	0.00277834	5			0			0			0
A0A023YVN3	VVCVGSNYAK	Fumarylacetoacetate hydrolase	ECRM12581_7535			0			0	4.64863	0.220067	3			0			0			0	4.16728		1			0
A1AFY9	VVFCGINPGLSSAGTGFPFAHPANR	G/U mismatch-specific DNA glycosylase	mug			0			0			0	0.0266175	0.218365	2			0			0			0	0.157413	0.0215304	3
A8A6N0	VVIVGCGAQGLNQGLNMR	Ketol-acid reductoisomerase (NADP(+))	ilvC	1.49821	0.527652	4	0.238657	0.076621	4	2.92127	0.264288	3	-0.118639	0.00545895	5	-0.49832	0.0548835	5	-0.337394	0.0257629	5	2.03552	0.422075	3	-0.283209	0.00536919	5	0.0171104	0.145087	1.83196	0.0706822	0.357139	0.411481	0.230429	0.398946	0.721174
A1AG69	VVSEITESNGSSSMASVCGASLALMDAGVPIK	Polyribonucleotide nucleotidyltransferase	pnp			0			0				-0.375661	0.0037532	5			0	-0.965643		1			0	-0.0927823	0.00520566	5
A0A1C7CEI1	VVTHEAVGKCEAVSEIR	Uncharacterized protein	AMK83_18070			0	-0.194612	0.0292996	2			0			0			0			0	2.01881		1			0
W1EXC4	VVVLGGGDTAMDCVR	Glutamate synthase [NADPH] small chain (EC 14113)	gltd	-1.18258	0.958807	3	-0.5049	0.0240461	4	0.0233363	0.000352322	2	-0.518846	0.00362436	5	-1.47378	0.197201	3	1.04254	0.047154	4			0	0.959517	0.0110592	5	0.104853	0.240501	1.76957	0.807707	0.937093	-0.0690774
W8U0B3	VVVSLGPQGALGVDSENCIQVVPPPVK	Phosphofructokinase	pfkB	1.24864	1.22694	2			0			0	0.186045	0.00339447	5	-1.02496	0.0147132	5			0			0	-0.181017	0.00197078	5	0.248885	0.401973	1.90654
W1WBZ0	VVVVELEEEGIKGTGECTPYPR	L-Ala-D/L-Glu epimerase (Fragment)	Q609_ECAC02426G0002			0	-0.969141		1			0			0			0			0			0			0
A0A0J8WZD1	VVYVCSPNNPTGQLINPQDFR	Histidinol-phosphate aminotransferase	hisC	-1.30326	0.23571	2			0			0	-1.12666	0.137996	5	0.0224944	0.00266106	3			0			0	-0.677907	0.00846573	5	0.263195	0.415038	-0.87701
H1C0351 (obsolete)	VYGENACQALFQSRPEAIVR	Uncharacterized protein	HMPREF0986_03119	0.599518	0.0202628	2	0.117277	0.00707487	5			0	0.235814	0.0758829	5	0.274862	0.00619688	5	-0.0780881	0.0194085	4			0	-0.239831	0.0321673	5	0.437573	0.581216	-0.150989	0.102167	0.397315	-0.280279
S1IJ71	VYLNPQDCSVINDEALNR	Putative glucose-6-phosphate 1-epimerase (EC 51315)	A1WS_02364	0.891836	0.441752	5	0.0343031	0.0588336	5	4.33964	0.420193	2	0.0199727	0.0082572	5	-0.750214	0.019036	5	0.338868	0.00540098	4	3.53449	0.0261934	4	0.325796	0.00565363	5	0.00320347	0.0656712	1.94787	0.992891	0.999001	0.00125836	0.254025	0.403834	1.11097
A0A370V130	WCYKPFEDLIQPAR	Periplasmic dipeptide transport protein	dppA_2	-0.742179	0.0206568	5	-0.414378	0.0120869	5			0			0	-0.0172465	0.00450595	5	0.103915	0.00470345	5			0			0
D8AJP01 (obsolete)	WDTLDDDRANGCIR	Dihydroxy-acid dehydratase	ilvD	1.16655	0.108064	4	0.847389	0.0566803	5	5.22068		1	0.769908	0.00486881	5	1.20405	0.0307543	5	1.21332	0.0479465	4	3.94918	0.0675741	4	1.28295	0.00247597	5	0.0629552	0.199164	0.475547	0.320732	0.671535	0.147118			1.78455
W1EQV9	WGHSAIVNTSGNGDCHIILR	Phospho-2-dehydro-3-deoxyheptonate aldolase (EC 25154)	0			0	0.488402	0.0203963	5	4.29631	0.0243639	4	0.512187	0.00463233	5			0	0.240007	0.00883615	4	2.86064	0.20663	3	0.139692	0.0018369	5						-0.124099	0.0613266	0.230849	1.06318
W8SX42	WINDGAHIYVCGDANR	Sulfite reductase [NADPH] flavoprotein alpha-component (SiR-FP) (EC 1812)	cysJ	0.233643		1	-0.794557		1			0	0.018205	0.00344465	5	0.326192		1	-0.396516	0.00832268	2			0	0.466805	0.00444735	5			0.35605			0.050559
W1F4F0	WLEVLGCGMVHPNVLR	Phenylalanine--tRNA ligase alpha subunit (EC 61120) (Phenylalanyl-tRNA synthetase alpha subunit) (PheRS)	pheS			0			0			0	-0.175301	0.00436914	5			0			0			0	-0.28294	0.0071427	5
P0AE08	WSVFFFYPADFTFVCPTELGDVADHYEELQK	Alkyl hydroperoxide reductase C	ahpC	-1.32481	0.0385136	5	0.521654		1			0	0.0476676	0.00334916	5	-1.04528	0.00162866	2	0.866859	1.73244	3			0	-0.147817	0.000466904	5	0.00435646	0.0800469	-0.475008			-0.54069
A0A023Z1F0	WTGMCGELAGDER	Phosphoenolpyruvate-protein phosphotransferase	ptsI	0.547498	1.33235	5	-0.316126	0.0420394	4	3.30428	0.0382654	3	-0.175934	0.0016199	5	-0.308612	0.0140355	5	-0.00530951	0.010663	4	3.75081	0.0003734	2	0.0259718	0.00211285	5	0.111441	0.252087	1.05802	0.410387	0.727183	-0.10891	0.171678	0.343356	-0.244628
A1AFB0	YAALCDVFVMDAFGTAHR	Phosphoglycerate kinase	pgk	-0.193882		1	0.0324818	0.0060343	4	4.62377	0.169413	5			0	0.396927		1	0.394875	0.00853297	5	3.26461	2.51307	3	0.0955869		1
A7ZHT0	YAEIASGDLGYVPDALGCVLK	UPF0253 protein YaeP	yaeP	2.44783	0.871644	5	-0.070575	1.40587e-05	2			0			0	1.09459	0.0250255	5			0	3.7419		1			0
G0F2K9	YAGCPWELGLVETQQALVANGLR	Glutamate synthase [NADPH] large chain	UMNF18_4120			0			0				-0.467454		1			0			0			0	0.0673634		1
A1AJE9	YCEKEFSHNVVLAN	Aspartate carbamoyltransferase regulatory chain	pyrI	0.719229	2.0668	5	0.326769	0.0291971	5			0	0.243945	0.00147978	5	0.752691	0.0218063	5	2.30989	0.0122932	4	3.73563		1	1.89007	0.0212085	5	0.0680849	0.199164	1.61266	0.0180354	0.192031	-0.336999
P58578	YCMAQNYLPAIKDGDKR	Glutathione synthetase	gshB	0.224534		1			0			0	0.139054	0.00933859	5	0.138075	0.0284641	2			0	0.00345832		1	0.0269516	0.0199081	5			-0.0256433
A7ZYL0	YCTPNVFDAK	Phosphoserine aminotransferase	serC	1.3765	1.54333	5	0.266457	0.014339	5	3.40435	0.607298	5	0.189887	0.00516267	5	-0.0941862	0.00772563	2	0.00320234	0.000339461	3	2.47293	0.00154889	3	-0.0808693	0.00178133	5	0.0989044	0.231719	1.19993	0.935697	0.968931	-0.00750158	0.133127	0.306102	0.660671
A0A026UF79	YCVNSASLR	Peptide methionine sulfoxide reductase MsrB (EC 18412) (Peptide-methionine (R)-S-oxide reductase)	msrB	-2.53124		1			0			0	0.456701		1			0			0			0			0
A0A029HIP5	YDDACDPK	Leu/Ile/Val/Thr-binding protein	livJ	-0.374293	0.023632	5	-0.617056		1			0	-0.444924	0.00592904	5	-0.270392	0.0106569	5	-0.207061		1			0	-0.347889	0.00155309	5	0.941766	0.955531	-0.00686563			-0.31296
A0A0J2BH471 (obsolete)	YDDNIGVIILTGAGDKAFCSGGDQK	1,4-Dihydroxy-2-naphthoyl-CoA synthase	SK79_04049	2.2539		1	0.0267593	0.00427933	4			0	0.0978843	0.00309625	5	-0.38908	0.0449477	4	-0.0915026	0.0026794	4			0	0.0548421	0.00642589	5			2.59994	0.539885	0.787332	0.0752197
P0AED0	YDMDLVVCGHHQDFWSK	Universal stress protein A	uspA	1.13857	1.27525	5	-0.449841	0.000824002	4	2.66302	0.163838	4	-0.377076	0.00316414	5	0.120992	0.0120742	5	-0.151292	0.00903775	4	3.06536	0.174955	4	-0.0673976	0.000645546	5	0.059302	0.199164	1.32726	0.855777	0.937093	0.0111294	0.762015	0.794033	-0.0926577
A0A026UF79	YDSGCGWPSFYEPVSEESIR	Peptide methionine sulfoxide reductase MsrB (EC 18412) (Peptide-methionine (R)-S-oxide reductase)	msrB	-2.20497	0.0425362	5	-2.35523	0.0761146	4			0	0.456701		1	0.921726	0.0225294	4			0			0			0
A0A069WXA0	YFAETTALRPDCAIIGEPTSLQPVR	Acetylornithine deacetylase	argE_2	1.04973	0.748635	3			0			0			0	0.296825	0.0156685	4			0			0	-0.303223	0.14253	3
H1BSD61 (obsolete)	YGLPAPVGYACTTPR	Succinate--CoA ligase [ADP-forming] subunit beta	sucC	0.40098	1.15993	5	-0.307739	0.00964274	4	1.87153		1	-0.23352	0.0774692	5	-0.922882	0.00804044	4	-0.602694	0.00816317	4	1.27495		1	-0.586424	0.0376151	5	0.127971	0.266824	0.970958	0.734505	0.906284	-0.0579487			0.243677
A1A7K5	YHDADVTAFGYEYGQLPGCPAGFK	5'-methylthioadenosine/S-adenosylhomocysteine nucleosidase	mtnN	-1.00055		1			0			0	-1.11538		1	-1.2929	0.097807	2			0			0	-1.33949		1			0.0682352
A0A026UKM7	YICGEETALINSLEGR	NADH-quinone oxidoreductase subunit F	BW70_22170			0	-1.19505		1			0	-0.706386	0.0102033	5			0			0			0	0.122236	0.02755	5
A1A7K9	YIIDELDQICQR	UPF0325 protein YaeH	yaeH	1.08077	1.16287	5	-0.467832	0.00571739	5	3.9338	0.0546734	3	-0.617791	0.00636034	5	0.260858	0.00458941	3	-0.154183	0.0144476	3	3.71158	0.00236812	2	-0.236183	0.00197241	5	0.0686146	0.199164	1.20153	0.360544	0.714286	0.0679596	0.053229	0.230849	0.603827
L4J819	YLFECKDLESKAPK	Metal-binding protein ZinT	A311_02590	-2.56952		1			0			0			0			0			0			0			0
B1B6S8	YLFECKDPESK	Metal-binding protein yodA (Fragment)	yodA	0.248888	0.000390742	5	0.304918	0.0192996	3	0.347595	0.00777774	5	0.253198	0.00284116	5	0.0853264	0.00668586	5	0.162467	0.00209791	4	0.0239975	0.00024055	5	0.0512124	0.0024288	5	0.457269	0.598587	-0.038424	0.571259	0.810571	-0.0595338	0.0426707	0.230849	0.121613
P46130	YMPGKPAWYMYDSCQSK	Pectinesterase	ybhC	0.066748	0.00618427	5			0			0	0.308897	0.0457625	5	0.329706	0.0924936	5			0			0	0.108971	0.0154556	5	0.0292882	0.162822	-0.462884
I0VM991 (obsolete)	YNNALAQSCYLVTAPELGKGEHR	Electron transport complex, RnfABCDGE type, G subunit	ECW26_42040	-0.0166858	0.0164641	5			0			0	0.136373	0.00905387	5	-0.0210491	0.0114187	5			0			0	0.0388702	0.0172085	5	0.384905	0.54184	-0.0931401
W1F3F8	YPSQWCGEQQFDR	16S rRNA (Cytosine(967)-C(5))-methyltransferase ## SSU rRNA m5C967 (EC 211176)	0	-0.836742	0.0157345	2			0			0			0	-0.671217	0.0123762	4			0			0			0
A0A070SQ09	YPTQSPMPLTVACASPELASGK	Ribonuclease E (RNase E) (EC 312612)	rne	0.118487	0.0392636	3	0.0594856	0.0145761	3			0	0.0676696	0.00211582	5	-0.1165	0.0234312	2	-0.151816	0.00217323	3			0	0.0761079	0.00131901	5	0.266834	0.418763	0.243425	0.193015	0.547745	0.219739
P0A991	YQLANCYMGR	Fructose-bisphosphate aldolase class 1	fbaB	2.0006	2.3003	5	0.00492619	0.370142	5	4.35033	0.41581	4	-0.0718094	0.00687925	5	0.417684	0.00360381	5	-0.476752	0.0811251	5	3.51261	0.0258857	3	0.0315009	0.00479552	5	0.0683706	0.199164	1.68622	0.0889595	0.389198	0.584989	0.0692218	0.230849	0.94104
A0A017IG531 (obsolete)	YRDERYPVQSPMPLTVACASPELASGK	Ribonuclease E	rne			0	-0.106684		0			0			0			0			0			0			0
A7ZHY1	YRENRPGYPAIAISDVSHISCVGNDFGFNDIFSR	Phosphoheptose isomerase	gmhA			0	-0.852375	0.0885326	3			0	-0.674957	0.00111603	4			0			0			0	-0.170521	0.00309852	5
A0A0K4BIB3	YRQTDIPCTVK	tRNA-specific 2-thiouridylase MnmA (EC 28113)	mnmA			0			0				-1.12688	0.0238763	5	0.110788	0.0738335	3			0			0	-0.106136	0.00490899	5
W8SSA0	YSLDADDAACAIER	3-isopropylmalate dehydrogenase (EC 11185) (3-IPM-DH) (Beta-IPM dehydrogenase) (IMDH)	leuB	-0.140067	1.76598	5	-1.40006	0.00715913	4	2.54544	0.309249	2	-1.27328	0.0157764	5	-1.10035	0.00250147	5	-0.15858	0.0190812	5	2.67858	0.0561864	3	-0.274552	0.0156499	5	0.0309317	0.163639	1.95901	0.0201176	0.192031	-0.242758	0.289877	0.432482	0.865585
A1A7L0	YSLYCAVIVK	2,3,4,5-tetrahydropyridine-2,6-dicarboxylate N-succinyltransferase	dapD			0			0				-0.482877	0.0219376	5			0	-0.625308	0.0354679	2			0	-0.446221	0.00512456	5
I2WA35	YTILDNGSFTSCLPGSDTWSVVGSEIIHDREEQVAEIWNAR	LPS-assembly protein LptD	lptD	-0.0186104	0.129945	4			0			0	-0.0172566	0.0176256	5	0.232641	0.00186647	3			0			0	0.0538177	0.00178285	5	0.417961	0.56852	-0.180177
B1XD24	YTLTCTYNDLASVR	Glutamate-1-semialdehyde 2,1-aminomutase	hemL	-0.731143	0.0448523	2	-0.539378	0.00578281	5			0			0	-0.328522	0.113986	2	-0.284521	0.0153772	4			0			0
V8KBB0	YTSPDPCAGVADKELLAFDAPDLDLFHPAEVSPDEAIELAAR	Peptidase PmbA	pmbA	0.0831725	1.0014	3			0			0	-0.338411	0.00803298	5	-0.926179	0.0534071	5			0			0	-0.462577	0.0518995	5	0.276401	0.429667	0.885185
A0A2Y4XEU7	YTSPDPCAGVADKELLAFDAPNLDLFHPAEVSPDEAIELAAR	Putative peptide maturation protein	pmbA			0			0						0			0			0			0			0
P37759	YVFEHADICDAPAMAR	dTDP-glucose 4,6-dehydratase 1	rfbB			0	-0.321303	0.0685922	3			0			0			0	0.687975	0.940678	2			0			0
W8ZDX3	YVGNIDEDGVCR	Bifunctional aspartokinase/homoserine dehydrogenase [Includes: Aspartokinase (EC 2724); Homoserine dehydrogenase (EC 1113)]	thrA	0.910031	1.072	3	0.29052	0.00373967	5	3.1031	0.397496	4	0.0515146	0.0178959	5	-0.426383	0.0144665	4	-0.0857443	0.0180144	4	2.35753	0.00319027	5	-0.293263	0.000825324	5	0.242282	0.397342	0.991636	0.735622	0.906284	0.0314863	0.301753	0.432482	0.400798
A0A0D8WFQ2	YVIGHLCSSSTQPASDIYEDEGILMISPGATNPELTQR	Branched chain amino acid ABC transporter substrate-binding protein	livk	-0.270281	0.00258487	5	-0.125375	0.00439197	5			0	-0.084329	0.00280508	5	0.00118618	0.00737563	4	0.0345952	0.0160851	5			0	0.0727478	0.00110322	5	0.0806458	0.206655	-0.114391	0.962213	0.985682	-0.00289341
A0A029HIP5	YVIGHLCSSSTQPASDIYEDEGILMITPAATAPELTAR	Leu/Ile/Val/Thr-binding protein	livJ	-0.442233	0.0160959	5	-0.433496	0.0310458	5			0	-0.444924	0.00592904	5	-0.334681	0.00801825	5	-0.336309	0.0102981	5			0	-0.347889	0.00155309	5	0.897136	0.931205	-0.010517	0.998778	0.999001	-0.000152509
G0FG74	YVLAVAADQLPLFDELCK	Phosphoribosylformylglycinamidine synthase (FGAM synthase) (FGAMS) (EC 6353) (Formylglycinamide ribonucleotide amidotransferase) (FGAR amidotransferase) (FGAR-AT)	purL	-0.732346	0.111796	2	-0.167962	0.00241069	5			0	-0.138102	0.00323359	5	-0.386561	0.030023	4	0.137189	0.00667648	5			0	0.0783182	0.00524033	5	0.701263	0.782361	-0.129366	0.383599	0.727183	-0.0887314
B7MRS9	YYCLSMLPYPSGR	Leucine--tRNA ligase	leuS			0	0.014958	0.00449943	5			0	0.0196867	0.0101123	5			0	0.199173	0.00624874	3			0	0.227307	0.00596312	5						0.0234048
A1AE82	YYGGCEYVDIVEQLAIDR	Serine hydroxymethyltransferase	glyA	0.679085	1.15022	4	0.325206	0.0162597	5	4.302	0.218431	3	0.248272	0.00198825	5	-0.636804	0.00107353	4	0.160096	0.00556954	5	3.30489	0.0281402	4	-0.153301	0.00174125	5	0.187302	0.333196	0.914316	0.00678006	0.101701	-0.236462	0.170819	0.343356	0.595541
E1J3D2	YYQAADDILQTCR	Sulfatase domain-containing protein (Fragment)	HMPREF9347_01388			0			0						0			0			0			0			0

## Sheet: OX cysteines
accession	sequence	protein	gene	p-value Rox PO-BO	FDR Rox	Rox PO-BO
A0A2S8JSG3	AMTDVTGFGLLGHLSEMCQGAGVQAR	Selenide, water dikinase	selD	1.13225e-09	3.71377e-07	1.99874
A0A0J2BW18	NLDDGSVEVVACGEEGQVEK	Acylphosphatase	yccX	3.62521e-06	0.000594535	1.65437
W8T8G2	LIGDDEHGWDDDGVFNFEGGCYAK	Phosphoenolpyruvate carboxykinase (...	pckA	4.84878e-05	0.00530133	1.81534
W1EQV9	SITDACIGWEDTDALLR	Phospho-2-dehydro-3-deoxyheptonate ...	aroG	6.52626e-05	0.00535153	2.6516
A7ZRS4	APECIEFANK	3,4-dihydroxy-2-butanone 4-phosphate synthase	ribB	0.000168367	0.0110449	1.72162
A1AIF7	AVEGTPFECLK	50S ribosomal protein L10	rplJ	0.00143098	0.0605468	2.45327
P0AEZ9	TRPCNFHPHLK	Molybdenum cofactor biosynthesis protein B	moaB	0.0015637	0.0605468	1.19902
I2X8P2	LLITGCPIGGAAEK	2-hydroxyglutaryl-CoA dehydratase, ...	EC23916_5669	0.00159142	0.0605468	-2.18108
W9AL06	VLNNEIILVTCGSAFK	Elongation factor G	fusA	0.00179562	0.0605468	1.86304
V0SQK8	NTLLHEQWCDLLEENSVDAVK	DNA-directed RNA polymerase subunit...	rpoC	0.00194038	0.0605468	0.707675
A1AGI6	LLVDACYSPVER		rpoA	0.00203053	0.0605468	2.18803
A0A138L404.1 (obsolete)	LPYGVQADEQDCQDAIAFIQPDR	NH(3)-dependent NAD(+) synthetase		0.00251082	0.0608581	0.448224
A1AIF9	VCPIETPEGPNIGLINSLSVYAQTNEYGFLETPYR	DNA-directed RNA polymerase subunit beta	rpoB	0.00252063	0.0608581	0.563633
A1AGI8	ITNITDVTPIPHNGCRPPK	30S ribosomal protein S11	rpsK	0.0025976	0.0608581	7.93131
W8U1Z9	LSGELPSPLNPPPGCAFNAR	Dipeptide ABC transporter ATP bindi...	dppF	0.00313644	0.0656712	1.3038
S1IJ71	VYLNPQDCSVINDEALNR	Putative glucose-6-phosphate 1-epim...	A1WS_02364	0.00320347	0.0656712	1.94787
P0AE08	WSVFFFYPADFTFVCPTELGDVADHYEELQK	Alkyl hydroperoxide reductase C	ahpC	0.00435646	0.0800469	-0.475008
Q08JA8	FSGFIDCGR	APH(3') family aminoglycoside O-pho...	aph	0.00439282	0.0800469	1.72256
A1AEN2	VQDQNQIPELNVYQCGTYQMHSLQEAQDIAR	S-ribosylhomocysteine lyase	luxS	0.00501816	0.085132	2.24966
P0A9M0	VGQVTGLAWTEVGGDLLTIETACVPGKGK	Lon protease	lon	0.00519098	0.085132	1.69677
A0A029HIG5	LSDGLCMEDEQFSVK	Nitrite reductase [NAD(P)H] small subunit	nirD	0.00611845	0.0911228	1.92988
S1I8E1	SCGLPAGAVQAIDNPDR	Gamma-glutamyl phosphate reductase	proA	0.00666765	0.0911228	1.75076
A1ABQ2	HSCAHLLGHAIK	Threonine--tRNA ligase	thrS	0.0066998	0.0911228	1.30687
P0AE08	AAQYVASHPGEVCPAK	Alkyl hydroperoxide reductase C	ahpC	0.00670727	0.0911228	-0.376879
P69786	ENITNLDACITR	PTS system glucose-specific EIICB component	ptsG	0.00694533	0.0911228	-0.312166
W8ZNF9	GVCTLEDLAEQGIDDLADIEGLTDEK	Transcription termination/antitermi...	nusA	0.00773524	0.097583	1.64434
P0AB28	VTVTLECQR	Large ribosomal RNA subunit accumulation protein YceD	yceD	0.00873572	0.106123	0.901964
A0A0K5JW88	QIVLNCGEEPSVVANTVK	60 kDa chaperonin	groL	0.0105223	0.123261	1.29657
A0A073HA63	TLDDVIEGADIFLGCSGPK	NADP-dependent malic enzyme	maeB	0.0118346	0.133853	0.397714
A0A0F3UR24	VSGNSPVIFDVTHALQCR	2-dehydro-3-deoxyphosphooctonate al...	kdsA	0.0127227	0.139102	2.27658
V0XGE5	IESMVANRPDWCISR	Isoleucine--tRNA ligase	ileS	0.0142716	0.145087	1.44513
P04693	LNAQPHGASLYLPMEGLNCYR	Aromatic-amino-acid aminotransferase	tyrB	0.0145506	0.145087	1.1807
P0A6A3	FAIIDAVNGEEYLSGLAECFHLPEAR	Acetate kinase	ackA	0.0147998	0.145087	2.08027
W8SRU3	DAGLNVVMDRCPAIEIPR	Acetyl coenzyme A synthetase (ADP f...	yccU	0.016578	0.145087	-0.221554
W8SRP0	VTVTDKQCEPMTITVNAGK	Ferrous iron transporter	efeO	0.0166746	0.145087	0.532318
A8A6N0	VVIVGCGAQGLNQGLNMR	Ketol-acid reductoisomerase (NADP(+))	ilvC	0.0171104	0.145087	1.83196
W1WI91	MNVVILDTGCANLNSVK	Imidazole glycerol-phosphate syntha...	Q609_ECAC02096G0002	0.0176055	0.145087	1.77896
W1EXC4	IFEAAELSHQTNTLPEVCGR	Glutamate synthase [NADPH] small ch...	gltD	0.0181512	0.145087	0.994499
S1I8E1	TQRPSTCNTVETLLVNK	Gamma-glutamyl phosphate reductase	proA	0.0184241	0.145087	1.6101
V0XGE5	VALSKAEGEKCPR	Isoleucine--tRNA ligase	ileS	0.0186024	0.145087	2.04381
A0A4C1SJP7	LLMEETGIPVVVAEDPLTCVAR	Rod shape-determining protein MreB	mreB	0.0191158	0.145087	1.28461
W8TBR5	LNELGYDCHDETNNPAFR	L-threonine dehydratase	ilvA	0.0192029	0.145087	0.98639
D6I568	AVYFPHQASNYDPDYDYECATQDGAK	Outer membrane protein assembly fac...	bamA	0.0194904	0.145087	-0.286925
W8TQP9	SGPCVEGGPDNVAQQFYDYR	Lipoprotein	ybjP	0.0195666	0.145087	-0.24393
V2QJC2	VKEVVDFCHR	D-tagatose-1,6-bisphosphate aldolas...	gatY	0.0199585	0.145087	1.83415
V0AGR8	LDNYHTEYDSATACGGSGR	Catecholate siderophore receptor fi...	HMPREF1620_00996	0.0203476	0.145087	0.796835
P0AAI5	DFNCEDIISR	3-oxoacyl-[acyl-carrier-protein] synthase 2	fabF	0.0226596	0.158135	0.267674
W1EQV9	VAIDAINAAGAPHCFLSVTK	Phospho-2-dehydro-3-deoxyheptonate ...	aroG	0.0240002	0.160977	1.82976
A7ZR23	FICIADASK	Ribose-5-phosphate isomerase A	rpiA	0.0246108	0.160977	0.0968861
A1AEN2	FCVPNKEVMPER	S-ribosylhomocysteine lyase	luxS	0.0248679	0.160977	1.98027
A7ZPW1	EIAYFFGEGEVCPR	Nucleoside diphosphate kinase	ndk	0.0250299	0.160977	1.53844
W1EQV9	ELASGLSCPVGFK	Phospho-2-dehydro-3-deoxyheptonate ...	aroG	0.0256669	0.161862	1.76509
A0A070SQ09	LSPSLGESSHHVCPR	Ribonuclease E	rne	0.0265379	0.161862	0.859058
A0A4C1SJP7	VLVCVPVGATQVER	Rod shape-determining protein MreB	mreB	0.027092	0.161862	0.86751
P0AAI5	DQAVPPTINLDNPDEGCDLDFVPHEAR	3-oxoacyl-[acyl-carrier-protein] synthase 2	fabF	0.027394	0.161862	0.359331
P0AFP6	KPLWCGDTGPEVVQR	GTP cyclohydrolase 1 type 2 homolog	ybgI	0.028094	0.161862	2.45851
A0A2S8JSG3	SLLKPEHQGLATEVMCR	Selenide, water dikinase	selD	0.0285869	0.161862	1.10285
P64463	TVVVEGCEEK	Putative selenoprotein YdfZ	ydfZ	0.028622	0.161862	1.54125
H9UQ17.1 (obsolete)	YMPGKPAWYMYDSCQSK	Pectinesterase	ybhC	0.0292882	0.162822	-0.462884
P0A9G6	GLAYAPYADLVWCETSTPDLELAR	Isocitrate lyase	aceA	0.0300772	0.163282	1.23967
L4VWC6	ACEEAAEGQVVSPVNFNSPGQVVIAGHK	Malonyl CoA-acyl carrier protein tr...	WIC_01267	0.0303664	0.163282	1.58584
W8SSA0	YSLDADDAACAIER	3-isopropylmalate dehydrogenase	leuB	0.0309317	0.163639	1.95901
A0A0K5JW88	ALSVPCSDSK	60 kDa chaperonin	groL	0.031816	0.165645	1.88709
A0A023Z0P6	SQVQSGILPEHCR	Putative dye-decolorizing peroxidase (DyP), YfeX-like subgroup	ECRM12581_16065	0.0331843	0.170069	1.23311
W8T2X4	GIRPGAYCEPK	Aconitate hydratase B	EC1094V2_3737	0.0339431	0.171282	2.08268
P0A9G6	TDADAADLITSDCDPYDSEFITGER	Isocitrate lyase	aceA	0.0368353	0.18306	0.811253
P0A955	SVLCIGGSWLVPADALEAGDYDR	KHG/KDPG aldolase	eda	0.0388603	0.187961	1.40709
K4W3Y2	VDLDGNPCGELDEQHVEHAR	RNA chaperone ProQ	ECO9634_02134	0.0390843	0.187961	0.887458
A0A2S8JSG3	DLLCDPQTSGGLLLAVMPEAENEVK	Selenide, water dikinase	selD	0.0395405	0.187961	1.3134
W8T1G2	LTGRPICVTAAADILR	ATP-binding protein in pho regulon	ybeZ	0.041076	0.19247	1.70311
A7ZTU6	IHGLADCMQGEMISLPGNR	ATP synthase subunit alpha	atpA	0.041898	0.193557	1.42018
P0ABU2	VNPADDIEVINTELALADLDTCER	Ribosome-binding ATPase YchF	ychF	0.0435483	0.197888	1.31923
A0A074PT96	TGLEAAPHLTCIDATPDELR	Methylenetetrahydrofolate reductase	metF	0.0441549	0.197888	1.33962
A0A0A0FBI6	MLNVWHACPR	UPF0304 protein YfbU	yfbU	0.0446454	0.197888	1.52434
A0A028E5F1	GLNDVNCATSYDDVK	Nitrate reductase	narZ	0.0472218	0.199164	1.59301
A1AGJ9	FDGNACVLLNNNSEQPIGTR	50S ribosomal protein L14	rplN	0.0480494	0.199164	0.894415
A7ZPK7	HSHEHHADDEPCVVR	Glutamate--tRNA ligase	gltX	0.0509115	0.199164	1.15151
A1AGK5	CKPTSPGRR	50S ribosomal protein L2	rplB	0.0510939	0.199164	0.866576
P0AC41	AALQISQSGQTCALLSK	Succinate dehydrogenase flavoprotein subunit	sdhA	0.05127	0.199164	-1.91536
A1AEW8	LGAQQCQLVDDSLVR	CTP synthase	pyrG	0.0514791	0.199164	1.32691
E9TEY4	LAPSLTLGCGSWGGNSISENVGPK	Aldehyde-alcohol dehydrogenase	adhE	0.0518417	0.199164	1.3342
Q7WUZ8	NYLQNQEGFVHICR	Homoserine kinase	thrB	0.0524542	0.199164	1.53289
A0A0J8WZD1	RLGGNGDVWL.EYPTAVEFQLTQQTLNRYPECQPK	Histidinol-phosphate aminotransferase	hisC	0.0530535	0.199164	1.2873
Q08JA8	LHTLDPATCPFDHQAK	APH(3') family aminoglycoside O-pho...	aph	0.0538339	0.199164	1.43915
P0A955	FCPTGGISPANYR	KHG/KDPG aldolase	eda	0.0566859	0.199164	1.81198
A1AEW7	DITLAMDCAASEFYK	Enolase	eno	0.0568117	0.199164	1.39559
B1IPL0	EALEKAEEAGVDLVEISPNAEPPVCR	Translation initiation factor IF-3	infC	0.0568143	0.199164	1.50583
A0A026V0T8	ICSIPHPSYHEEQLAEYIVGWAK	Aminoacyl-histidine dipeptidase	BW70_08370	0.0569069	0.199164	1.43765
O88094	SGETGIEEGCLSIPEQR	Peptide deformylase	def	0.0569394	0.199164	0.891969
A1AGK0	LHVHDENNECGIGDVVEIR	30S ribosomal protein S17	rpsQ	0.0580281	0.199164	0.882289
A7ZUC9	RPFKGDWLDCAK	ATP-dependent 6-phosphofructokinase isozyme 1	pfkA	0.0581216	0.199164	1.64088
W1EX11	ELAAGLPTAISLASTDQTFADDLQQLLHCGK	Glycerol-3-phosphate dehydrogenase ...	glpA	0.0587294	0.199164	1.23874
P0AED0	YDMDLVVCGHHQDFWSK	Universal stress protein A	uspA	0.059302	0.199164	1.32726
P0AB71	ENNFALPAVNCVGTDSINAVLETAAK	Fructose-bisphosphate aldolase class 2	fbaA	0.0618132	0.199164	1.29568
W1F215	AYVGVDPVKEPIPVRPTAHYTMGGIETDQNCETR	Fumarate reductase flavoprotein sub...	frdA	0.062266	0.199164	1.0551
A7ZYL0	VLFCHGGGR	Phosphoserine aminotransferase	serC	0.0622959	0.199164	1.33613
P0A9G6	GSVNPECTLAQLGAAK	Isocitrate lyase	aceA	0.0627865	0.199164	1.45508
D8AJP0.1 (obsolete)	WDTLDDDRANGCIR	Dihydroxy-acid dehydratase	ilvD	0.0629552	0.199164	0.475547
P15640	VLCVTALGHTVAEAQK	Phosphoribosylamine--glycine ligase	purD	0.0629805	0.199164	0.202876
A7ZVS6	ANLPGYLGNCHSSGTVILDQLGEEHMK	Phosphopentomutase	deoB	0.0631842	0.199164	1.33171
W1EW10	VTPLTAQETLPLVQCFGR	Molybdopterin molybdenumtransferase	moeA	0.063521	0.199164	1.48738
D6HVS7	NSVIDEVVVCDTIPLSDEIK	Ribose-phosphate pyrophosphokinase	prs	0.0643679	0.199164	1.20797
A7ZUF7	HATNSELLCEAFLHAFTGQPLPDDADLR	Met repressor	metJ	0.0645392	0.199164	0.855301
W1XBX1	TPVGNTAAICIYPR	Deoxyribose-phosphate aldolase	deoC	0.0660154	0.199164	1.17074
E7IFG8.1 (obsolete)	ACGKPVNYHFAPR	UDP-glucose 4-epimerase	galE	0.0669072	0.199164	1.3309
Q08JA8	LFGYDWAQQTIGCSDAAVFR	APH(3') family aminoglycoside O-pho...	aph	0.0672326	0.199164	0.727859
P0AEP3	QLLDEVQSICPPHVTIMQVR	UTP--glucose-1-phosphate uridylyltransferase	galU	0.0673361	0.199164	0.754777
E9TEY4	LSEDAFDDQCTGANPR	Aldehyde-alcohol dehydrogenase	adhE	0.0676943	0.199164	1.10494
P27302	AVTDKPSLLMCK	Transketolase 1	tktA	0.0678089	0.199164	1.63013
A1AJE9	YCEKEFSHNVVLAN	Aspartate carbamoyltransferase regulatory chain	pyrI	0.0680849	0.199164	1.61266
P0A991	YQLANCYMGR	Fructose-bisphosphate aldolase class 1	fbaB	0.0683706	0.199164	1.68622
A1A7C2	NYTDDVEFSCEDAGR	2-isopropylmalate synthase	leuA	0.0684289	0.199164	1.21384
A1A7K9	YIIDELDQICQR	UPF0325 protein YaeH	yaeH	0.0686146	0.199164	1.20153
A1AJ82	LLLSEACPLILDYHVALDNAR	Adenylosuccinate synthetase	purA	0.0696243	0.199771	1.58867
H4L721	IIGIDLGTTNSCVAIMDGTTPR	Chaperone protein DnaK	dnaK	0.0708693	0.199771	1.16436
E1I2W7.1 (obsolete)	GVFTFDPGFTSTASCESK	Citrate synthase (Fragment)	gltA	0.0709468	0.199771	1.40006
A0A070UT47	IYCESFLGEEHRK	Phosphoglucomutase, alpha-D-glucose phosphate-specific	pgm	0.0712596	0.199771	1.112
A1AE82	ELAGWMCDVLDSINDEAVIER	Serine hydroxymethyltransferase	glyA	0.0744734	0.204685	1.07886
P19926	SGECPPPYTVYAYANSLQR	Glucose-1-phosphatase	agp	0.0745519	0.204685	-0.194457
W8SRP0	MTANLQPGEYDMTCGLLTNPK	Ferrous iron transporter	efeO	0.0749648	0.204685	0.333342
E9TEY4	LVAMGGIGHTSCLYTDQDNQPAR	Aldehyde-alcohol dehydrogenase	adhE	0.0757514	0.204685	1.40828
P0A9G6	LLAYNCSPSFNWQK	Isocitrate lyase	aceA	0.0765233	0.204685	1.19745
A7ZQK6	NVLCTSNPYESQLHAEAYEWAK	Sulfite reductase [NADPH] hemoprotein beta-component	cysI	0.0773673	0.204685	1.62793
P0AFP6	VAWCTGGGQSFIDSAAR	GTP cyclohydrolase 1 type 2 homolog	ybgI	0.0773808	0.204685	2.36661
A0A023Z1F0	AVAEACGSQAVIVR	Phosphoenolpyruvate-protein phosphotransferase	ptsI	0.0786283	0.206321	1.29287
I2WFW6	GELHCVGATTLDEYR	ATP-dependent chaperone protein Clp...	clpB	0.0796227	0.206655	1.13094
D7X4P6	MLAHCEAVTPIRR	Enoyl-[acyl-carrier-protein] reduct...	fabI	0.0802592	0.206655	0.878097
A0A0D8WFQ2	YVIGHLCSSSTQPASDIYEDEGILMISPGATNPELTQR	Branched chain amino acid ABC transporter substrate-binding protein	livk	0.0806458	0.206655	-0.114391
S1DRH6	RLDFGGCR	ATP phosphoribosyltransferase	hisG	0.0826728	0.210207	1.16583
P58578	VLVVDGEPVPYCLAR	Glutathione synthetase	gshB	0.0842459	0.212521	1.55841
P07395	DIAVVVAENVPAADILSECK	Phenylalanine--tRNA ligase beta subunit	pheT	0.0856937	0.212521	1.178
A0A0K3NK77.1 (obsolete)	HFIECVQNQTVPQTAGEQAVLAQR	Putative oxidoreductase		0.0860661	0.212521	0.338839
G0FG74	EILSDEPGMSPLEIWCNESQER	Phosphoribosylformylglycinamidine s...	purL	0.0865304	0.212521	1.08078
A7ZHZ7	HVDTVCISSYDHDNQR	Xanthine phosphoribosyltransferase	gpt	0.0869433	0.212521	1.18344
A8A2Z1	ILEVSGCDPQTTELDGKPLADHLLAPTR	Phosphoribosylformylglycinamidine cyclo-ligase	purM	0.0874706	0.212521	0.867355
A0A1E5WWP3	HAECSVLVVR	Universal stress protein F	BHF46_12230	0.0889103	0.212689	1.21966
P09120	ECTLETLEEMLEKLEVVVNER	DNA-binding protein H-NS	hns	0.0893771	0.212689	1.08313
A0A161ZCZ8.1 (obsolete)	FHAGANVGCGR	50S ribosomal protein L27	rpmA	0.089485	0.212689	0.793957
G0FG74	AVGEELCPALGLTIPVGK	Phosphoribosylformylglycinamidine s...	purL	0.0963506	0.22736	1.62653
A7ZYL0	YCTPNVFDAK	Phosphoserine aminotransferase	serC	0.0989044	0.231719	1.19993
P0A9B2	GVLGYTEDDVVSTDFNGEVCTSVFDAK	Glyceraldehyde-3-phosphate dehydrogenase A	gapA	0.0996747	0.231867	0.766078
A0A193LMN1	GATAYVTLEPCSHHGR	Riboflavin biosynthesis protein Rib...	ribD	0.101214	0.233791	1.34651
W1EXC4	VVVLGGGDTAMDCVR	Glutamate synthase [NADPH] small ch...	glts	0.104853	0.240501	1.76957
P0AD61	IVCTIGPK	Pyruvate kinase I	pykF	0.107543	0.244959	1.05028
A0A023Z1F0	WTGMCGELAGDER	Phosphoenolpyruvate-protein phosphotransferase	ptsI	0.111441	0.252087	1.05802
A0A167D7W7.1 (obsolete)	NSQGELVGFDIDLAKELCK	Histidine ABC transporter substrate-binding protein HisJ	hisJ	0.113001	0.253866	-0.130253
A0A024KK87	VLAPDTAGKFYPNQDCSSLGQ	Copper homeostasis protein	cutF	0.115009	0.256382	-0.133941
E1J419	AQGINETLFMALITLESQENHSIQPSELSCALGSSR	Transcriptional regulator, MarR fam...	HMPREF9347_01670	0.115685	0.256382	0.649262
W1F215	LDEGCTERDDVNFLK	Fumarate reductase flavoprotein sub...	frdA	0.116827	0.256883	0.992304
B7MRS9	AAENNPELAAFIDECR	Leucine--tRNA ligase	leuS	0.117477	0.256883	1.38043
A1A7C2	TSQLVSQICNMPIPANK	2-isopropylmalate synthase	leuA	0.118677	0.257788	1.06549
A7ZIT8	KACEEVGFVSR	Bifunctional protein FolD	folD	0.124778	0.265902	1.23257
W8ZM43	VGIGPGSVCTTR	GMP reductase	guaC	0.12522	0.265902	1.08797
D6HSW9	RFCLPNSR	ATP-dependent Clp protease proteoly...	ECCG_03391	0.125401	0.265902	1.78704
A0A0K4BIB3	KKDSTGICFIGER	tRNA-specific 2-thiouridylase MnmA	mnmA	0.125737	0.265902	1.21765
P0ACJ0	VGLSPTPCLER	Leucine-responsive regulatory protein	lrp	0.126466	0.265902	1.35388
H1BSD6.1 (obsolete)	YGLPAPVGYACTTPR	Succinate--CoA ligase [ADP-forming] subunit beta	sucD	0.127971	0.266824	0.970958
P0AF93	SCVEVAR	2-iminobutanoate/2-iminopropanoate deaminase	ridA	0.128531	0.266824	1.59342
A0A026UKM7	ALERGEGQPGDIETLEQLCR	NADH-quinone oxidoreductase subunit F	BW70_22170	0.1299	0.267971	0.504649
W1WMI7	LQDLAKECDLAGAIK	Glucose-6-phosphate isomerase	pgi	0.135668	0.27812	1.25313
W1F7D4	TLQEDCEKLNK	Pantothenate synthetase	panC	0.141966	0.287905	0.874731
W1XDK8	FVIGGPMGDCGLTGR	S-adenosylmethionine synthase	Q609_ECAC00144G0001	0.142197	0.287905	-0.221868
A7ZVS7	ALTICTVSDHIR	Purine nucleoside phosphorylase DeoD-type	deoD	0.143315	0.288389	1.33659
F4STJ2	SVDEAIAACGDVPEIMVIGGGR	Dihydrofolate reductase	ECIG_03456	0.145532	0.291064	0.847661
W1ET61	VGIGPGSICTTR	Inosine-5'-monophosphate dehydrogen...	guaB	0.148093	0.293881	0.945864
P0AD61	ITEAVCR	Pyruvate kinase I	pykF	0.149345	0.293881	1.01376
W1F0F8	LLYECNPMAFLAEQAGGK	Fructose-1,6-bisphosphatase class 1	fbp	0.149629	0.293881	0.7383
W1EQV9	LLVVIGPCSIHDPVAAK	Phospho-2-dehydro-3-deoxyheptonate ...	aroG	0.151565	0.295087	1.71439
P0AB71	SDVPQGAAILGAISGAHHVHQMAEHYGVPVILHTDHCAK	Fructose-bisphosphate aldolase class 2	fbaA	0.152042	0.295087	1.41908
W8SRK2	ILDAVPAGHDFTPLMTCYLTDSLDPNELER	Dihydroorotase	pyrC	0.154016	0.29716	1.17873
P0ABU5	NLSNFASLGSECTVDR	Glyoxalase ElbB	elbB	0.157815	0.300997	1.34842
T9CJ37	VLSMGDFSTELCGGTHASR	Alanine--tRNA ligase	alaS	0.159139	0.300997	1.34614
A0A0A0FBI6	ELDREFGELKEETCR	UPF0304 protein YfbU	yfbU	0.159332	0.300997	0.924309
P24182	AGVPCVPGSDGPLGDDMDKNR	Biotin carboxylase	accC	0.159675	0.300997	1.9962
V8KBB0	AMSDLQTPEWVGADCAR	Peptidase PmbA	pmbA	0.161968	0.302315	0.920777
P0AF70	IVDEQPGAECQLIGTATGK	Uncharacterized protein YjeI	yjeI	0.162218	0.302315	-0.124027
H1BZR6.1 (obsolete)	TGCDLLPETVGR	4-hydroxy-tetrahydrodipicolinate synthase	dapA	0.163961	0.303838	1.10623
A1AGJ4	GNVINLSLGFSHPVDHQLPAGITAECPTQTEIVLK	50S ribosomal protein L6	rplF	0.165915	0.305732	1.04216
A0A0J2BPW7	IIHTQGYPMCPDDEVWVADAEGNPLPQGEVGR	(2,3-dihydroxybenzoyl)adenylate synthase	entE	0.168723	0.309168	0.369807
W8SY05	IYQLKPNPAVLICR	Malate synthase	aceB	0.170473	0.31064	-0.120156
I2WFW6	AGLADPNRPIGSFLFLGPTGVGKTELCK	ATP-dependent chaperone protein Clp...	clpB	0.172403	0.312421	0.703612
W1F9R2	AAFAFPAPVANVESDVGCLELFHGPTLAFK	threonine synthtase	thrS	0.174169	0.313887	0.384151
W1F202	DLGEVSGDSCQASNQDSPPSIPTAR	Outer membrane lipoprotein RcsF	rcsF	0.180557	0.323621	-0.662608
A1AE82	YYGGCEYVDIVEQLAIDR	Serine hydroxymethyltransferase	glyA	0.187302	0.333196	0.914316
P07395	LRGEPSEGMLCSFSELGISDDHSGIIELPADAPIGTDIR	Phenylalanine--tRNA ligase beta subunit	pheT	0.187931	0.333196	-0.12613
W8SU61	AVPVCGHLGLTPQSVNIFGGYK	3-methyl-2-oxobutanoate hydroxymeth...	panB	0.189483	0.333552	1.30395
W8U1Z9	RFGPCTQLQPQLK	Dipeptide ABC transporter ATP bindi...	dppF	0.190165	0.333552	0.97357
A1AJ82	RAVQLNSLSGFCLTK	Adenylosuccinate synthetase	purA	0.192959	0.334321	-0.236557
A0A0F3UA94	TLVGSEYNTRREQCETGAR	Galactokinase	galK	0.193013	0.334321	0.563345
W1XDU1	DKPVIVVDGSGMQCQEPANALTK	Rhodanese domain-containing protein	Q609_ECAC00085G0003	0.193661	0.334321	0.294438
W8ZR12	HNVAPIFICPPNADDDLLR	Tryptophan synthase alpha chain	trpA	0.196639	0.337684	0.616831
D7Y663	EAVLCEWTETVNTPSAQTR	Nitrite reductase [NAD(P)H], large subunit	nirB	0.20589	0.351728	1.54388
A1AE82	VLDICAR	Serine hydroxymethyltransferase	glyA	0.212023	0.360329	1.42084
A1AIF9	LGEPVFDVQECQIR	DNA-directed RNA polymerase subunit beta	rpoB	0.213439	0.360866	0.381226
A1AIF9	FTTIHIQELACVSR	DNA-directed RNA polymerase subunit beta	rpoB	0.217422	0.365715	0.714183
A1AEN2	NHLNGNGVEIIDISPMGCR	S-ribosylhomocysteine lyase	luxS	0.224204	0.375198	0.515943
A7ZVS7	LRDVVIGMGACTDSK	Purine nucleoside phosphorylase DeoD-type	deoD	0.232465	0.387049	0.327207
H1BZR6.1 (obsolete)	FNDSGIVGCLTVTPYYNRPSQEGLYQHFK	4-hydroxy-tetrahydrodipicolinate synthase	dapA	0.235807	0.39063	0.865917
W1F1Y4	LADCQERDPALSELYLVEGDSAGGSAK	DNA topoisomerase (ATP-hydrolyzing)	topA	0.237801	0.391954	0.673021
W8ZDX3	YVGNIDEDGVCR	Bifunctional aspartokinase/homoseri...	thrA	0.242282	0.397342	0.991636
W1EW10	SFAGQPYHGEWPAGTCIR	Molybdopterin molybdenumtransferase	moeA	0.246648	0.401973	1.41095
W8U0B3	VVVSLGPQGALGVDSENCIQVVPPPVK	Phosphofructokinase	pfkB	0.248885	0.401973	1.90654
A0A135PTK8	LKDSVPCAVIEGDQQTVNDAAR	Hydrogenase accessory protein HypB	HMPREF3040_01099	0.249874	0.401973	1.01991
A0A070K7Q0.1 (obsolete)	DAALSCDQFFVNHR	30S ribosomal protein S2	rpsB	0.250008	0.401973	0.373931
A7ZJE2	LEDGLPVGVVDVVEGLDGCHSANISPDNR	6-phosphogluconolactonase	pgl	0.254164	0.406663	0.72907
W8TB75	SGIGWTGSGGEQQCFQTTGAQSK	Maltoporin	lamB	0.256712	0.408746	-1.64087
W8T981	TSYSEFLSQLANQYASCLK	Zinc ABC transporter substrate-bind...	znuA	0.25919	0.410697	-0.084686
A0A0J8WZD1	VVYVCSPNNPTGQLINPQDFR	Histidinol-phosphate aminotransferase	hisC	0.263195	0.415038	-0.87701
A0A070SQ09	YPTQSPMPLTVACASPELASGK	Ribonuclease E	rne	0.266834	0.418763	0.243425
A0A026V0G1	GGHIYNICAPAHPAR	Epimerase domain-containing protein	BW70_09310	0.272904	0.42625	0.888669
V8KBB0	YTSPDPCAGVADKELLAFDAPDLDLFHPAEVSPDEAIELAAR	Peptidase PmbA	pmbA	0.276401	0.429667	0.885185
A7ZPS1	KLDMVPVECVVR	Phosphoribosylaminoimidazole-succinocarboxamide synthase	purC	0.280552	0.434062	0.659059
W9AL06	DVTTGDTLCDPDAPIILER	Elongation factor G	fusA	0.290431	0.447237	0.555328
A0A0F3UA94	MTGGGFGGCIVALLPEELVPAVQQAVAEQYEAK	Galactokinase	galK	0.297837	0.456207	0.70212
W8TB75	LGNECETYAELK	Maltoporin	lamB	0.299038	0.456207	-1.40442
A0A024LAG4	SAECTTAYNNALK	Putative inner membrane protein	ygiB	0.326423	0.495679	-0.266894
I4SI56	VLNIFPSIDTGVCAASVR	Thiol peroxidase	tpx	0.332585	0.502709	0.355334
W1F5H4	TGEAFAAGLAPDCAITVHTQADTSSPDPLFNPLK	phosphoanhydride phosphohydrolase	appA	0.335312	0.503345	0.17307
D7X653	VNICYFALSPEDEAR	Uncharacterized protein	HMPREF9552_02100	0.336075	0.503345	-0.213075
A1AJ82	VGAGPFPTELFDETGEFLCK	Adenylosuccinate synthetase	purA	0.340421	0.507537	0.884738
P63355	VLLCDEATSALDPATTR	Methionine import ATP-binding protein MetN	metN	0.34548	0.512748	0.624027
W1HFW9	AGWCADYNEPTSFLNTMLSDSSMNTAHYK	Oligopeptide ABC transporter, perip...	oppA	0.347124	0.512868	-0.141338
W1X697	IWIEDQSTNCGENAR	Protein ydcF	Q609_ECAC01034G0001	0.3572	0.523172	-0.224811
P0A910	AALIDCLAPDR	Outer membrane protein A	ompA	0.357288	0.523172	0.0558118
P19926	TVATAQFFITGAFPGCDIPVHHQEK	Glucose-1-phosphatase	agp	0.364423	0.528384	-0.595432
A0A0K5JW88	SALQYAASVAGLMITTECMVTDLPK	60 kDa chaperonin	groL	0.364894	0.528384	0.677171
W8ZNF9	IDPVGACVGMR	Transcription termination/antitermi...	nusA	0.365681	0.528384	0.905142
A0A167D7W7.1 (obsolete)	INTQCTFVENPLDALIPSLK	Histidine ABC transporter substrate-binding protein HisJ	hisJ	0.371159	0.533949	-0.0965157
W1WGW2	GGKGPSICDVLTGGAHGVPR	6-phospho-beta-glucosidase A	Q609_ECAC02428G0001	0.372807	0.533977	0.665861
T9ERC0	IPLLQNGTFDFECGSTTNNVER	Glutamate/aspartate periplasmic-bin...	G943_00178	0.375085	0.534903	-0.0880638
P0A870	NIGEILELAGCDR	Transaldolase B	talB	0.377276	0.535699	-0.124853
W1EWI6	EIDATCTFSNQAFDSLIPSLK	arginine abc transporter	artJ	0.384683	0.54184	-0.102909
I0VM99.1 (obsolete)	YNNALAQSCYLVTAPELGKGEHR	Electron transport complex, RnfABCDGE type, G subunit		0.384905	0.54184	-0.0931401
B1LGE7	ANEVRPVLACR	Exoribonuclease 2	rnb	0.39352	0.551601	-0.34445
P0A9T0	GTVVDIPALCDALASK	D-3-phosphoglycerate dehydrogenase	serA	0.398782	0.556245	1.313
H9V0I2.1 (obsolete)	GLLAFSPEKPGTTEAQCNYYYAK	Soluble lytic murein transglycosylase-like regulatory protein	slt	0.400225	0.556245	-0.106935
S1I8E1	QVCNLADPVGQVIDGGVLDSGLR	Gamma-glutamyl phosphate reductase	proA	0.409311	0.566473	1.82196
W1EWI6	FATEASYPPFESIDANNQIVGFDVDLAQALCK	arginine abc transporter	artJ	0.414936	0.56852	-0.0638205
P0ABB8	LVHRDPLPGAQQTVNTVVPPSLSAHCLK	Magnesium-transporting ATPase, P-type 1	mgtA	0.416616	0.56852	1.15906
I2WA35	YTILDNGSFTSCLPGSDTWSVVGSEIIHDREEQVAEIWNAR	LPS-assembly protein LptD	lptD	0.417961	0.56852	-0.180177
A0A028AA32	EQLGLPSSDTEISDTCPAYDEEAR	Dihydroxyacetone kinase	BX06_16775	0.417996	0.56852	0.238361
W1F7D4	LFNLVQPDIACFGEKDFQQLALIR	Pantothenate synthetase	panC	0.419456	0.56852	0.912664
R8YD94.1 (obsolete)	MCDTIHPQIHDSDR	Glucans biosynthesis protein D (Fragment)	mdoD	0.42992	0.580303	0.156558
P35340	GVFAAGDCTTVPYK	Alkyl hydroperoxide reductase subunit F	ahpF	0.433587	0.580903	0.456244
A7ZUE4	MKYDTSELCDIYQEDVNVVEPLFSNFGGR	Regulator of ribonuclease activity A	rraA	0.433906	0.580903	0.800014
H1C035.1 (obsolete)	VYGENACQALFQSRPEAIVR	Uncharacterized protein		0.437573	0.581216	-0.150989
D7Y663	TIEDLNAIESCAR	Nitrite reductase [NAD(P)H], large subunit	nirB	0.437684	0.581216	0.696091
W8ZSS9	IPIVGDEHADMEKGTGCVK	Valine--tRNA ligase	valS	0.448712	0.593457	0.867427
E1J6H4	GGTLIPVQTAQGVSNNCK	Uncharacterized protein	HMPREF9347_02512	0.451731	0.595051	-0.139255
B1B6S8	YLFECKDPESK	Metal-binding protein yodA	yodA	0.457269	0.598587	-0.038424
B1B6S8	NNETTSCK	Metal-binding protein yodA	yodA	0.458065	0.598587	-0.0602791
E1I2W7.1 (obsolete)	TAGSSGANPFACIAAGIASLWGPAHGGANEAALK	Citrate synthase (Fragment)	gltA	0.474838	0.618043	0.14377
A7ZR14	AQQTPLYEQHTLCGAR	Aminomethyltransferase	gcvT	0.477888	0.61817	0.136228
H9UND3.1 (obsolete)	QCAALAPADKGHYLAR	TonB-dependent siderophore receptor		0.479454	0.61817	-0.101261
W1F5H4	TGVCQLDNANVTDAILSR	phosphoanhydride phosphohydrolase	appA	0.480625	0.61817	0.111871
W1F5H4	GCPQSGQVAIIADVDER	phosphoanhydride phosphohydrolase	appA	0.482474	0.61817	0.123687
P0A910	GMGESNPVTGNTCDNVK	Outer membrane protein A	ompA	0.500881	0.636408	-0.0413968
A0A2D0P5X6	IGIEDGIVEFHRNNETTSCK	ZinT domain-containing protein	yodA	0.501459	0.636408	0.0554096
A0A0K4A769	QAITSAGTGCMAALDAERYLDGLADAK	Thioredoxin reductase	trxB	0.502529	0.636408	1.03937
W1X9J4	DKCEQSANINAYWEPNTLR	Uncharacterized protein	Q609_ECAC00553G0002	0.507402	0.638368	0.0711442
A0A023Z1F0	DLPAITLDGHQVEVCANIGTVR	Phosphoenolpyruvate-protein phosphotransferase	ptsI	0.50797	0.638368	0.663223
V2QQ29	LIDVHCDEIDDEQSR	Cytosine deaminase	G723_03979	0.518213	0.646685	0.46307
D7Y663	DKLATQCGLDVAPR	Nitrite reductase [NAD(P)H], large subunit	nirB	0.518531	0.646685	0.499102
E1JG39	HYAHVDCPGHADYVKN	p-43	tufB	0.531026	0.658859	0.0739249
B1LGE7	LAIVPDHPLLKDAIPCR	Exoribonuclease 2	rnb	0.53231	0.658859	0.442719
A7ZJE2	ICLFTVSDDGHLVAQDPAEVTTVEGAGPR	6-phosphogluconolactonase	pgl	0.540469	0.66172	0.766173
T9CJ37	LYDTYGFPVDLTADVCR	Alanine--tRNA ligase	alaS	0.541869	0.66172	0.273202
A0A5E8G383	GGLGLAEDTSDAAISCQQVGPIELSDR	Protein CreA	creA	0.542335	0.66172	-0.0898412
W1EVL4	IVVDCANGATYHIAPNVLR	Phosphoglucosamine mutase	glmM	0.542691	0.66172	0.127876
E1IMU8	EQPCDNVPATRPTVK	Periplasmic trehalase	treA	0.546265	0.663611	-0.107002
Q7WUZ8	QAVAEIGAVASGISGSGPTLFALCDKPETAQR	Homoserine kinase	thrB	0.562429	0.680271	-0.063754
A0A0K4ZPW0	TNESFQHVTCR	Glucose dehydrogenase	gcd_2	0.564127	0.680271	0.097446
H4LD18	VDRPTAECAAALDK	Uncharacterized protein	ECDEC2E_2194	0.567947	0.682369	-0.0739824
A0A0K4BIB3	QTDIPCTVKALDGDR	tRNA-specific 2-thiouridylase MnmA	mnmA	0.5705	0.682935	-0.26458
A7ZK21	FIEADFAQVDYTDAVTILENCGR	Asparagine--tRNA ligase	asnS	0.583101	0.694219	0.476104
W9AC40	ALPAGSLAMIVGGHSQDPVCMAAENK	UDP-sugar hydrolase (5'-nucleotidas...	ushA	0.58416	0.694219	0.0587999
U9YPQ2	GTVANPNQDKNCTDDVWVYDLR	N-6 DNA Methylase	HMPREF1589_00432	0.590975	0.699782	0.172183
B1X974	ACLNDAVELAPGDTTLVPTGLAIHIADPSLAAMMLPR	Deoxyuridine 5'-triphosphate nucleotidohydrolase	dut	0.598137	0.705716	-0.118991
A0A0D8WFQ2	GDKLVGVEYDDACDPK	Branched chain amino acid ABC transporter substrate-binding protein	livk	0.609645	0.716715	0.0361559
A8A2Z1	RPEVMGGLGGFGALCALPQK	Phosphoribosylformylglycinamidine cyclo-ligase	purM	0.615309	0.717103	0.492201
A0A029I6I8	LSDSPGKTICHDKAFVR	Nicotinate phosphoribosyltransferas...	pncB	0.615884	0.717103	0.274907
G0FG74	LRDNPECADQEHQAK	Phosphoribosylformylglycinamidine s...	purL	0.616533	0.717103	0.807413
W1F3C9	LSCPITAEDTSGTLYDK	Methionyl-tRNA formyltransferase	fmt	0.629986	0.729086	0.386749
P27302	VTPNMSTWRPCDQVESAVAWK	Transketolase 1	tktA	0.631747	0.729086	0.29811
P0AF70	NQAAAMGGNVIYGISSPSQGMLSSFVPTDSQIIGQVYKCPN	Uncharacterized protein YjeI	yjeI	0.635639	0.729086	-0.133045
A0A0J2BWJ5	DCDIEPELKPIR	Peptidase T	pepT	0.635727	0.729086	0.184233
V6FWI1	ICGGAENVVK	Lipoprotein bor	bor	0.641355	0.732978	0.0432338
P0ABU2	AGIEAANFPFCTIEPNTGVVPMPDPR	Ribosome-binding ATPase YchF	ychF	0.651842	0.742376	-0.223629
A0A0J2ETG2	HTTNNVTPPPEACTTWK	Iron-sulfur cluster repair protein YtfE	ytfE	0.65692	0.744516	0.152762
W1XDK8	EIGYVHSDMGFDANSCAVLSAIGK	S-adenosylmethionine synthase	Q609_ECAC00144G0001	0.660134	0.744516	0.306571
T9ERC0	KPDNWEIVGKPQSQEAYGCMLR	Glutamate/aspartate periplasmic-bin...	G943_00178	0.660531	0.744516	-0.0290644
W1F5H4	VLNFPQSNLCLK	phosphoanhydride	appA	0.685364	0.769861	-0.0686221
W1G6P4.1 (obsolete)	SSEGGVFNNAAQVWNHTFYWNCLAPNAGGEPTGK	Superoxide dismutase [Fe]	sodB	0.688273	0.77049	0.300504
G0FG74	YVLAVAADQLPLFDELCK	Phosphoribosylformylglycinamidine s...	purL	0.701263	0.782361	-0.129366
P63737	ERPDAVLPTMGGQTALNCALELER	Carbamoyl-phosphate synthase large chain	carB	0.715683	0.795686	-0.0458592
U9ZA84	TASLAQEGATSSAVGFNIQLNDCDTNVASK	Type-1 fimbrial protein, A chain	HMPREF1599_04106	0.718058	0.795686	-0.110421
P0AFR4	GGVIVYPTDSGYALGCK	Uncharacterized protein YciO	yciO	0.729362	0.805491	0.201332
A0A140RLQ0	VRIDPIIVAQDGSLSGPGMACTTVAK	Endolytic peptidoglycan transglycos...	rlpA	0.742403	0.816961	-0.05996
H9UND3.1 (obsolete)	TSQNSVYGYGVCSDPANAYSK	TonB-dependent siderophore receptor		0.74473	0.816961	0.0425116
I0VM99.1 (obsolete)	RAGLYAQTLPAQLSQLPACGE	Electron transport complex, RnfABCDGE type, G subunit		0.747508	0.817276	-0.0314416
I0VQX2.1 (obsolete)	DLATTFESQGLAPTLENVCSVLAVAQQESNYQADPAVPGLSK	Putative lipoprotein		0.75213	0.817317	0.121396
A0A028AA32	AFYYQPVLCTVQAK	Dihydroxyacetone kinase	BX06_16775	0.75253	0.817317	-0.215151
H5MW06.1 (obsolete)	APSLLQLSPDWTSNSCR	Colicin I receptor	cirA	0.779512	0.843828	-0.0862052
U9ZA84	GEVVNAACAVDAGSVDQTVQLGQVR	Type-1 fimbrial protein, A chain	HMPREF1599_04106	0.78239	0.844158	0.0905793
A0A028AQR9	GDFVGFDIDLGNEMCK	Histidine ABC transporter substrate-binding protein HisJ	BX06_01765	0.789481	0.849016	0.0345373
S1DRH6	AGLADAICDLVSTGATLEANGLR	ATP phosphoribosyltransferase	hisG	0.796652	0.853927	0.142272
A0A0K4ZPW0	TGDVKQPNDPGEITNEVTPIKVGDTLYLCTAHQR	Glucose dehydrogenase	gcd_2	0.81918	0.875215	-0.0396493
B1LGE7	ELSDDLCSLR	Exoribonuclease 2	rnb	0.828031	0.881799	0.188497
P0AES9	DKPEDAVLDVQGIATVTPAIVQACTQDK	Acid stress chaperone HdeA	hdeA	0.832366	0.883547	-0.0255212
A0A1Q5ZJZ3	ATVDKPCPVNMTNHVYFNLDGEQSDVR	Aldose 1-epimerase	galM	0.839875	0.888642	-0.0574059
A0A0K4ZPW0	AETASPEVMADCPR	Glucose dehydrogenase	gcd_2	0.849309	0.895734	0.0271465
P0AES9	KPVNSWTCEDFLAVDESFQPTAVGFAEALNNK	Acid stress chaperone HdeA	hdeA	0.856375	0.900291	-0.0237734
W1F5H4	EKQDESCSLTQALPSELK	phosphoanhydride	appA	0.861144	0.900359	-0.0405822
V0AGR8	GAITCPTGVAK	Catecholate siderophore receptor fi...	HMPREF1620_00996	0.861929	0.900359	-0.370288
P19926	IVNYKDSPACK	Glucose-1-phosphatase	agp	0.884188	0.920678	-0.0215341
A0A029HIP5	YVIGHLCSSSTQPASDIYEDEGILMITPAATAPELTAR	Leu/Ile/Val/Thr-binding protein	livJ	0.897136	0.931205	-0.010517
I2WYA6	VLNFPQSKLCLNR	Histidine phosphatase superfamily (...	EC40967_3546	0.903215	0.933401	0.0302386
E9TEY4	TFDNGVICASEQSVVVVDSVYDAVR	Aldehyde-alcohol dehydrogenase	adhE	0.904944	0.933401	0.0308331
A0A0E1L6X2	MQQAVPDKELLEAPTAGEGATCR	Quinolinate synthase A	nadA	0.935835	0.955531	0.0393266
I4SI56	FCGAEGLNNVITLSTFR	Thiol peroxidase	tpx	0.93761	0.955531	-0.0212934
V6G3H7	LTAGEMQGGCFTISSIGGLGTTHFAPIVNAPEVAILGVSK	Acetyltransferase component of pyru...	aceF	0.941211	0.955531	-0.0368929
A0A029HIP5	YDDACDPK	Leu/Ile/Val/Thr-binding protein	livJ	0.941766	0.955531	-0.00686563
U9ZD74	ALQPIYDLLENCDVPISK	Isoaspartyl dipeptidase	HMPREF1599_04089	0.942134	0.955531	0.0131641
D8EEI1	ASAEEIQDHQCEILR	Uncharacterized protein	HMPREF9346_04955	0.943878	0.955531	-0.00532966
W1F5H4	NAQGMCSLAGFTQIVNEAR	phosphoanhydride	appA	0.968343	0.977282	0.0119854
A1AHR4	VIDLMCPFAK	ATP synthase subunit beta	atpD	0.975887	0.981874	-0.00291293
A1A9D6	MTAHTPCFR	Serine--tRNA ligase	serS	0.99035	0.993379	0.000989479
T9S2R7	KGCPQPSQVAIIADVDER	Periplasmic AppA protein	G994_04992	1	1	0

## Sheet: OX cys significant
accession	sequence	protein	gene	p-value Rox PO-BO	FDR Rox	Rox PO-BO
A0A0J2BW18	NLDDGSVEVVACGEEGQVEK	Acylphosphatase	yccX	3.62521e-06	0.000594535	1.65437
A7ZRS4	APECIEFANK	3,4-dihydroxy-2-butanone 4-phosphate synthase	ribB	0.000168367	0.0110449	1.72162
W8T8G2	LIGDDEHGWDDDGVFNFEGGCYAK	Phosphoenolpyruvate carboxykinase (...	pckA	4.84878e-05	0.00530133	1.81534
A0A2S8JSG3	AMTDVTGFGLLGHLSEMCQGAGVQAR	Selenide, water dikinase	selD	1.13225e-09	3.71377e-07	1.99874
W1EQV9	SITDACIGWEDTDALLR	Phospho-2-dehydro-3-deoxyheptonate ...	aroG	6.52626e-05	0.00535153	2.6516

## Sheet: OX cys absent present
accession	sequence	protein	gene	n Rox BO	n R BO	n Rox PO	n R PO
A0A135PTK8	GCHLDAQMIADAAPR	Hydrogenase accessory protein HypB	hypB	3	4	0	2
P0ACJ8	ITRQEIGQIVGCSR	cAMP-activated global transcriptional regulator CRP	crp	3	2	0	3
D7Y3G0	TYNFDVIDGVNYQIDVTQPARYDGECQMINANAER	2',3'-cyclic-nucleotide 2'-phosphodiesterase (EC 31416) (Fragment)	cpdB	3	5	0	4
A1AGM9	SNVPALEACPQKR	0	rpsL	5	1	0	4
A0A5E8G383	IVVEAFDDPDVKNVTCYVSR	Protein CreA	creA	2	5	0	5
V2R0Q4	VNEIETYMDGVHLICTTAK	Galactitol-specific phosphotransferase enzyme IIB component	G723_03417	2	5	0	5
W9AAW6	TGSAGGTGHVVEFCGEAIR	3-isopropylmalate dehydratase large subunit (EC 42133) (Alpha-IPM isomerase) (IPMI) (Isopropylmalate isomerase)	leuC	2	5	0	5
E1IMU8	MLDLICPK	Periplasmic trehalase	treA	2	5	0	5
A0A080IKP6	AVEALDHCVEEVAK	2,3-bisphosphoglycerate-independent phosphoglycerate mutase (BPG-independent PGAM) (Phosphoglyceromutase) (iPGM) (EC 54212)	gpmI	4	5	0	5
W1EZD6	EQQGFCEGR	Transcription elongation factor GreA (Transcript cleavage factor GreA)	greA	5	5	0	5
A0A027ZU77	IHLDASMSCAGDPIPLAPETVAER	D-tagatose-1,6-bisphosphate aldolase subunit GatZ	gatZ	0	4	2	0
P0ACJ8	QEIGQIVGCSR	cAMP-activated global transcriptional regulator CRP	crp	0	2	2	3
P07395	ALAMGGIFGGEHSGVNDETQNVLLECAFFSPLSITGR	Phenylalanine--tRNA ligase beta subunit	pheT	0	5	2	5
P07395	DVAVLNQLPLVQPEIVPVGATIDDTLPITVEAPEACPR	Phenylalanine--tRNA ligase beta subunit	pheT	0	5	2	5
P24182	HVLLADETVCIGPAPSVK	Biotin carboxylase	accC	0	5	2	5
P0A9Z1	IEIVVPDDIVDTCVDTIIR	0	glnB	0	5	2	5
A0A028AQR9	CTWVASDFDALIPSLK	Histidine ABC transporter substrate-binding protein HisJ	BX06_01765	0	5	2	5
P0A6A3	ESGLLGLTEVTSDCR	Acetate kinase	ackA	0	5	2	5
A0A163FRU3	QGEPLGLGHSILCARPAIGDNPFVVVLPDVVIDDASADPLR	GalU regulator GalF (UTP--glucose-1-phosphate uridylyltransferase subunit GalF) (EC 2779)	galF	0	5	2	5
A0A0H0QP19	VAEVIDIPFCVAGGIK	Imidazole glycerol phosphate synthase subunit HisF	hisF	0	5	2	5
A0A0D8WFQ2	LVGVEYDDACDPKQAVAVANK	Branched chain amino acid ABC transporter substrate-binding protein	livk	0	5	2	5
A0A193LMN1	FTTHPNPNVGCVIVK	Riboflavin biosynthesis protein RibD [Includes: Diaminohydroxyphosphoribosylaminopyrimidine deaminase (DRAP deaminase) (EC 35426) (Riboflavin-specific deaminase); 5-amino-6-(5-phosphoribosylamino)uracil reductase (EC 111193) (HTP reductase)]	ribD	0	3	3	4
A0A0E1L6X2	NAVMVAHYYTDPEIQQLAEETGGCISDSLEMAR	Quinolinate synthase A (EC 25172)	nadA	0	4	3	4
W1EQV9	TTESQVHRELASGLSCPVGFK	Phospho-2-dehydro-3-deoxyheptonate aldolase (EC 25154)	aroG	0	5	3	5
P21599	AEAVCSQDAMDDIILASDVVMVAR	Pyruvate kinase II	pykA	0	5	3	5
A0A073HA63	EVRPDAIICTGR	NADP-dependent malic enzyme	maeB	0	5	3	5
A0A0K4BIB3	YRQTDIPCTVK	tRNA-specific 2-thiouridylase MnmA (EC 28113)	mnmA	0	5	3	5
P0A9S5	GIAETAQCGAILGIGGGK	Glycerol dehydrogenase	gldA	0	5	4	5
P0AGE9	VICQGFTGSQGTFHSEQAIAYGTK	Succinate--CoA ligase [ADP-forming] subunit alpha	sucD	0	5	5	5

## Sheet: OX cys absent present sign
accession	sequence	protein	gene	n Rox BO	n R BO	n Rox PO	n R PO
P0A9S5	GIAETAQCGAILGIGGGK	Glycerol dehydrogenase	gldA	0	5	4	5
P0AGE9	VICQGFTGSQGTFHSEQAIAYGTK	Succinate--CoA ligase [ADP-forming] subunit alpha	sucD	0	5	5	5
A0A080IKP6	AVEALDHCVEEVAK	2,3-bisphosphoglycerate-independent phosphoglycerate mutase (BPG-independent PGAM) (Phosphoglyceromutase) (iPGM) (EC 54212)	gpmI	4	5	0	5
A1AGM9	SNVPALEACPQKR	0	rpsL	5	1	0	4
W1EZD6	EQQGFCEGR	Transcription elongation factor GreA (Transcript cleavage factor GreA)	greA	5	5	0	5

## Sheet: RED cysteines
accession	sequence	protein	gene	p-value Rred PO-BO	FDR Rred	Rred PO-BO
A0A029HIG5	LSDGLCMEDEQFSVK	Nitrite reductase [NAD(P)H] small subunit	nirD	1.14654e-05	0.00331067	1.19225
P0A6A3	FAIIDAVNGEEYLSGLAECFHLPEAR	Acetate kinase	ackA	2.0187e-05	0.00331067	-3.72971
W1EXC4	IFEAAELSHQTNTLPEVCGR	Ferrous iron transporter (Inactive ferrous ion transporter EfeUOB) (Inactive ferrous ion transporter periplasmic protein EfeO) (Iron ABC transporter substrate-binding protein) (Iron uptake system component EfeO) (Iron uptake system protein EfeO) (Protein ycdO)	efeO	0.000807009	0.0706319	-0.355187
P00552	LFGYDWAQQTIGCSDAAVFR	Aminoglycoside 3'-phosphotransferase	neo	0.000967233	0.0706319	-0.342821
Q08JA8	FSGFIDCGR	60 kDa chaperonin (GroEL protein) (Protein Cpn60)	groL	0.00125506	0.0706319	-0.321865
E9TEY4	LVAMGGIGHTSCLYTDQDNQPAR	Enoyl-[acyl-carrier-protein] reductase (NADH) (EC 1.3.1.9) (Fragment)	fabI	0.00137617	0.0706319	0.954359
W8SRP0	VTVTDKQCEPMTITVNAGK	Aldehyde-alcohol dehydrogenase (EC 1.1.1.1) (EC 1.2.1.10) (Fragment)	adhE	0.00150739	0.0706319	0.749668
V1AQ92	VLCAAQPLSIQVHPNKHNSEIGFAK	Fumarate reductase flavoprotein subunit (EC 1.3.5.4)		0.0020144	0.0776706	-0.360831
A0A070SQ09	LSPSLGESSHHVCPR	Ribonuclease E	rne	0.00253092	0.0776706	-0.551469
A1A9D6	EISSCSNVWDFQAR	Serine--tRNA ligase	serS	0.00255135	0.0776706	-0.210825
Q31TK0	IPIVGDEHADMEKGTGCVK	Valine--tRNA ligase	valS	0.00260481	0.0776706	0.754903
D7X4P6	MLAHCEAVTPIRR	Valine--tRNA ligase (EC 6.1.1.9) (Valyl-tRNA synthetase) (ValRS)	valS	0.00482325	0.122215	0.242457
H1BZR6.1 (obsolete)	FNDSGIVGCLTVTPYYNRPSQEGLYQHFK	4-hydroxy-tetrahydrodipicolinate synthase	dapA	0.00484389	0.122215	-1.36851
A1AE82	YYGGCEYVDIVEQLAIDR	Serine hydroxymethyltransferase	glyA	0.00678006	0.158847	-0.236462
T9CJ37	LYDTYGFPVDLTADVCR	Malonyl CoA-acyl carrier protein transacylase (EC 2.3.1.39)	WIC_01267	0.00815878	0.178405	-0.191502
W8ZR12	HNVAPIFICPPNADDDLLR	3-methyl-2-oxobutanoate hydroxymethyltransferase (EC 2.1.2.11) (Ketopantoate hydroxymethyltransferase) (KPHMT)	panB	0.0119707	0.236534	-0.196116
W1F215	AYVGVDPVKEPIPVRPTAHYTMGGIETDQNCETR	Glutamate synthase [NADPH] small chain (EC 1.4.1.13)		0.01264	0.236534	1.06269
W1EWI6	EIDATCTFSNQAFDSLIPSLK	Threonine synthase (EC 4.2.3.1)		0.0129805	0.236534	-0.806465
A1AJE9	YCEKEFSHNVVLAN	Aspartate carbamoyltransferase regulatory chain	pyrI	0.0180354	0.299935	-0.336999
X7P2Q2	GTVVDIPALCDALASK	Arginine ABC transporter, periplasmic arginine-binding protein ArtI		0.0190122	0.299935	0.275059
A0A026V7Q2	AAFAFPAPVANVESDVGCLELFHGPTLAFK	Threonine synthase	BW70_01685	0.0192217	0.299935	-0.924187
P30125	YSLDADDAACAIER	3-isopropylmalate dehydrogenase	leuB	0.0201176	0.299935	-0.242758
A0A0K5JW88	ALSVPCSDSK	Glucose-6-phosphate isomerase (GPI) (EC 5.3.1.9) (Phosphoglucose isomerase) (PGI) (Phosphohexose isomerase) (PHI)	pgi	0.0210432	0.300095	0.440401
A0A161ZC49	LLMEETGIPVVVAEDPLTCVAR	Ribonuclease E (RNase E) (EC 3.1.26.12)	rne	0.0321002	0.423823	0.19455
Q08JA8	LHTLDPATCPFDHQAK	Fructose-1,6-bisphosphatase class 1 (FBPase class 1) (EC 3.1.3.11) (D-fructose-1,6-bisphosphate 1-phosphohydrolase class 1)	fbp	0.0329558	0.423823	-0.295474
W9AL06	VLNNEIILVTCGSAFK	Ferrous iron transporter (Inactive ferrous ion transporter EfeUOB) (Inactive ferrous ion transporter periplasmic protein EfeO) (Iron ABC transporter substrate-binding protein) (Iron uptake system component EfeO) (Iron uptake system protein EfeO) (Protein ycdO)	efeO	0.0335957	0.423823	-0.225097
P0A910	AALIDCLAPDR	Outer membrane protein A	ompA	0.0366977	0.429667	0.179632
G0FG74	EILSDEPGMSPLEIWCNESQER	Phosphoribosylformylglycinamidine synthase	purL	0.0405031	0.429667	-0.181006
P0AF93	SCVEVAR	2-iminobutanoate/2-iminopropanoate deaminase	ridA	0.0412414	0.429667	-0.268602
A0A2S8JSG3	AMTDVTGFGLLGHLSEMCQGAGVQAR	Selenide, water dikinase	selD	0.0428155	0.429667	-0.251823
A0A1Q5ZJZ3	ATVDKPCPVNMTNHVYFNLDGEQSDVR	Aldose 1-epimerase	galM	0.0438453	0.429667	0.373641
D6HSW9	RFCLPNSR	60 kDa chaperonin (GroEL protein) (Protein Cpn60)	groL	0.0482275	0.429667	0.352535
W1F0F8	LLYECNPMAFLAEQAGGK	p-43 (Fragment)	tufB	0.0489701	0.429667	-0.227205
A1AGK0	LHVHDENNECGIGDVVEIR	30S ribosomal protein S17	rpsQ	0.0531336	0.429667	-0.204647
A1AJ82	VGAGPFPTELFDETGEFLCK	Adenylosuccinate synthetase	purA	0.054103	0.429667	-0.260435
A1AEN2	NHLNGNGVEIIDISPMGCR	S-ribosylhomocysteine lyase	luxS	0.0569104	0.429667	-0.281198
O88094	SGETGIEEGCLSIPEQR	Peptide deformylase	def	0.0620851	0.429667	-0.298529
A0A074PT96	TGLEAAPHLTCIDATPDELR	Methylenetetrahydrofolate reductase	metF	0.0651991	0.429667	-0.239694
W8T8G2	LIGDDEHGWDDDGVFNFEGGCYAK	Aldehyde-alcohol dehydrogenase (EC 1.1.1.1) (EC 1.2.1.10) (Fragment)	adhE	0.0655777	0.429667	-0.330661
A8A6N0	VVIVGCGAQGLNQGLNMR	Ketol-acid reductoisomerase (NADP(+))	ilvC	0.0706822	0.429667	0.411481
P24182	HVLLADETVCIGPAPSVK	Biotin carboxylase	accC	0.0709151	0.429667	-0.22373
V0XGE5	IESMVANRPDWCISR	Isoleucine--tRNA ligase	ileS	0.0719133	0.429667	0.535052
W8TBR5	LNELGYDCHDETNNPAFR	Uridine phosphorylase (EC 2.4.2.3)	udp	0.0731285	0.429667	-0.804272
A7ZVS7	ALTICTVSDHIR	Purine nucleoside phosphorylase DeoD-type	deoD	0.0759681	0.429667	-0.155301
P27302	AVTDKPSLLMCK	Transketolase 1	tktA	0.0809544	0.429667	0.602942
W1EQV9	LLVVIGPCSIHDPVAAK	Phosphoribosylformylglycinamidine synthase (FGAM synthase) (FGAMS) (EC 6.3.5.3) (Formylglycinamide ribonucleotide amidotransferase) (FGAR amidotransferase) (FGAR-AT)	purL	0.0870088	0.429667	-0.226749
P04693	LNAQPHGASLYLPMEGLNCYR	Aromatic-amino-acid aminotransferase	tyrB	0.0881848	0.429667	0.3488
P0A991	YQLANCYMGR	Fructose-bisphosphate aldolase class 1	fbaB	0.0889595	0.429667	0.584989
G0FG74	AVGEELCPALGLTIPVGK	Phosphoribosylformylglycinamidine synthase	purL	0.0929598	0.429667	-0.204881
A0A073H1N6	LQDLAKECDLAGAIK	Glucose-6-phosphate isomerase	pgi	0.093196	0.429667	0.22876
I2WFW6	GELHCVGATTLDEYR	ATP-dependent chaperone protein ClpB	clpB	0.0971609	0.429667	-0.129005
A0A023Z1F0	DLPAITLDGHQVEVCANIGTVR	Phosphoenolpyruvate-protein phosphotransferase	ptsI	0.10059	0.429667	-0.118473
P0ACJ0	VGLSPTPCLER	Leucine-responsive regulatory protein	lrp	0.1008	0.429667	-0.460469
H1C035.1 (obsolete)	VYGENACQALFQSRPEAIVR	Uncharacterized protein	HMPREF0986_03119	0.102167	0.429667	-0.280279
A0A4C1SJP7	VLVCVPVGATQVER	Rod shape-determining protein MreB	mreB	0.107601	0.429667	0.183213
A0A023Z0P6	SQVQSGILPEHCR	Putative dye-decolorizing peroxidase (DyP), YfeX-like subgroup	ECRM12581_16065	0.109789	0.429667	-0.314435
W1EX11	ELAAGLPTAISLASTDQTFADDLQQLLHCGK	Thiol peroxidase (Tpx) (EC 1.11.1.15) (Peroxiredoxin tpx) (Prx) (Thioredoxin peroxidase)	tpx	0.11022	0.429667	0.540611
A7ZUC9	RPFKGDWLDCAK	ATP-dependent 6-phosphofructokinase isozyme 1	pfkA	0.112584	0.429667	0.238416
E1I2W7.1 (obsolete)	GVFTFDPGFTSTASCESK	Citrate synthase (Fragment)	gltA	0.11896	0.429667	-0.198799
B7MRS9	AAENNPELAAFIDECR	Leucine--tRNA ligase	leuS	0.119779	0.429667	-0.202264
B1B6S8	NNETTSCK	Metal-binding protein yodA (Fragment)	yodA	0.121886	0.429667	-0.109092
E9TEY4	LAPSLTLGCGSWGGNSISENVGPK	Aldehyde-alcohol dehydrogenase (Fragment)	adhE	0.125907	0.429667	0.404911
A0A5C8YV22	ACEEAAEGQVVSPVNFNSPGQVVIAGHK	Malonyl CoA-acyl carrier protein transacylase	fabD	0.129178	0.429667	-0.14594
X7P086	GNVINLSLGFSHPVDHQLPAGITAECPTQTEIVLK	Deoxyribose-phosphate aldolase (DERA) (EC 4.1.2.4) (2-deoxy-D-ribose 5-phosphate aldolase) (Phosphodeoxyriboaldolase) (Deoxyriboaldolase)	deoC	0.129802	0.429667	-0.209076
P58578	LTEINVTSPTCIR	Glutathione synthetase	gshB	0.129851	0.429667	-0.226097
A0A2I8SS62	AGLADAICDLVSTGATLEANGLR	ATP phosphoribosyltransferase	hisG	0.131323	0.429667	-0.325514
P0A6A3	ESGLLGLTEVTSDCR	Acetate kinase	ackA	0.13699	0.429667	-0.123963
A0A376RB21	LADCQERDPALSELYLVEGDSAGGSAK	DNA topoisomerase (ATP-hydrolyzing)	gyrB_2	0.146785	0.429667	-0.175159
W1EVL4	IVVDCANGATYHIAPNVLR	Phosphoglucosamine mutase	glmM	0.149952	0.429667	0.151617
K4W3Y2	VDLDGNPCGELDEQHVEHAR	UPF0304 protein YfbU	yfbU	0.15371	0.429667	-0.316192
X7P3P7	VTPNMSTWRPCDQVESAVAWK	Chaperone protein DnaK (HSP70) (Heat shock 70 kDa protein) (Heat shock protein 70)	dnaK	0.157489	0.429667	-0.119275
V1APX5	VLCVTALGHTVAEAQK	Ribonuclease E (RNase E) (EC 3.1.26.12)	rne	0.160358	0.429667	0.15825
P0AB71	ENNFALPAVNCVGTDSINAVLETAAK	Fructose-bisphosphate aldolase class 2	fbaA	0.163871	0.429667	-0.131601
A0A070SQ09	YPTQSPMPLTVACASPELASGK	Ribonuclease E	rne	0.193015	0.429667	0.219739
T9ERC0	KPDNWEIVGKPQSQEAYGCMLR	Metal-binding protein yodA (Fragment)	yodA	0.206605	0.429667	-0.0940647
X7PN59	MTAHTPCFR	APH(3') family aminoglycoside O-phosphotransferase (Aminoglycoside 3'-phosphotransferase) (EC 2.7.1.95) (Aminoglycoside 3'-phosphotransferase (APH) kanamycin/neomycin resistance protein) (Aminoglycoside O-phosphotransferase APH(3')-IIa) (Aminoglycoside phosphotransferase) (Aminoglycoside-3'-O-phosphotransferase) (Kanamycin phosphotransferase type II (Aph(3')-IIa)) (Kanamycin resistance protein)	aph	0.213386	0.429667	0.298693
A0A023Z1F0	AVAEACGSQAVIVR	Phosphoenolpyruvate-protein phosphotransferase	ptsI	0.214726	0.429667	-0.0942723
E9TEY4	LSEDAFDDQCTGANPR	Zinc ABC transporter substrate-binding protein (Zinc ABC transporter substrate-binding protein ZnuA)	znuA	0.215118	0.429667	0.12179
A1ABQ2	HSCAHLLGHAIK	Threonine--tRNA ligase	thrS	0.219169	0.429667	-0.135643
X7P4C5	AQQTPLYEQHTLCGAR	Transcription termination/antitermination protein NusA	nusA	0.223629	0.429667	-0.266392
P0AF70	IVDEQPGAECQLIGTATGK	Uncharacterized protein YjeI	yjeI	0.223694	0.429667	-0.270786
P0AB91	ELASGLSCPVGFK	Phospho-2-dehydro-3-deoxyheptonate aldolase, Phe-sensitive	aroG	0.224	0.429667	-0.110155
E7IFG8.1 (obsolete)	ACGKPVNYHFAPR	UDP-glucose 4-epimerase	galE	0.232693	0.429667	-0.138004
P0ABU2	VNPADDIEVINTELALADLDTCER	Ribosome-binding ATPase YchF	ychF	0.237561	0.429667	-0.628517
A1AEN2	FCVPNKEVMPER	S-ribosylhomocysteine lyase	luxS	0.237883	0.429667	-0.126654
X7P4X8	VAEVIDIPFCVAGGIK	UPF0304 protein YfbU	yfbU	0.238469	0.429667	-0.198122
A7ZVS7	LRDVVIGMGACTDSK	Purine nucleoside phosphorylase DeoD-type	deoD	0.240416	0.429667	0.118457
X7PPL7	HVDTVCISSYDHDNQR	Gamma-glutamyl phosphate reductase (GPR) (EC 1.2.1.41) (Glutamate-5-semialdehyde dehydrogenase) (Glutamyl-gamma-semialdehyde dehydrogenase) (GSA dehydrogenase)	proA	0.243204	0.429667	-0.166841
X7P4K9	ELAGWMCDVLDSINDEAVIER	Aldehyde-alcohol dehydrogenase (EC 1.1.1.1) (EC 1.2.1.10) (Fragment)	adhE	0.25114	0.429667	0.0748973
P0AB91	VAIDAINAAGAPHCFLSVTK	Phospho-2-dehydro-3-deoxyheptonate aldolase, Phe-sensitive	aroG	0.251941	0.429667	-0.153284
E9TEY4	TFDNGVICASEQSVVVVDSVYDAVR	Quinolinate synthase A (EC 2.5.1.72)	nadA	0.256137	0.429667	0.476413
X7NNX9	MKYDTSELCDIYQEDVNVVEPLFSNFGGR	Thiol peroxidase (Tpx) (EC 1.11.1.15) (Peroxiredoxin tpx) (Prx) (Thioredoxin peroxidase)	tpx	0.26003	0.429667	0.657791
A0A0K5JW88	SALQYAASVAGLMITTECMVTDLPK	Phosphoglucosamine mutase (EC 5.4.2.10)	glmM	0.262608	0.429667	0.0898313
E1JG39	HYAHVDCPGHADYVKN	Bifunctional aspartokinase/homoserine dehydrogenase [Includes: Aspartokinase (EC 2.7.2.4); Homoserine dehydrogenase (EC 1.1.1.3)]	thrA	0.268524	0.429667	0.123215
A1AGM7	DVTTGDTLCDPDAPIILER	Elongation factor G	fusA	0.275808	0.429667	-0.0867535
X7P4P3	EIAYFFGEGEVCPR	Tryptophan synthase alpha chain (EC 4.2.1.20)	trpA	0.29282	0.429667	-0.171432
A1AJ82	LLLSEACPLILDYHVALDNAR	Adenylosuccinate synthetase	purA	0.298742	0.429667	0.0564184
X7P4A9	KLDMVPVECVVR	S-adenosylmethionine synthase (Fragment)	Q609_ECAC00144G0001	0.318761	0.429667	-0.095377
D8AJP0.1 (obsolete)	WDTLDDDRANGCIR	Dihydroxy-acid dehydratase	ilvD	0.320732	0.429667	0.147118
A1AE82	VLDICAR	Serine hydroxymethyltransferase	glyA	0.32197	0.429667	0.0534111
A0A0A0FBI6	MLNVWHACPR	Elongation factor G (EF-G)	fusA	0.322976	0.429667	0.862571
P0A955	FCPTGGISPANYR	KHG/KDPG aldolase	eda	0.329477	0.429667	0.0719593
X7PP64	GVLGYTEDDVVSTDFNGEVCTSVFDAK	S-adenosylmethionine synthase (Fragment)	Q609_ECAC00144G0001	0.345151	0.429667	-0.129796
X7PU25	ERPDAVLPTMGGQTALNCALELER	Phosphoribosylformylglycinamidine synthase (FGAM synthase) (FGAMS) (EC 6.3.5.3) (Formylglycinamide ribonucleotide amidotransferase) (FGAR amidotransferase) (FGAR-AT)	purL	0.351273	0.429667	-0.126516
B1IQK6	AVPVCGHLGLTPQSVNIFGGYK	3-methyl-2-oxobutanoate hydroxymethyltransferase	panB	0.356584	0.429667	0.105808
X7PUE8	YIIDELDQICQR	Aldehyde-alcohol dehydrogenase (EC 1.1.1.1) (EC 1.2.1.10) (Fragment)	adhE	0.360544	0.429667	0.0679596
P07395	DIAVVVAENVPAADILSECK	Phenylalanine--tRNA ligase beta subunit	pheT	0.369492	0.429667	-0.117694
P0A9S5	IVAEAACAEGETIHNMPGGATPDQVYAALLVADQYGQR	Glycerol dehydrogenase	gldA	0.369692	0.429667	-0.405024
V8FG23	GMGESNPVTGNTCDNVK	Malate synthase (EC 2.3.3.9)	aceB	0.38315	0.429667	0.0523229
G0FG74	YVLAVAADQLPLFDELCK	Phosphoribosylformylglycinamidine synthase	purL	0.383599	0.429667	-0.0887314
L9I447	VLVVDGEPVPYCLAR	Imidazole glycerol-phosphate synthase (EC 4.3.2.10) (Fragment)	Q609_ECAC02096G0002	0.3897	0.429667	-0.141134
P0AB24	MTANLQPGEYDMTCGLLTNPK	Iron uptake system component EfeO	efeO	0.390831	0.429667	0.152218
A0A0K5JW88	QIVLNCGEEPSVVANTVK	60 kDa chaperonin	groL	0.398991	0.429667	-0.111956
P0A9G6	LLAYNCSPSFNWQK	Isocitrate lyase	aceA	0.404489	0.429667	0.121022
A1AIF9	FTTIHIQELACVSR	DNA-directed RNA polymerase subunit beta	rpoB	0.405453	0.429667	0.083072
X7P545	WTGMCGELAGDER	Peptidase PmbA	pmbA	0.410387	0.429667	-0.10891
P0AFP6	KPLWCGDTGPEVVQR	GTP cyclohydrolase 1 type 2 homolog	ybgI	0.411214	0.429667	0.0917354
W8U1Z9	LSGELPSPLNPPPGCAFNAR	L-threonine dehydratase (EC 4.3.1.19) (Threonine deaminase)	ilvA	0.412579	0.429667	0.151614
W8T981	TSYSEFLSQLANQYASCLK	Aconitate hydratase B (EC 4.2.1.3) (EC 4.2.1.99) (2-methylisocitrate dehydratase)	EC1094V2_3737	0.413035	0.429667	0.0784329
A1AIF9	LGEPVFDVQECQIR	DNA-directed RNA polymerase subunit beta	rpoB	0.415533	0.429667	0.0544388
A0A167D7W7.1 (obsolete)	INTQCTFVENPLDALIPSLK	Histidine ABC transporter substrate-binding protein HisJ	XF28_03735	0.423143	0.429667	-0.181445
X7P404	DITLAMDCAASEFYK	Phospho-2-dehydro-3-deoxyheptonate aldolase (EC 2.5.1.54)		0.428565	0.429667	-0.0853341
W1WI91	MNVVILDTGCANLNSVK	Imidazole glycerol-phosphate synthase (Fragment)	Q609_ECAC02096G0002	0.429078	0.429667	-0.121347
P07395	ALAMGGIFGGEHSGVNDETQNVLLECAFFSPLSITGR	Phenylalanine--tRNA ligase beta subunit	pheT	0.432722	0.429667	0.390794
B1XCM5	VLSMGDFSTELCGGTHASR	Alanine--tRNA ligase	alaS	0.434755	0.429667	0.178089
I4SI56	KFNQLATEIDNTVVLCISADLPFAQSR	APH(3') family aminoglycoside O-phosphotransferase (Aminoglycoside 3'-phosphotransferase) (EC 2.7.1.95) (Aminoglycoside 3'-phosphotransferase (APH) kanamycin/neomycin resistance protein) (Aminoglycoside O-phosphotransferase APH(3')-IIa) (Aminoglycoside phosphotransferase) (Aminoglycoside-3'-O-phosphotransferase) (Kanamycin phosphotransferase type II (Aph(3')-IIa)) (Kanamycin resistance protein)	aph	0.442728	0.429667	0.0775487
X7P139	VIDLMCPFAK	RNA chaperone ProQ	ECO9634_02134	0.444195	0.429667	0.137606
P0A9G6	TDADAADLITSDCDPYDSEFITGER	Isocitrate lyase	aceA	0.445704	0.429667	-0.101217
X7P1M7	LGAQQCQLVDDSLVR	Alanine--tRNA ligase (EC 6.1.1.7) (Alanyl-tRNA synthetase) (AlaRS)	alaS	0.449409	0.429667	0.121179
A0A4C4ZB07	SCGLPAGAVQAIDNPDR	Gamma-glutamyl phosphate reductase	proA	0.45366	0.429667	-0.139047
A0A0E1L6X2	MQQAVPDKELLEAPTAGEGATCR	D-tagatose-1,6-bisphosphate aldolase subunit GatY (TBPA) (TagBP aldolase) (EC 4.1.2.40) (D-tagatose-bisphosphate aldolase class II) (Tagatose-bisphosphate aldolase)	gatY	0.456931	0.429667	0.368837
Q7WUZ8	QAVAEIGAVASGISGSGPTLFALCDKPETAQR	Homoserine kinase (Fragment)	thrB	0.460405	0.429667	0.102376
W1XDK8	EIGYVHSDMGFDANSCAVLSAIGK	S-adenosylmethionine synthase (Fragment)	Q609_ECAC00144G0001	0.464818	0.429667	-0.357022
A1AGI6	LLVDACYSPVER		rpoA	0.474802	0.429667	0.0537327
P75818	SGPCVEGGPDNVAQQFYDYR	Uncharacterized lipoprotein YbjP	ybjP	0.485675	0.429667	-0.0763371
X7PND5	TVVVEGCEEK	ATP-binding protein in pho regulon (Nucleoside triphosphate hydrolase) (PhoH-like protein) (Phosphate starvation-inducible protein PhoH, predicted ATPase)	ybeZ	0.489778	0.429667	-0.235496
X7PR08	VAWCTGGGQSFIDSAAR	Phosphoenolpyruvate carboxykinase (ATP) (PCK) (PEP carboxykinase) (PEPCK) (EC 4.1.1.49)	pckA	0.497499	0.429667	0.0802854
A7ZHM3	LFNLVQPDIACFGEKDFQQLALIR	Pantothenate synthetase	panC	0.504083	0.429667	-0.262215
X7NQU1	HATNSELLCEAFLHAFTGQPLPDDADLR	Gamma-glutamyl phosphate reductase (GPR) (EC 1.2.1.41) (Glutamate-5-semialdehyde dehydrogenase) (Glutamyl-gamma-semialdehyde dehydrogenase) (GSA dehydrogenase)	proA	0.506907	0.429667	-0.0951346
X7PP52	FIEADFAQVDYTDAVTILENCGR	Thiol peroxidase (Tpx) (EC 1.11.1.15) (Peroxiredoxin tpx) (Prx) (Thioredoxin peroxidase)	tpx	0.519103	0.429667	0.074161
G0FG74	ATDIAHNCGLQQVNRLER	Phosphoribosylformylglycinamidine synthase	purL	0.526455	0.429667	-0.20348
X7P6F0	RPEVMGGLGGFGALCALPQK	Phospho-2-dehydro-3-deoxyheptonate aldolase (EC 2.5.1.54)		0.530222	0.429667	-0.0746673
P0A9G6	GLAYAPYADLVWCETSTPDLELAR	Isocitrate lyase	aceA	0.530395	0.429667	-0.0895053
X7P887	YDDNIGVIILTGAGDKAFCSGGDQK	Phosphoribosylformylglycinamidine synthase (FGAM synthase) (FGAMS) (EC 6.3.5.3) (Formylglycinamide ribonucleotide amidotransferase) (FGAR amidotransferase) (FGAR-AT)	purL	0.539885	0.429667	0.0752197
P0AD61	IVCTIGPK	Pyruvate kinase I	pykF	0.547963	0.429667	-0.106361
X7PNH9	ICLFTVSDDGHLVAQDPAEVTTVEGAGPR	Glutamate synthase [NADPH] small chain (EC 1.4.1.13)		0.554487	0.429667	-0.0424476
A0A070K7Q0.1 (obsolete)	DAALSCDQFFVNHR	30S ribosomal protein S2	rpsB	0.567121	0.429667	-0.0338137
B1B6S8	YLFECKDPESK	Metal-binding protein yodA (Fragment)	yodA	0.571259	0.429667	-0.0595338
X7PQN5	AAQYVASHPGEVCPAK	Molybdopterin molybdenumtransferase (EC 2.10.1.1)		0.579399	0.429667	-0.0821491
X7PLM9	VNGELVDACDLIENDAQLSIITAKDEEGLEIIR	60 kDa chaperonin (GroEL protein) (Protein Cpn60)	groL	0.584427	0.429667	-0.0438597
B1LGE7	ANEVRPVLACR	Exoribonuclease 2	rnb	0.586828	0.429667	-0.0860857
X7NQY3	AVEGTPFECLK	DNA-directed RNA polymerase subunit beta' (RNAP subunit beta') (EC 2.7.7.6) (RNA polymerase subunit beta') (Transcriptase subunit beta')	rpoC	0.597102	0.429667	-0.126412
W1XDK8	FVIGGPMGDCGLTGR	S-adenosylmethionine synthase (Fragment)	Q609_ECAC00144G0001	0.599342	0.429667	-0.0913645
P0A9K3	LTGRPICVTAAADILR	PhoH-like protein	ybeZ	0.608692	0.429667	0.070021
A0A138L404	LPYGVQADEQDCQDAIAFIQPDR	Dipeptide ABC transporter ATP binding subunit DppF (Dipeptide ABC transporter ATP-binding protein) (Dipeptide transport ATP-binding protein DppF) (Dipeptide transport ATP-binding protein DppF (TC 3.A.1.5.2)) (Dipeptide transporter) (Dipeptide transporter ATP-binding subunit) (EC 3.6.3.-) (Dipeptide/heme ABC transporter ATPase) (Ole(C)_1_L06249) (Peptide ABC transporter ATP-binding protein) (Stage…	dppF	0.609132	0.429667	0.0434144
V0SQK8	NTLLHEQWCDLLEENSVDAVK	ATP-dependent chaperone protein ClpB	clpB	0.611034	0.429667	-0.0341365
X7P1M7	SGDDQLVEIIEVPNHPWFVACQFHPEFTSTPR	ATP-dependent zinc metalloprotease FtsH (EC 3.4.24.-)	mrsC	0.611257	0.429667	-0.138493
W8SY05	IYQLKPNPAVLICR	Glycerol-3-phosphate dehydrogenase [NAD(P)+] (EC 1.1.1.94)		0.614864	0.429667	0.0375248
X7P2K2	APECIEFANK	Uridine phosphorylase (EC 2.4.2.3)	udp	0.618432	0.429667	-0.109658
A0A026V0G1	GGHIYNICAPAHPAR	Epimerase domain-containing protein	BW70_09310	0.619826	0.429667	-0.114722
E1I2W7	TAGSSGANPFACIAAGIASLWGPAHGGANEAALK	Phosphoribosylformylglycinamidine synthase (FGAM synthase) (FGAMS) (EC 6.3.5.3) (Formylglycinamide ribonucleotide amidotransferase) (FGAR amidotransferase) (FGAR-AT)	purL	0.634333	0.429667	-0.0885676
X7PKZ8	QLLDEVQSICPPHVTIMQVR	Pantothenate synthetase (PS) (EC 6.3.2.1) (Pantoate--beta-alanine ligase) (Pantoate-activating enzyme)	panC	0.65239	0.429667	-0.0551372
A0A023YS92	GIRPGAYCEPK	Aconitate hydratase B	acnB	0.658528	0.429667	0.070102
V2QJC2	VKEVVDFCHR	Peptide deformylase (PDF) (EC 3.5.1.88) (Polypeptide deformylase)	def	0.698784	0.429667	0.0551305
V1ACZ0	GIATCVLLGNPAEINR	Putative glucose-6-phosphate 1-epimerase (EC 5.1.3.15)	A1WS_02364	0.703056	0.429667	0.0382617
X7PTG6	VICQGFTGSQGTFHSEQAIAYGTK	APH(3') family aminoglycoside O-phosphotransferase (Aminoglycoside 3'-phosphotransferase) (EC 2.7.1.95) (Aminoglycoside 3'-phosphotransferase (APH) kanamycin/neomycin resistance protein) (Aminoglycoside O-phosphotransferase APH(3')-IIa) (Aminoglycoside phosphotransferase) (Aminoglycoside-3'-O-phosphotransferase) (Kanamycin phosphotransferase type II (Aph(3')-IIa)) (Kanamycin resistance protein)	aph	0.711101	0.429667	0.0399971
P09120	ECTLETLEEMLEKLEVVVNER	DNA-binding protein H-NS	hns	0.713673	0.429667	0.0562602
H1BSD6.1 (obsolete)	YGLPAPVGYACTTPR	Succinate--CoA ligase [ADP-forming] subunit beta	sucC	0.734505	0.429667	-0.0579487
W8ZDX3	YVGNIDEDGVCR	Phospho-2-dehydro-3-deoxyheptonate aldolase (EC 2.5.1.54)		0.735622	0.429667	0.0314863
A1AGI8	ITNITDVTPIPHNGCRPPK	30S ribosomal protein S11	rpsK	0.737956	0.429667	-0.11327
X7P2K2	GGHTEATIDLMTLAGFKPAGVLCELTNDDGTMAR	DNA topoisomerase (ATP-hydrolyzing) (EC 5.6.2.2)		0.738757	0.429667	0.279139
H4L721	IIGIDLGTTNSCVAIMDGTTPR	Elongation factor G (EF-G)	fusA	0.742289	0.429667	-0.0845606
E9YX32	AMSDLQTPEWVGADCAR	PmbA protein	ERJG_03119	0.752444	0.429667	-0.0790793
A0A4C4ZB07	TQRPSTCNTVETLLVNK	Gamma-glutamyl phosphate reductase	proA	0.754743	0.429667	-0.0414732
Q7WUZ8	NYLQNQEGFVHICR	Homoserine kinase (Fragment)	thrB	0.76657	0.429667	-0.0360126
A0A0J8WZD1	RLGGNGDVWL.EYPTAVEFQLTQQTLNRYPECQPK	Histidinol-phosphate aminotransferase	hisC	0.769034	0.429667	0.0617131
X7PQB5	KACEEVGFVSR	Universal stress protein F	BHF46_12230	0.769696	0.429667	0.0755138
W1EW10	SFAGQPYHGEWPAGTCIR	Glutamate/aspartate periplasmic-binding protein	G943_00178	0.779196	0.429667	0.0136948
I4SI56	FCGAEGLNNVITLSTFR	3-isopropylmalate dehydrogenase (EC 1.1.1.85) (3-IPM-DH) (Beta-IPM dehydrogenase) (IMDH)	leuB	0.781578	0.429667	0.0321449
A1A7C2	NYTDDVEFSCEDAGR	2-isopropylmalate synthase	leuA	0.784723	0.429667	-0.0316732
P09832	VVVLGGGDTAMDCVR	Glutamate synthase [NADPH] small chain	gltD	0.807707	0.429667	-0.0690774
P0AB91	SITDACIGWEDTDALLR	Phospho-2-dehydro-3-deoxyheptonate aldolase, Phe-sensitive	aroG	0.812308	0.429667	0.0133936
X7NZI2	IHGLADCMQGEMISLPGNR	Alanine--tRNA ligase (EC 6.1.1.7) (Alanyl-tRNA synthetase) (AlaRS)	alaS	0.823278	0.429667	0.024072
I0VNK0	NSVIDEVVVCDTIPLSDEIK	Gamma-glutamyl phosphate reductase (GPR) (EC 1.2.1.41) (Glutamate-5-semialdehyde dehydrogenase) (Glutamyl-gamma-semialdehyde dehydrogenase) (GSA dehydrogenase)	proA	0.834142	0.429667	-0.0206096
A0A1Q6B8P8	VLNIFPSIDTGVCAASVR	Thiol peroxidase	tpx	0.834339	0.429667	-0.0148085
X7PM11	SVLCIGGSWLVPADALEAGDYDR	Homoserine kinase (EC 2.7.1.39) (Fragment)	thrB	0.837031	0.429667	-0.028727
B1X974	ACLNDAVELAPGDTTLVPTGLAIHIADPSLAAMMLPR	Deoxyuridine 5'-triphosphate nucleotidohydrolase	dut	0.846791	0.429667	-0.0225673
A0A2S8JSG3	SLLKPEHQGLATEVMCR	Selenide, water dikinase	selD	0.853204	0.429667	-0.0143569
A0A023YVS5	VSGNSPVIFDVTHALQCR	2-dehydro-3-deoxyphosphooctonate aldolase	kdsA	0.855176	0.429667	-0.0161864
X7P1N4	YDMDLVVCGHHQDFWSK	ATP phosphoribosyltransferase (ATP-PRT) (ATP-PRTase) (EC 2.4.2.17)	hisG	0.855777	0.429667	0.0111294
P0AFF6	GVCTLEDLAEQGIDDLADIEGLTDEK	Transcription termination/antitermination protein NusA	nusA	0.855847	0.429667	-0.0107522
W1EW10	VTPLTAQETLPLVQCFGR	Molybdopterin molybdenumtransferase		0.856771	0.429667	0.01127
V8F4T6	ICSIPHPSYHEEQLAEYIVGWAK	Lipoprotein (Probable lipoprotein) (Putative lipoprotein YbjP)	ybjP	0.867131	0.429667	-0.0431081
P0A9G6	GSVNPECTLAQLGAAK	Isocitrate lyase	aceA	0.910423	0.429667	0.0168192
A0A0A0FBI6	ELDREFGELKEETCR	UPF0304 protein YfbU	yfbU	0.913334	0.429667	-0.013067
B1XFJ1	TPVGNTAAICIYPR	Deoxyribose-phosphate aldolase	deoC	0.921779	0.429667	0.00559194
V1BBK4	EAVLCEWTETVNTPSAQTR	Metal-binding protein yodA (Fragment)	yodA	0.925783	0.429667	-0.0596407
A7ZJE2	LEDGLPVGVVDVVEGLDGCHSANISPDNR	6-phosphogluconolactonase	pgl	0.928132	0.429667	0.00570641
A0A1E5WWP3	HAECSVLVVR	Universal stress protein F	BHF46_12230	0.931137	0.429667	-0.0131413
S1I8E1	QVCNLADPVGQVIDGGVLDSGLR	Molybdopterin molybdenumtransferase (EC 2.10.1.1)		0.931606	0.429667	0.114468
W8ZXG9	AAPCIIFIDEIDAVGR	2-dehydro-3-deoxyphosphooctonate aldolase (EC 2.5.1.55) (3-deoxy-D-manno-octulosonic acid 8-phosphate synthase) (KDO-8-phosphate synthase) (KDO 8-P synthase) (KDOPS) (Phospho-2-dehydro-3-deoxyoctonate aldolase)	kdsA	0.9327	0.429667	-0.00892874
A7ZYL0	YCTPNVFDAK	Phosphoserine aminotransferase	serC	0.935697	0.429667	-0.00750158
A1AEN2	VQDQNQIPELNVYQCGTYQMHSLQEAQDIAR	S-ribosylhomocysteine lyase	luxS	0.936633	0.429667	0.0104707
W1F215	LDEGCTERDDVNFLK	Isoleucine--tRNA ligase (EC 6.1.1.5) (Isoleucyl-tRNA synthetase) (IleRS)	ileS	0.950758	0.429667	0.0131497
A0A0D8WFQ2	YVIGHLCSSSTQPASDIYEDEGILMISPGATNPELTQR	Branched chain amino acid ABC transporter substrate-binding protein	livk	0.962213	0.429667	-0.00289341
A0A070UT47	IYCESFLGEEHRK	Phosphoglucomutase, alpha-D-glucose phosphate-specific	pgm	0.967014	0.429667	-0.00434528
P07395	LRGEPSEGMLCSFSELGISDDHSGIIELPADAPIGTDIR	Phenylalanine--tRNA ligase beta subunit	pheT	0.984742	0.429667	0.00475722
S1IJ71	VYLNPQDCSVINDEALNR	Homoserine kinase (EC 2.7.1.39) (Fragment)	thrB	0.992891	0.429667	0.00125836
A0A029HIP5	YVIGHLCSSSTQPASDIYEDEGILMITPAATAPELTAR	Leu/Ile/Val/Thr-binding protein	livJ	0.998778	0.429667	-0.000152509
P0A9S5	GIAETAQCGAILGIGGGK	Glycerol dehydrogenase	gldA	0.999001	0.429667	0.000149215

## Sheet: RED cys significant
accession	sequence	protein	gene	p-value Rred PO-BO	FDR Rred	Rred PO-BO
P0A6A3	FAIIDAVNGEEYLSGLAECFHLPEAR	Acetate kinase	ackA	2.0187e-05	0.00331067	-3.72971
A0A029HIG5	LSDGLCMEDEQFSVK	Nitrite reductase [NAD(P)H] small subunit	nirD	1.14654e-05	0.00331067	1.19225

## Sheet: RED cys absent present
accession	sequence	protein	gene	n Rred BO	n Rred PO	n R BO	n R PO
D7Y663	DKLATQCGLDVAPR	Nitrite reductase [NAD(P)H], large subunit	nirB	3	0	5	2
P0ACJ8	ITRQEIGQIVGCSR	cAMP-activated global transcriptional regulator CRP	crp	3	0	2	3
A1AGM9	SNVPALEACPQKR		rpsL	5	0	1	4
P24182	LICYGENRDVAIAR	Biotin carboxylase	accC	2	0	5	5
P0AD61	GVNLPGVSIALPALAEKDKQDLIFGCEQGVDFVAASFIR	Pyruvate kinase I	pykF	2	0	5	5
P0A955	TECAVDAIR	KHG/KDPG aldolase	eda	2	0	5	5
A7ZKL2	MLQLNVDERPLICGVGLGGYWAER	UPF0227 protein YcfP	ycfP	2	0	5	5
P0ABU2	AGIEAANFPFCTIEPNTGVVPMPDPR	Ribosome-binding ATPase YchF	ychF	2	0	5	5
P0AAI5	DFNCEDIISR	3-oxoacyl-[acyl-carrier-protein] synthase 2	fabF	2	0	5	5
W8U1Z9	RFGPCTQLQPQLK	Dipeptide ABC transporter ATP binding subunit DppF (Dipeptide ABC transporter ATP-binding protein) (Dipeptide transport ATP-binding protein DppF) (Dipeptide transport ATP-binding protein DppF (TC 3A152)) (Dipeptide transporter) (Dipeptide transporter ATP-binding subunit) (EC 363-) (Dipeptide/heme ABC transporter ATPase) (Ole(C)_1_L06249) (Peptide ABC transporter ATP-binding protein) (Stage 0 spor…	dppF	2	0	5	5
A0A2S8JSG3	DLLCDPQTSGGLLLAVMPEAENEVK	Selenide, water dikinase	selD	2	0	5	5
A0A0J2BH471 (obsolete)	AALNADCDGQAGLQELAGNATMLFYMTEEGQEGR	1,4-Dihydroxy-2-naphthoyl-CoA synthase	SK79_04049	2	0	5	5
A7ZHY1	YRENRPGYPAIAISDVSHISCVGNDFGFNDIFSR	Phosphoheptose isomerase	gmhA	3	0	4	5
A0A1J8NSZ71 (obsolete)	VTTFGESHGLALGCIVDGVPPGIPLTEADLQHDLDR	Chorismate synthase	aroC	3	0	5	5
H1BZR61 (obsolete)	TGCDLLPETVGR	4-hydroxy-tetrahydrodipicolinate synthase	dapA	3	0	5	5
P0A9S5	DAGLVVEIAPFGGECSQNEIDRLR	Glycerol dehydrogenase	gldA	4	0	5	5
W1F215	ITDTSSVFNTDLLYTIELGHGLNVAECMAHSAMAR	Fumarate reductase flavoprotein subunit (EC 1354)	frdA	4	0	5	5
A0A017ICJ91 (obsolete)	ANPDAVVVAIICDR	Cysteine synthase	cysM	4	0	5	5
E9YA761 (obsolete)	DACNEALRDWSGSYETAHYMLGTAAGPHPYPTIVR	Tryptophan synthase beta chain	trpB	4	0	5	5
W1EZD6	EQQGFCEGR	Transcription elongation factor GreA (Transcript cleavage factor GreA)	greA	5	0	5	5
A0A073HA63	SDYPNQVNNVLCFPFIFR	NADP-dependent malic enzyme	maeB	5	0	5	5
H4UJV6	ALGGGFPVGALLATEECAR	Succinylornithine transaminase (EC 26181) (Succinylornithine aminotransferase)	astC	4	1	3	0
A1A7L0	YSLYCAVIVK	2,3,4,5-tetrahydropyridine-2,6-dicarboxylate N-succinyltransferase	dapD	0	2	5	5
W9AL06	VLDGAVMVYCAVGGVQPQSETVWR	Elongation factor G (EF-G)	fusA	0	2	5	5
A0A073HA63	TLDDVIEGADIFLGCSGPK	NADP-dependent malic enzyme	maeB	0	2	5	5
W8SU61	GDEAGDQLLSDALALEAAGAQLLVLECVPVELAK	3-methyl-2-oxobutanoate hydroxymethyltransferase (EC 21211) (Ketopantoate hydroxymethyltransferase) (KPHMT)	panB	0	2	5	5
A0A0J2BPW7	SPQHNASAFDANGFYCSGDLISIDPEGYITVQGR	(2,3-dihydroxybenzoyl)adenylate synthase	entE	0	3	2	4
P0ABB8	GALQEILNVCSQVR	Magnesium-transporting ATPase, P-type 1	mgtA	0	3	3	5
W1F229	CNVVSPGSTDTDMQR	2,3-dihydro-2,3-dihydroxybenzoate dehydrogenase [enterobactin] siderophore (EC 13128)	entA	0	3	5	5
P24182	AGVPCVPGSDGPLGDDMDKNR	Biotin carboxylase	accC	0	3	5	5
V0SQK8	SMDLEQECEQLREELNETNSETK	DNA-directed RNA polymerase subunit beta' (RNAP subunit beta') (EC 2776) (RNA polymerase subunit beta') (Transcriptase subunit beta')	rpoC	0	3	5	5
V6G0F2	GYALAAMCEILGGALSGGK	Malate/L-lactate dehydrogenase	EC970259_1239	0	4	5	5
H5MW061 (obsolete)	APSLLQLSPDWTSNSCR	Colicin I receptor	cirA	0	5	5	5

[truncated: 5 more sheets: RED cys absent present sign, SNO cysteines, SNO cys significant, SNO cys absent present, SNO cys absent present sign]
