# Supplementary material for: Lifestyle-specific S-nitrosylation of protein cysteine thiols regulates Escherichia coli biofilm formation and resistance to oxidative stress
Source: NPJ Biofilms Microbiomes. 2021 Apr 13;7:34. doi: 10.1038/s41522-021-00203-w (PMC8044216; doi:10.1038/s41522-021-00203-w)
Supplement: Supplementary file 4 — Supplementary Data 2 [file 41522_2021_203_MOESM4_ESM.xlsx]

## Sheet:  column titles
column title	description
accession	Uniprot accession number
sequence	detected peptide sequence
protein	protein name
gene	gene name
Rox BN	fold change (log2, internal standard / anaerobic biofilm) of the oxidized cysteine containing peptide
σ2 Rox BN	variance of the oxidized cysteine containing peptide
n Rox BN	number of biological replicates contaning the detected peptide
Rred BN	fold change (log2, internal standard / anaerobic biofilm) of the reduced cysteine containing peptide
σ2 Rred BN	variance of the reduced cysteine containing peptide
n Rred	number of biological replicates contaning the detected peptide
Rsno BN	fold change (log2, internal standard / anaerobic biofilm) of the S-nitrosylated cysteine containing peptide
σ2 Rsno BN	variance of the S-nitrosylated cysteine containing peptide
n Rsno	number of biological replicates contaning the detected peptide
R BN	fold change (log2, internal standard / anaerobic biofilm) of the protein
σ2 R BN	variance of the protein
n R BN	number of biological replicates contaning the detected peptide
Rox PN	fold change (log2, internal standard / anaerobic planktonic) of the oxidized cysteine containing peptide
σ2 Rox PN	variance of the oxidized cysteine containing peptide
n Rox PN	number of biological replicates contaning the detected peptide
Rred PN	fold change (log2, internal standard / anaerobic planktonic) of the reduced cysteine containing peptide
σ2 Rred PN	variance of the reduced cysteine containing peptide
n PN	number of biological replicates contaning the detected peptide
Rsno PN	fold change (log2, internal standard / anaerobic planktonic) of the S-nitrosylated cysteine containing peptide
σ2 Rsno PN	variance of the S-nitrosylated cysteine containing peptide
n Rsno PN	number of biological replicates contaning the detected peptide
R PN	fold change (log2, internal standard / anaerobic planktonic) of the protein
σ2 R PN	variance of the protein
n R PN	number of biological replicates contaning the detected peptide
p-value Rox PN-BN	p-value associated to the fold change difference of the oxidized cysteine containing peptide in anaerobic planktonic vs biofilm
FDR Rox	Benjamini-Hochberg correction of the Rox p-value
Rox PN-BN	fold change (log2, anaerobic planktonic vs biofilm) of the oxidized cysteine containing peptide
p-value Rred PN-BN	p-value associated to the fold change difference of the reduced cysteine containing peptide in anaerobic planktonic vs biofilm
FDR Rred	Benjamini-Hochberg correction of the Rred p-value
Rred PN-BN	fold change (log2, anaerobic planktonic vs biofilm) of the reduced cysteine containing peptide
p-value Rsno PN-BN	p-value associated to the fold change difference of the S-nitrosylated cysteine containing peptide in anaerobic planktonic vs biofilm
FDR Rsno	Benjamini-Hochberg correction of the Rsno p-value
Rsno PN-BN	fold change (log2, anaerobic planktonic vs biofilm) of the S-nitrosylated cysteine containing peptide

## Sheet: sheets content
sheet title	content description
global results	full dataset of cysteine containing peptide quantifications
OX cysteines	list of quantified reversibly oxidized cysteine containing peptides
OX cys significant	list of statistically significant reversibly oxidized cysteines
OX cys absent present	list of reversibly oxidized cysteine containing peptides detected in one condition specifically
OX cys absent present sign	list of reversibly oxidized cysteine containing peptides detected in one condition specifically retained as significant variation
RED cysteines	list of quantified reduced cysteine containing peptides
RED cys significant	list of statistically significant reduced cysteines
RED cys absent present	list of reduced cysteine containing peptides detected in one condition specifically
RED cys absent present sign	list of reduced cysteine containing peptides detected in one condition specifically retained as significant variation
SNO cysteines	list of quantified S-nitrosylated cysteine containing peptides
SNO cys significant	list of statistically significant S-nitrosylated cysteines
SNO cys absent present	list of S-nitrosylated cysteine containing peptides detected in one condition specifically
SNO cys absent present sign	list of S-nitrosylated cysteine containing peptides detected in one condition specifically retained as significant variation

## Sheet: global results
accession	sequence	protein	gene	Rox BN	σ2 Rox BN	n Rox BN	Rred BN	σ2 Rred BN	n Rred BN	Rsno BN	σ2 Rsno BN	n Rsno BN	R BN	σ2 R BN	n R BN	Rox PN	σ2 Rox PN	n Rox PN	Rred PN	σ2 Rred PN	n Rred	Rsno PN	σ2 Rsno PN	n Rsno PN	R PN	σ2 R PN	n R PN	p-value Rox PN-BN	FDR Rox	Rox PN-BN	p-value Rred PN-BN	FDR Rred	Rred PN-BN	p-value Rsno PN-BN	FDR Rsno	Rsno PN-BN
W1F2Q3	AAAEVGAPFIEIHTGCYADAKTDAEQAQELAR	Pyridoxine 5'-phosphate synthase (PNP synthase) (EC 2.6.99.2)	pdxJ			0			0			0			0			0			0			0			0
A0A135PUP6	AAAICAER	Phosphate acetyltransferase	pta			0			0	1.07099	0.153129	4	-0.571584	0.010533	4			0			0	0.43477	0.000481105	3	-0.493338	0.00193722	5							0.0392334	0.305291	0.714468
K4K1A2	AACAVDAGSVDQTVQLGQVR	Major type 1 subunit fimbrin (Fragment)	fimA	-1.86606	1.87279	5			0			0			0	-0.654769	0.0205162	5			0			0			0
A0A0A0HEI6	AADNKKPVNSWTCEDFLAVGESFQPTAVGFAEALNNK	Acid stress chaperone HdeA	hdeA			0	2.23011		1			0			0			0			0			0			0
W1XFU2	AADSCHVSQPTLSGQIR	Hydrogen peroxide-inducible activator protein (Fragment)	oxyR			0			0			0			0			0	-0.0776317	0.0153123	4	1.8307	0.420887	3	-0.100526	0.00542928	4
X7PT52	AAENNPELAAFIDECR	Leucine--tRNA ligase	leuS	-0.121702	3.33768	3	-0.448945	0.00765578	4			0	-0.101055	0.00970483	5	-1.32918	0.0124631	5	-0.0332487	0.00157614	4	2.7076	0.215981	2	-0.0303047	0.00139981	4	0.350118	0.506778	1.27823	0.000656974	0.0217531	-0.344946
W1F9R2	AAFAFPAPVANVESDVGCLELFHGPTLAFK	Threonine synthase (EC 4.2.3.1)		-0.978286	0.191621	2	-0.306654	0.243627	2			0	0.190945	0.00907343	5	-0.871107	0.21085	4	-0.49757	0.0535413	4			0	0.0506945	0.00385147	5	0.589572	0.683367	-0.24743	0.913639	0.948657	0.0506654
P0A910	AALIDCLAPDR	Outer membrane protein A	ompA	0.194714	0.0083481	4	0.306178	0.0120671	4	0.237947	0.0511489	3	0.186342	0.0127012	5	0.215585	0.00316498	4	0.199203	0.000777927	4	0.20616	0.00165405	5	0.15286	0.00126427	5	0.488784	0.610981	-0.0543526	0.374483	0.599978	0.0734937	0.991564	0.991564	-0.00169461
A0A0A2R9I7	AALIECLAPDR	Membrane protein	LR61_06085	#NUM!	#NUM!	3			0			0			0	0.676602	0.110715	4			0			0	-0.765744		1
A0A0J2BH47.1 (obsolete)	AALNADCDGQAGLQELAGNATMLFYMTEEGQEGR	1,4-Dihydroxy-2-naphthoyl-CoA synthase	menB	0.960363		1	0.750398	0.0679714	3			0	0.531669	0.0114165	4	-0.502926	0.0657556	2	0.163294	0.0171606	2			0	0.106388	0.00196962	5			1.03801	0.447658	0.655883	0.161823
Q2ETL0	AALPPEISLPAVGQGAVGIECR	Hydroxymethylbilane synthase (EC 2.5.1.61) (Fragment)	hemC			0			0			0			0			0			0			0			0
P0AC41	AALQISQSGQTCALLSK	Succinate dehydrogenase flavoprotein subunit	sdhA			0			0			0			0	1.7643		1			0			0	2.01824	0.0359964	3
W8ZXG9	AAPCIIFIDEIDAVGR	ATP-dependent zinc metalloprotease FtsH (EC 3.4.24.-)	mrsC	0.153416		1	-0.387528	0.0288306	3	1.37951		1	0.140009	0.00276217	5	-0.33148	0.0247443	3	-0.311624	0.0103443	4	0.119872	0.0942617	2	0.0985126	0.00150683	5			0.443399	0.379711	0.605101	-0.1174			1.21814
P0AE08	AAQYVASHPGEVCPAK	Alkyl hydroperoxide reductase C	ahpC	-1.02446	0.121514	5	0.978814	0.0282198	4	3.67989	0.0950967	3	0.441182	0.00929805	5	-0.290439	0.0219783	4	0.584505	0.00301665	5	2.32459	0.0236086	5	0.285269	0.00384931	5	0.00259872	0.0389807	-0.889929	0.0655292	0.262658	0.238396	0.0260882	0.305291	1.19939
D8AJP0.1 (obsolete)	ACALITDGR	Dihydroxy-acid dehydratase	ilvD			0			0	4.96621	1.0997	3	0.597654	0.0186959	5			0	-0.139617		1	3.2234	0.0136288	5	-0.172817	0.00706852	5							0.253002	0.446969	0.972348
W1F0R3	ACAQLVKPGGDVFFSTLNR	Ubiquinone biosynthesis O-methyltransferase (2-octaprenyl-6-hydroxyphenol methylase) (EC 2.1.1.222) (3-demethylubiquinone-8 3-O-methyltransferase) (EC 2.1.1.64)	ubiG			0	0.212993	0.398679	2			0	-0.262425	0.00844246	3			0	-0.419749	1.61064e-06	2			0	-0.204917	0.00771104	5				0.368657	0.595502	0.69025
L4VWC6	ACEEAAEGQVVSPVNFNSPGQVVIAGHK	Malonyl CoA-acyl carrier protein transacylase (EC 2.3.1.39)	WIC_01267	2.02575	1.60657	5	-0.0903168	0.00441245	5	4.18412		1	-0.0905819	0.00427692	3	0.553985	0.045297	5	0.0935969	0.00320873	5	3.93048	0.0208867	5	0.183048	0.0011983	5	0.0388184	0.172414	1.7454	0.156182	0.415555	0.0897158			0.527271
I0VNH4.1 (obsolete)	ACFKPVEELL	Oligopeptide/dipeptide ABC transporter, ATPase subunit	ECW26_38160			0	-0.635933	0.00376709	4			0	-0.862807	0.0594138	3			0	-0.567298	0.00715873	5			0	-0.720831	0.00276723	5				0.674738	0.833533	0.0733405
E7IFG8.1 (obsolete)	ACGKPVNYHFAPR	UDP-glucose 4-epimerase	galE	1.86367	0.306298	2	1.59717	0.0597495	5	4.83066	1.19116	3	1.96868	0.0110782	4	1.00929	0.00546398	4	1.55582	0.0637356	5	3.72332	0.0357573	4	1.79034	0.00767578	5	0.3391	0.504302	0.676043	0.439888	0.655202	-0.136983	0.284034	0.457994	0.929003
H4JTG2	ACLNDAVELAPGDTTLVPTGLAIHIADPSLAAMMLPR	Deoxyuridine 5'-triphosphate nucleotidohydrolase	dut	0.264957		1	0.0382283	0.134859	3			0	0.37304	0.0226453	4	-0.128317	0.0336473	5	0.0530904	0.011136	5			0	0.222147	0.00429796	5			0.24238	0.548666	0.723902	-0.165755
E2X8L2	ACVIPEGMVIGENAEEDAR	Glucose-1-phosphate adenylyltransferase	glgC			0	0.325006	1.72535	2			0			0			0	0.0995973	0.0205629	3			0			0
A0A370VA97	ADAINAPLSANSFLPQPHPGNCGK	Ribonuclease I	rna	0.511545	0.0529682	5			0			0	0.754886	0.0123919	5	0.563592	0.0238106	5			0			0	0.403614	0.0086507	5	0.0162883	0.131737	-0.403318
P07395	ADCLGIIGVAR	Phenylalanine--tRNA ligase beta subunit	pheT			0	-0.0140988	0.10617	4			0	-0.198635	0.000638707	3			0	-0.00128907	0.0246035	4			0	0.0445215	0.0110915	5				0.286405	0.526843	0.230347
Q0E821	ADSIVGNTGQQCSAQEISR	W0084		-4.22624	0.168604	2			0			0	-2.95836		1			0			0			0			0
P21599	AEAVCSQDAMDDIILASDVVMVAR	Pyruvate kinase II	pykA			0			0			0			0	-0.697761	0.0115955	4			0			0	-0.517942	0.00538953	5
D8ADS1	AELDGKPVIVCSTGIGGPSTSIAVEELAQLGIR	Uridine phosphorylase (EC 2.4.2.3)	udp			0	-0.344598	0.0783974	2			0	0.319952	0.0045593	5	-1.05734	0.0318036	4	-0.239295	0.0217469	4			0	-0.18614	0.00128946	5				0.214365	0.48838	-0.611395
A0A074PT96	AEMSYAICHTLGVRPGL	Methylenetetrahydrofolate reductase	metF			0	-0.091485	0.00791485	3			0	0.0342013	0.000865887	5			0	-0.440497	0.0420369	5			0	-0.30275	0.00857875	4				0.919833	0.951771	0.0120608
A0A0K4ZPW0	AETASPEVMADCPR	Glucose dehydrogenase (EC 1.1.5.2)	gcd_2	3.18753	0.0401104	3			0			0			0	3.25799	0.00919483	4	0.026446		1			0	3.16136		1
H4UJU6	AETYFVALDDTGHVINSGYQTCAEYDTDPQAAK	Transcriptional activator of ntrL	ECDEC6A_2072	1.2526	0.000709367	5	0.689484	0.02035	2			0			0	0.480695	0.00285709	5	0.266023	0.000576441	4			0			0
W8ZR12	AFAAGVTPAQCFEMLALIR	Tryptophan synthase alpha chain (EC 4.2.1.20)	trpA	-0.462157		1	-0.258206	0.00743277	5			0	-0.215239	0.00444287	5	-0.266761	0.0179894	2	0.00384669	0.00451149	4			0	-0.00622387	0.00330012	5			0.0136191	0.425885	0.637758	-0.053038
P46837	AFEQCAGFLR	Protein YhgF	yhgF			0			0			0			0	-1.36684		1			0			0	-0.0993986	0.00838405	5
A7ZVS6	AFIMVLDSFGIGATEDAERFGDVGADTLGHIAEACAK	Phosphopentomutase	deoB			0	0.840524		1			0	0.707866	0.0155278	5			0	0.284065	0.0182217	3			0	0.0817005	0.00228928	4						-0.0697067
I2RGJ6	AFNDLCAVFVK	Uncharacterized protein	EC12741_1186			0			0			0			0			0			0			0			0
K4W768	AFQFEREGYFCLDSR	Glutamine--tRNA ligase (EC 6.1.1.18) (Fragment)	ECO9634_05153			0	-0.41398		1			0	-0.352657	0.00134649	5			0			0			0			0
A0A028AA32	AFYYQPVLCTVQAK	Dihydroxyacetone kinase	dhaM	-1.04576		1			0			0	-0.52924	0.0167006	3	-0.695554	0.0559448	4			0			0	-0.472588	0.0231243	4			-0.293554
A0A193LS58	AGCPVSQVLK	Osmotically inducible protein OsmC	GJ11_10135			0			0	4.64872	1.34199	4	1.51699	0.00797565	4			0			0	2.66131	0.0243516	5	0.779214	0.00152985	5							0.122459	0.341597	1.24963
K4W768	AGGFEEGKACLR	Glutamine--tRNA ligase (EC 6.1.1.18) (Fragment)	ECO9634_05153			0			0	2.1839	0.0274672	2	-0.352657	0.00134649	5			0			0	2.17338	0.0405777	3	-0.0582632	0.00102375	5							0.208591	0.430852	0.304911
A0A073G0P7	AGHLTYLGDAEIGDNVNIGAGTITCNYDGANKFK	Bifunctional protein GlmU	glmU			0			0			0			0			0			0	0.966299	3.54896	2	0.0236351	0.00774492	4
P0ABU2	AGIEAANFPFCTIEPNTGVVPMPDPR	Ribosome-binding ATPase YchF	ychF	-0.880084	0.168412	4			0			0	-0.452064	0.00670708	3	0.095914	0.0345283	4	-0.010454		1			0	-0.047699	0.00628742	4	0.0706238	0.222334	-0.571633
S1DRH6	AGLADAICDLVSTGATLEANGLR	ATP phosphoribosyltransferase (ATP-PRT) (ATP-PRTase) (EC 2.4.2.17)	hisG			0	-0.163142	0.00793347	3	1.38642		1	-0.0799588	0.000502566	4	-0.0435782	0.00489538	3	0.134264	0.00507763	4	1.99812		1	0.216701	0.00157273	4				0.991602	0.996424	-0.000745491			-0.315039
I2WFW6	AGLADPNRPIGSFLFLGPTGVGKTELCK	ATP-dependent chaperone protein ClpB	clpB	-0.33248		1			0			0	0.782978	0.00383077	5	-1.5861	0.0166687	4			0	2.45809		1	0.0369839	0.0108693	5			0.50762
P24182	AGVPCVPGSDGPLGDDMDKNR	Biotin carboxylase	accC	-0.624021		1	-0.600965	0.0994009	3	3.10938	0.800498	3	-0.202084	0.002603	5	-0.953828	0.00249579	4	-0.775156	0.00674614	3	2.1429		1	-0.133093	0.00603147	5			0.398798	0.334075	0.569847	0.243182			1.03546
W1HFW9	AGWCADYNEPTSFLNTMLSDSSMNTAHYK	Oligopeptide ABC transporter, periplasmic oligopeptide-binding protein OppA (TC 3.A.1.5.1)		-0.216846	0.0112081	5			0			0	-0.16699	0.00759548	4	-0.0809717	0.0158367	4			0			0	-0.0941054	0.020582	2	0.68796	0.762738	-0.0629895
A0A0A6E0V5	AGWCADYNEPTSFLNTMLSDSSNNTAHYK	Oligopeptide ABC transporter substrate-binding protein OppA	oppA			0			0			0			0			0	-0.0758428	0.023	2			0			0
A0A2T3RW98	AGWCADYNEPTSFLNTMLSNSSMNTAHYK	Oligopeptide ABC transporter substrate-binding protein OppA	oppA	-0.370472	0.0354388	4	-0.207803	0.0156396	4	-0.0682952	0.0226036	2			0	-0.170248	0.0410188	5	-0.0435889	0.0169284	4	-0.387793	0.014178	2			0
W1F522	AHNPYGDGQACSR	UDP-N-acetylglucosamine 2-epimerase (EC 5.1.3.14)				0			0			0			0			0			0			0			0
H1BZR6.1 (obsolete)	AIAEHTDLPQILYNVPSRTGCDLLPETVGR	4-hydroxy-tetrahydrodipicolinate synthase	dapA	-0.104651		1			0			0	0.324833	0.00102273	4	-0.889855	0.00884103	4	-0.0795309	0.000657056	2			0	0.11905	0.00337109	5			0.579422
P0A9P0	AIASDCADGMTK	Dihydrolipoyl dehydrogenase	lpdA			0			0	4.78187	0.269955	3	1.13323	0.0084335	4			0	-0.173075		1	4.24004	0.0194417	4	1.40914	0.00620378	4							0.12112	0.341597	0.81774
A0A029HYR2	AICEAFESANNTHGLNLTAHKYPGLR	GAPES1 domain-containing protein	AD23_1967			0			0			0			0			0			0			0			0
I2X8P2	AIEENGGWVVGYENCTGAK	2-hydroxyglutaryl-CoA dehydratase, D-component (EC 4.2.1.-)	EC23916_5669	-2.82224	0.042388	3			0			0	-1.74279	0.00311788	3	-2.48295	0.0698786	4			0			0	-1.56226	0.237067	4	0.61928	0.704984	-0.158755
W1F3D6	AIGKTEQFCPNAK	Acetolactate synthase (EC 2.2.1.6)				0			0			0			0	0.948003		1			0			0	0.346249	0.133984	4
V0YB08	AIHPQYLAQQISHFAADDAIFTCDVGTPTVWAAR	Thiamine pyrophosphate enzyme, TPP binding domain protein (Fragment)	HMPREF1608_03212			0	1.77415	0.0272558	3			0			0			0	0.507443	0.0183865	5			0			0
A1A8T7	AIMVCDEPSTMELK	Glucosamine-6-phosphate deaminase	nagB			0			0			0			0			0	-0.366225		1			0	-0.0763716		1
A0A028AJ26	ALAAYDIAALMDYGGLSLAEACER	Isoaspartyl peptidase	iaaA			0			0			0			0	-0.281001		1			0			0	0.023137	0.00445344	4
W1ET61	ALAEAGCSAVK	Inosine-5'-monophosphate dehydrogenase (IMP dehydrogenase) (IMPD) (IMPDH) (EC 1.1.1.205)	guaB	1.24728	0.313597	3	-0.406329	0.0925069	3	3.1566	1.10424	3	0.211719	0.00538016	5	-0.105446	0.00907169	5	0.230728	0.0171865	2	2.73352	0.198647	4	0.107898	0.00252755	5	0.0627526	0.20877	1.2489	0.0352828	0.191169	-0.740878	0.670817	0.74849	0.319251
A0A0L1BNY7	ALAGAGLTCTTFENGAEVLEALASKTPDVLLSDIR	DNA-binding transcriptional regulator NtrC (Nitrogen regulation protein NR(I)) (Fragment)	glnG			0			0			0			0			0			0			0			0
P07395	ALAMGGIFGGEHSGVNDETQNVLLECAFFSPLSITGR	Phenylalanine--tRNA ligase beta subunit	pheT			0	0.173662	0.251725	3			0	-0.198635	0.000638707	3	0.0132118	0.627022	4	-0.346228	0.394261	4			0	0.0445215	0.0110915	5				0.136155	0.40703	0.763047
A0A4U9LC08	ALAPLGNLIAFDVHSTDYCGDFSNPEGVAETVR	dTDP-4-dehydrorhamnose reductase	rfbD	-0.52526	0.00857664	2	-0.22648	0.00671751	3			0			0	-1.09732	0.0881283	4	-0.189722	0.00393931	4			0			0
P0ABU5	ALAQAMHQAGKPLGFMCIAPAMLPK	Glyoxalase ElbB	elbB			0			0			0			0	-1.37798	0.253009	2			0			0	-0.189921	0.0237257	4
W9AAW6	ALAYMGLKPGIPLTEVAIDKVFIGSCTNSR	3-isopropylmalate dehydratase large subunit (EC 4.2.1.33) (Alpha-IPM isomerase) (IPMI) (Isopropylmalate isomerase)	leuC			0	-2.10315	0.00736245	5			0	-2.11218	0.0117099	5	-3.75104		1	-1.04628	0.0021272	4			0	-1.16585	0.00456741	5				0.153367	0.411742	-0.110542
P0A9Q9	ALDIIVTCQGGDYTNEIYPK	Aspartate-semialdehyde dehydrogenase	asd			0	-0.0509077	0.00474099	3			0	0.0407085	0.0202782	5			0	-0.0738437	0.00128042	5			0	-0.0709228	0.00307169	5				0.307883	0.54063	-0.0886953
A7ZSA4	ALEDMGFYCVDNLPVVLLPDLAR	RNase adapter protein RapZ	rapZ			0	-0.113303	0.0468536	3			0	-0.30761	0.0115432	3			0	0.121607	0.00556444	4			0	-0.0252694	0.0082013	4				0.774517	0.879203	0.0474302
A0A077ZHC0	ALENALLEFPGCAMVISHDRWFLDR	ABC tran 2 and ABC tran domain containing protein	yjjK			0			0			0			0			0			0			0			0
A0A026UKM7	ALERGEGQPGDIETLEQLCR	NADH-quinone oxidoreductase subunit F	nuoF	-0.365514	1.04125	2			0			0	-0.29113	0.00204663	4	-0.937245	0.0116538	4			0			0	0.275431	0.0160073	5	0.361489	0.514971	1.13829
H4UJV6	ALGGGFPVGALLATEECAR	Succinylornithine transaminase (EC 2.6.1.81) (Succinylornithine aminotransferase)	astC			0			0			0			0			0			0			0			0
D2TKN6	ALNDCRENVER	Oligopeptidase A (EC 3.4.24.70)	prlC			0			0			0			0			0			0			0			0
A0A0J1L0H2	ALNEGATITDEASALEYCGFHPQLVEGR	2-C-methyl-D-erythritol 4-phosphate cytidylyltransferase	ispD	0.568152	0.233778	2	0.118384	0.041269	3			0			0	0.306552	0.0124479	4	-0.0433994	0.0108388	5			0			0
W9AC40	ALPAGSLAMIVGGHSQDPVCMAAENK	UDP-sugar hydrolase (5'-nucleotidase)	ushA	-0.0207781	0.00493413	3	-0.327182	0.115765	3			0	0.0182112	0.0268569	5	0.242357	0.00805569	4	0.0577176	0.0456257	3			0	0.181975	0.00823072	5	0.358863	0.514101	-0.0993713	0.420561	0.636178	-0.221136
P0AC41	ALQECMQHNFSVFR	Succinate dehydrogenase flavoprotein subunit	sdhA			0	0.00887124	0.461632	4			0	0.503494	0.0420781	3			0	-1.07995	0.236036	2			0	2.01824	0.0359964	3				0.0144884	0.13017	2.60357
W8ZXL2	ALQGEQGVVECAYVEGDGQYAR	Malate dehydrogenase (EC 1.1.1.37)	mdh	2.12328	0.976636	5	0.301677	0.0277895	4	4.00585	0.0193977	2	#NUM!	#NUM!	0	1.93246	0.0121955	5	1.67039	0.0672262	5	4.85925	0.002547	5			0	#NUM!		#NUM!	#NUM!		#NUM!	#NUM!		#NUM!
U9ZD74	ALQPIYDLLENCDVPISK	Isoaspartyl dipeptidase (EC 3.4.19.-)	HMPREF1599_04089	0.402832	1.50102	2			0			0	-0.295031	0.0115129	4	-1.09823	0.0157235	5			0			0	-0.621832	0.0074815	5	0.406165	0.547164	1.17426
A0A0K5JW88	ALSVPCSDSK	60 kDa chaperonin (GroEL protein) (Protein Cpn60)	groL	0.944417	3.00521	5	0.558249	0.0206475	3	3.56954	0.47061	5	0.330847	0.00467066	5	-1.34207	0.0111496	5	-1.34214	0.00673473	3	2.50704	0.0179217	3	0.17968	0.00406862	5	0.0516268	0.188069	2.13532	7.40341e-05	0.00735405	1.74922	0.0461314	0.305291	0.911324
R8WIM6	ALSYNNIADTDAALECVK	Bifunctional purine biosynthesis protein PurH [Includes: Phosphoribosylaminoimidazolecarboxamide formyltransferase (EC 2.1.2.3) (AICAR transformylase); IMP cyclohydrolase (EC 3.5.4.10) (ATIC) (IMP synthase) (Inosinicase)]	purH	1.39111		1	-0.199932	0.469947	3			0			0	-0.270986	0.000151661	3	0.0462804	0.00380288	3			0			0
K4VVE0	ALTFCEAEMDNLTR	Chromosome partition protein MukB (Structural maintenance of chromosome-related protein)	mukB			0			0			0			0			0	0.176067		1			0	0.087124	0.00607016	4
A7ZVS7	ALTICTVSDHIR	Purine nucleoside phosphorylase DeoD-type	deoD	0.724114	3.40885	4	-0.0168952	0.0394066	5	2.55584		1	-0.0259264	0.0163218	5	0.164764	0.0189676	5	0.356964	0.0251497	4	2.87319	0.0863378	3	0.473814	0.00262855	5	0.336282	0.504302	1.05909	0.369691	0.595502	0.125881			0.182391
A7ZR14	ALVEAGVKPCGLGAR	Aminomethyltransferase	gcvT	-1.95271		1	-0.893434	0.463038	2			0	-0.384609	0.0196645	4	-0.313208		1			0			0	0.270915	0.153632	4			-0.983981
G0F2K9	ALYCTENNPPFDNGLLNAQLLQQAKPFVDER	Glutamate synthase [NADPH] large chain	UMNF18_4120	0.0966977	2.50813	2	-0.540178	0.106223	3			0	-0.271339		1	-1.40353	0.0170383	4	-0.266147	0.00200224	4			0			0
P0A953	AMASGVSACLATPFK	3-oxoacyl-[acyl-carrier-protein] synthase 1	fabB			0	-0.529317	0.00303298	2			0	-0.148219	0.00668886	5			0	-0.243336	0.0373932	3			0	-0.0666887	0.0029718	5				0.20352	0.481341	-0.20445
P0A6A3	AMDVYCHR	Acetate kinase	ackA			0			0	1.73607	0.00807851	2	-0.534948	0.0177521	4			0			0	1.68303	0.00296107	2	-0.498459	0.00120365	5							0.425391	0.549896	0.0895341
A0A155LQ90	AMGSAVSACLATPFK	3-oxoacyl-[acyl-carrier-protein] synthase, KASI	fabB			0			0			0			0	-0.145988		1			0			0			0
P0A9Q1	AMLHFCENPGKIQSR	Aerobic respiration control protein ArcA	arcA			0	0.278223		1			0	0.163025	0.00385475	5			0	0.50424	0.134781	2			0	-0.121302	0.00307533	5						-0.510344
V8KBB0	AMSDLQTPEWVGADCAR	Peptidase PmbA	pmbA	-0.285091		1	0.486437	0.0712684	3			0	0.0347555	0.0521453	4	-0.947964	0.0593507	5	-0.0962494	0.0436953	4			0	-0.355236	0.00962402	5			0.272882	0.420339	0.636178	0.192695
A0A2S8JSG3	AMTDVTGFGLLGHLSEMCQGAGVQAR	Selenide, water dikinase	selD	1.32033	1.20605	4	0.156858	0.107999	2			0	-0.0295981	0.0176051	5	0.0342536	0.0105385	5	0.167539	0.0318932	5			0	0.074703	0.00544396	5	0.0873705	0.259064	1.39038	0.775941	0.879203	0.0936201
A7MNZ2	AMVSKGDLGLVIACLPYA	50S ribosomal protein L35	rpmI	1.09155	9.81927e-05	2	0.165044		1			0			0	0.907673	0.0271018	5			0			0	-0.289412	0.000433936	5
X7PM65	ANEVRPVLACR	Exoribonuclease 2	rnb	0.151783	2.04818	2	-0.679446	0.0529319	3			0	0.0173448	0.000300552	4	-0.76561	0.00509447	5	-0.225889	0.00981034	4			0	-0.0700743	0.00638484	5	0.56306	0.661661	0.829974	0.0661052	0.262658	-0.540977
A7ZVS6	ANLPGYLGNCHSSGTVILDQLGEEHMK	Phosphopentomutase	deoB	-0.111508		1			0			0	0.707866	0.0155278	5	-0.749675	0.0176055	4			0			0	0.0817005	0.00228928	4			0.0120014
A0A017ICJ9.1 (obsolete)	ANPDAVVVAIICDR	Cysteine synthase	cysM			0	-0.335335		1			0	-0.583309	0.0079561	3			0	-0.30523	0.0156829	4			0	-0.478416	0.00674701	4						0.0747889
A7ZRS4	APECIEFANK	3,4-dihydroxy-2-butanone 4-phosphate synthase	ribB	1.40985		1	0.355401	1.42098	4			0	1.48071	0.140963	5	0.851773	0.0127983	5	1.70423	0.211839	5	2.72905	0.163898	2	1.57536	0.0724868	5			0.652725	0.131735	0.40703	-1.25418
H5MW06.1 (obsolete)	APSLLQLSPDWTSNSCR	Colicin I receptor	cirA	4.92122	1.05076	4	0.277985		1			0	3.36493	1.75042	4	5.44264	0.277513	5			0			0	3.61709	0.355949	5	0.775761	0.824246	-0.26925
E1J419	AQGINETLFMALITLESQENHSIQPSELSCALGSSR	Transcriptional regulator, MarR family	HMPREF9347_01670	-0.232314	0.0311811	3			0			0	0.275961		1	-0.870839	0.0139999	4			0			0	-0.287764	0.0704138	4			0.0748004
K4XK65	AQLASMGLNTASVAGMNLLADDACVPLTTMVQDATAHLDVGQQR	Outer membrane usher protein FimD (Fragment)	ECO9455_01955			0	-2.54621	0.0296863	2			0	-1.96246		1			0	-0.0200967	0.0984402	2			0			0
A7ZR14	AQQTPLYEQHTLCGAR	Aminomethyltransferase	gcvT	-0.167361		1	-0.634079	0.488504	3			0	-0.384609	0.0196645	4	0.610523	0.210519	3	0.337424	0.282631	2			0	0.270915	0.153632	4			-0.12236	0.629127	0.805088	-0.31598
A0A167DT74.1 (obsolete)	AQSLASRYPDHLIIGSDQVCVLDGEITGKPLTEENAR	Maf-like protein YceF	yceF			0			0			0			0	0.714031	0.0733242	2			0			0	0.256998	0.038487	3
D8EEI1	ASAEEIQDHQCEILR	Uncharacterized protein (Fragment)	HMPREF9346_04955	-0.246022	0.013905	4			0			0	-0.511378	0.0272476	3	-0.0334899	0.0730504	5			0			0	0.071609	0.0189691	4	0.0679459	0.219319	0.370455
H1C035.1 (obsolete)	ASGTEHHGGVCFLIK	Uncharacterized protein	HMPREF0986_03119			0	0.272143		1			0	0.3494	0.00644107	4			0			0			0	0.402763	0.0354308	5
A0A1C7CEI1	ASLASPAEVDELTGCVFGALPPFSFHPK	Uncharacterized protein	AMK83_18070	-1.49382		1			0			0			0	-1.23493	0.142034	4			0			0			0
A0A0L1BXW2	ATCIFAEPQFRPAVVESVAR	Zinc ABC transporter substrate-binding protein	znuA	0.501177	0.0402227	4			0			0	0.703189		1	0.295911	0.0230093	3			0			0	0.646655	0.464838	3			0.148732
A0A370V2Y3	ATCVFAEPQFRPAVVESVAR	High-affinity zinc uptake system protein ZnuA	znuA	0.124615	0.0140303	5	0.118546	0.00325132	5	0.168982	0.0107922	4	0.127085	0.00360279	4	-0.0546004	0.0217409	4	0.00997554	6.35004e-05	4	0.761874	0.826163	3	0.363318	0.00126926	4	0.00369352	0.0523249	0.415448	4.59508e-05	0.00684666	0.344804	0.569325	0.670539	-0.356658
G0FG74	ATDIAHNCGLQQVNRLER	Phosphoribosylformylglycinamidine synthase (FGAM synthase) (FGAMS) (EC 6.3.5.3) (Formylglycinamide ribonucleotide amidotransferase) (FGAR amidotransferase) (FGAR-AT)	purL	-0.413192		1	-0.769094	0.010066	3			0	-0.247196	0.00433235	4	-0.942922	0.17888	2	-0.198318	0.0182738	3			0	-0.0799697	0.00214473	5			0.696956	0.0182257	0.146791	-0.403548
A0A1Q5ZJZ3	ATVDKPCPVNMTNHVYFNLDGEQSDVR	Aldose 1-epimerase	galM	0.455123		1	0.0761991	0.080583	3	5.88347		1	0.391631	0.0044933	5	0.454061	0.0297816	5	0.667916	0.0843373	4	4.73644		1	1.07333	0.041272	5			0.682764	0.719445	0.849108	0.0899845			1.82873
W1X2A2	ATYHGNIDKPAVTCTPNPQR	Alkaline phosphatase	Q609_ECAC01403G0001	-0.418157	0.0102528	4			0			0	-0.466078		1	0.221694	0.00860824	4			0			0	0.289126		1			0.115353
A0A023Z1F0	AVAEACGSQAVIVR	Phosphoenolpyruvate-protein phosphotransferase	ptsI	0.861677	1.99646	5	-0.55272	0.00643809	5	3.10415	0.403828	3	-0.41649	0.000862902	4	-0.8839	0.0237191	4	-0.160497	0.00019216	4	2.79197	0.0131379	4	-0.0809759	0.00159264	5	0.0308743	0.163423	2.08109	0.231092	0.48838	-0.056709	0.223839	0.439389	0.647693
W1WG90	AVEAAGGEVCMTR	Uncharacterized protein	Q609_ECAC02310G0002			0			0	3.44646	0.676925	3			0	-0.208811		1			0	0.25837	6.24977	3			0
A0A080IKP6	AVEALDHCVEEVAK	2,3-bisphosphoglycerate-independent phosphoglycerate mutase (BPG-independent PGAM) (Phosphoglyceromutase) (iPGM) (EC 5.4.2.12)	gpmI	0.995561	1.74727	2	-0.0873065	0.296364	4			0	-0.364757	0.0208053	4	-0.557212	0.0376996	5	-0.328707	0.00205159	3	2.41905	0.00458914	4	-0.681894	0.00733326	5	0.414755	0.550846	1.23564	0.807902	0.888394	-0.075737
A0A4V7S8B6	AVEALDHCVEQVAK	2,3-bisphosphoglycerate-independent phosphoglycerate mutase	gpmI			0			0			0			0			0			0			0			0
A1AIF7	AVEGTPFECLK	ribosomal proteinL10	rplJ	0.731525	1.48756	4	-0.377063	0.0862279	5			0	-0.0632992	0.012213	4	-0.500013	0.0643944	5	-0.0170393	0.0122309	5	3.10871	0.00723635	4	0.122001	0.00660088	4	0.107896	0.289116	1.41684	0.300199	0.54063	-0.174723
G0FG74	AVGEELCPALGLTIPVGK	Phosphoribosylformylglycinamidine synthase (FGAM synthase) (FGAMS) (EC 6.3.5.3) (Formylglycinamide ribonucleotide amidotransferase) (FGAR amidotransferase) (FGAR-AT)	purL	1.01025	5.83286	3	-0.565631		1			0	-0.247196	0.00433235	4	-1.7625	0.0357639	5	0.0105553	0.000965253	2			0	-0.0799697	0.00214473	5	0.170086	0.361432	2.93998			-0.408959
A0A0J2E0P9	AVMDDHTCAVVVEPIQGEGGVTAATPEFLQGLR	Acetylornithine/succinyldiaminopimelate aminotransferase	argD			0			0			0			0	-1.07789		1			0			0	-0.577638		1
W8SU61	AVPVCGHLGLTPQSVNIFGGYK	3-methyl-2-oxobutanoate hydroxymethyltransferase (EC 2.1.2.11) (Ketopantoate hydroxymethyltransferase) (KPHMT)	panB	-0.126833	4.94355	2	-0.138777	0.0175343	4	2.63713	1.12346	3	-0.475993	0.0036567	3	-1.80284	0.0267403	5	-0.22001	0.00566643	4	1.85523	0.00966801	3	-0.20973	0.00716514	5	0.433711	0.564339	1.94227	0.00538977	0.0730069	0.347496	0.231319	0.445404	1.04816
A0A0K5JW88	AVTAAVEELKALSVPCSDSK	60 kDa chaperonin (GroEL protein) (Protein Cpn60)	groL			0			0			0			0			0			0			0	0.17968	0.00406862	5
P27302	AVTDKPSLLMCK	Transketolase 1	tktA	1.52882	2.9845	5	-0.140127	0.000849497	3	2.39145	0.0138352	2	-0.119487	0.00636487	5	-0.553639	0.0228517	5	-0.507583	0.0231696	4	2.34023	0.00718315	5	-0.0869892	0.00285657	5	0.0528293	0.189739	2.11496	0.00643386	0.0758837	0.399954	0.494332	0.595446	0.0837095
P0AC53	AVTQTAQACDLVIFGAK	Glucose-6-phosphate 1-dehydrogenase	zwf	0.469365		1	-0.0689486	0.0566385	4			0	1.35824	0.0369204	2	0.127513	0.0222531	4	0.0167569	0.00276029	4			0	2.58431	1.06919	3			1.56793	0.209269	0.487204	1.14037
D6I568	AVYFPHQASNYDPDYDYECATQDGAK	Outer membrane protein assembly factor BamA	bamA	-0.297331	0.00773857	5			0			0	-0.0932776	0.00255392	5	0.363765	0.0296697	5			0			0	0.11687	0.00134176	5	0.00163476	0.027791	-0.450948
P22255	AWKEECGVRK	3'(2'),5'-bisphosphate nucleotidase CysQ	cysQ			0			0	2.89858		1	0.0709388		1			0			0	2.43992		1	0.854502	0.0588035	4									1.24222
D8AV24.1 (obsolete)	AWNIKPEQQVSFYCGTGWR	Sulfurtransferase	HMPREF9541_04677			0	-2.17963	0.0190869	3			0	-0.800393	0.0114703	5			0	-1.09875	0.0490362	5			0	-0.666774	0.00507822	5				0.000139658	0.0104045	-0.947254
A1A876	AYLHHLDRCNEILGAR	Queuine tRNA-ribosyltransferase	tgt			0			0			0			0			0	-0.0888426	0.246114	2			0			0
W1F215	AYVGVDPVKEPIPVRPTAHYTMGGIETDQNCETR	Fumarate reductase flavoprotein subunit (EC 1.3.5.4)		-1.66737	1.22888	4	-0.59858	0.0659066	4	0.532998	0.145497	3	-0.680273	0.00655836	5	-2.64559	0.0547512	5	-2.44398	0.13828	4	-0.185647	0.0143896	2	-0.691812	0.0109404	5	0.186846	0.375324	0.966689	0.000225641	0.0113659	1.83386	0.100804	0.305291	0.707105
A1AGI8	CADAVKEYGIK	30S ribosomal protein S11	rpsK			0	0.0107573	0.0158231	5	4.19459	0.075871	2	0.239856	0.007039	5			0	0.0967383	0.00707216	5	3.96573	0.206251	5	0.185248	0.00203694	5				0.106475	0.378908	-0.140589	0.583653	0.679859	0.174251
A0A0F3UR24	CDGPSALPLAK	2-dehydro-3-deoxyphosphooctonate aldolase (EC 2.5.1.55) (3-deoxy-D-manno-octulosonic acid 8-phosphate synthase) (KDO-8-phosphate synthase) (KDO 8-P synthase) (KDOPS) (Phospho-2-dehydro-3-deoxyoctonate aldolase)	kdsA			0			0			0			0			0			0			0	0.175201	0.00805978	5
P0A9C5	CDILEPGTLQGYDRDPR	Glutamine synthetase	glnA			0	-0.70122	0.000164837	5	2.63779	0.25098	3	-0.825423	0.00940884	5			0	-0.0626562	0.0576843	5	2.76923	6.6263e-05	2	0.0316746	0.00537782	5				0.119756	0.399024	0.218533	0.132598	0.353839	0.72566
A0A073HSZ4	CEENHKVPR	Putative NAD(P)H nitroreductase ydjA	ydjA			0			0			0			0			0			0			0			0
A7ZUE4	CFEDNGLLYDLLEQNGR	Regulator of ribonuclease activity A	rraA			0			0	3.93725		1	0.253994	0.0146295	5			0			0	3.96181	1.03603	3	0.0372547	0.00101371	5									-0.2413
P21599	CGEDLNYAR	Pyruvate kinase II	pykA			0	0.0360461		1	3.51851	0.587902	5	-0.262163	0.00794071	4			0	-0.279827		1	1.89694	0.0134214	5	-0.517942	0.00538953	5						0.0600938	0.0177035	0.268081	1.36579
S1I744	CGGNLGTDGSVAYLFSK	Probable transcriptional regulatory protein YebC	yebC			0	0.0472567	0.0559413	4	3.35399	0.602273	2	-0.0688832	0.00675312	4			0	-0.0950426	0.0358629	4	0.296995	7.06087	2			0
P0AAT9	CGHDQFQR	Uncharacterized protein	ybeL			0			0			0			0			0			0			0			0
Q83IY4	CGIVGAIAQR	Glutamine--fructose-6-phosphate aminotransferase [isomerizing]	glmS			0			0	3.30603	0.193332	2	0.241492	0.00766623	4			0			0	2.57742	0.0834829	4	0.152679	0.00553213	5							0.316539	0.479331	0.6398
A0A0A2RCT1	CGIVGLPNVGK	Ribosome-binding ATPase YchF	ychF			0			0	2.98303	1.50257	2			0			0			0	2.2063	0.00932611	4			0
A0A0E1LBE3	CGTRHPADQVIPQQDPR	5'/3'-nucleotidase SurE (EC 3.1.3.5) (EC 3.1.3.6) (Exopolyphosphatase) (EC 3.6.1.11) (Nucleoside monophosphate phosphohydrolase)	surE			0			0			0			0			0			0	3.34355		1			0
A0A0K3NLP6	CINKLEEITSGDLIVDGLK	GlnQ protein, subunit of glutamine ABC transporter (EC 3.1.11.-)	glnQ			0	-1.14864		1			0	-1.38844	0.0169229	5			0			0			0			0
W8U0B3	CIVDSSGEALSAALAIGNIELVKPNQK	Phosphofructokinase	pfkB			0			0			0			0			0			0	3.24893		1	0.0694573	0.0013821	5
W8ZPK8	CKIEQAPGQHGAR	30S ribosomal protein S4	rpsD			0			0	-1.51149	0.712486	3	0.208637	0.00288686	5	0.178874		1			0	0.888801	12.2567	5	0.150273	0.000758235	5							0.2082	0.430852	-2.45865
A1AGK5	CKPTSPGRR	50S ribosomal protein L2	rplB	1.4848	0.545763	3			0			0	0.297531	0.00516167	5	0.980199	0.011894	3			0	4.25301		1	0.238449	0.00129732	5	0.41136	0.549198	0.44552
A0A080FBV8.1 (obsolete);	CLAGSEPIPESLK	Glycosyl transferase family, helical bundle domain protein	AB81_0881			0			0	2.95274		1	0.16197	0.0236024	3			0			0	3.06435		1	0.37242	0.132633	2									0.0988454
P0A9M0	CLEAAMDHDKK	Lon protease	lon			0			0			0			0			0			0			0			0
P0ABU2	CLPQLENAGMLR	Ribosome-binding ATPase YchF	ychF			0			0			0			0			0	-0.405542	0.0968888	3	2.93812	0.0337669	2	-0.047699	0.00628742	4
W1HAH5	CMIMEEMGLVVEAHHHEVATAGQNEVATR	Glutamine synthetase type I (EC 6.3.1.2)		-0.855494	0.0309133	3			0	-0.921882		1			0	0.130276	0.00351392	5			0			0			0
P0A991	CMTIPSDQLYLPGHDYVDR	Fructose-bisphosphate aldolase class1	fbaB			0			0			0			0			0			0			0	0.0793464	0.00475877	5
A0A0A5SXE1	CNVAFLPDVPFPDSLYLESDLATALAASR	Glycerol-3-phosphate dehydrogenase [NAD(P)+]	gpsA			0			0			0			0	0.224411		1			0			0			0
W1F229	CNVVSPGSTDTDMQR	2,3-dihydro-2,3-dihydroxybenzoate dehydrogenase [enterobactin] siderophore (EC 1.3.1.28)				0			0			0			0			0			0			0			0
E1HWN0.1 (obsolete)	CPFHQGGHDQSAGAGTTTR	Catalase-peroxidase (Fragment)	katG			0			0	1.90236	0.154158	4	-0.904447	0.0372757	5			0			0	1.37787	0.010623	5	-0.46385	0.0026664	5							0.000918181	0.245908	0.965083
A8A6N0	CPGTEVREEYKR	Ketol-acid reductoisomerase (NADP(+))	ilvC			0	0.330123	0.539275	3	2.39188	1.39846	5	0.0073619	0.00549812	5			0	0.738012	0.133293	2	1.54719	0.0320054	5	0.145649	0.00203378	5				0.642436	0.811212	-0.269601	0.140745	0.353839	0.982979
E9XNF6	CPQINLINR	Glycosyl transferase	ERFG_02603			0			0			0			0			0			0			0			0
W1EXC4	CPVHNYIPNWLK	Glutamate synthase [NADPH] small chain (EC 1.4.1.13)				0	-0.0938231	0.126251	4			0	-0.341465	0.00350392	3			0	0.199351	0.00373692	5			0	-0.430937	0.00396965	5				0.130624	0.40703	-0.382647
G0FG74	CQEVIDR	Phosphoribosylformylglycinamidine synthase (FGAM synthase) (FGAMS) (EC 6.3.5.3) (Formylglycinamide ribonucleotide amidotransferase) (FGAR amidotransferase) (FGAR-AT)	purL			0			0	2.53434	0.374878	4	-0.247196	0.00433235	4			0			0	2.24682	0.0830697	3	-0.0799697	0.00214473	5							0.264371	0.456502	0.454747
E9YA76.1 (obsolete)	CQNITAGTNTTLYLK	Tryptophan synthase beta chain	trpB			0	0.107746	0.0292431	4	2.95846	0.463402	3	-0.0329931	0.00531904	5			0	0.0783059	0.0140797	4	1.72242	0.0172852	4	-0.0730363	0.000772307	5				0.926196	0.955039	-0.0106027	0.0960206	0.305291	1.196
H1BSD6.1 (obsolete)	CQVHAGGR	Succinate--CoA ligase [ADP-forming] subunit beta	sucC			0			0			0			0			0			0			0	1.45298	1.71194	3
A0A027ZD14	CRAEEPALNMLADGR	Peptide ABC transporter ATP-binding protein	dppD			0			0			0			0			0			0			0	-0.67355	0.0426767	3
V0XGE5	CREYAATQVDGQR	Isoleucine--tRNA ligase (EC 6.1.1.5) (Isoleucyl-tRNA synthetase) (IleRS)	ileS			0			0			0			0			0			0			0	-0.364137	0.0076244	5
P0A7A9	CRPVGVLK	Inorganic pyrophosphatase	ppa			0	-0.212521	0.000937933	2	3.85747	0.442282	4	-0.0343906	0.00192466	5			0	-0.301161	0.0510296	3	3.21701	0.010392	4	0.226039	0.00125294	5				0.122038	0.39964	0.349069	0.0756592	0.305291	0.900884
A1AI64	CRQQEMNTQTGR	aminoacyl-tRNA deacylase	dtd			0			0			0			0			0			0			0			0
A0A485EAI2	CRQTGRPHGFLR	30S ribosomal protein S14	rpsN			0			0			0			0			0			0			0			0
W1X316	CRWPGTESAFQVHR	N-acetyltransferase domain-containing protein	Q609_ECAC01357G0014			0			0	4.42365	0.332071	3	-0.070699	0.00436473	3			0	-0.183114		1	4.28389	0.169198	5	-0.201648	0.00221945	5							0.983067	0.991564	0.00881535
W8U0B3	CTAPVFEPGGGGINVAR	Phosphofructokinase	pfkB			0	-0.600495	1.1395	2	3.57638	0.00498779	2	1.13208	0.0143216	4			0	0.196262	0.059324	2	2.45326	0.142116	4	0.0694573	0.0013821	5				0.251904	0.505326	-1.85938	0.782212	0.83752	0.0605028
D8EUJ5.1 (obsolete)	CTGVEMFRK	Elongation factor Tu C-terminal domain protein (Fragment)	HMPREF9345_04886	-1.00509		1	-0.296611	0.0415872	4			0			0	-0.918619	0.0160546	5	-0.510757	0.0408008	4			0			0
P00509	CTQELLFGK	Aspartate aminotransferase	aspC			0			0	4.21803	1.08026	3			0			0			0	3.03643	0.0226158	5			0
W8SY87	CTVQAGLMNPK	Enamine/imine deaminase (Endoribonuclease L-PSP) (Putative reactive intermediate deaminase) (Putative translation initiation inhibitor) (EC 3.5.4.-) (Reactive intermediate deaminase) (RidA family protein) (RidA/YER057c/UK114 superfamily, group 2, YoaB-like protein)	yoaB			0			0	3.35762	0.98885	4	0.138257	0.00299973	3			0			0	2.93105	0.176945	4	0.227652	0.0149315	4							0.396772	0.536224	0.515972
A0A028AQR9	CTWVASDFDALIPSLK	Histidine ABC transporter substrate-binding protein HisJ	argT			0			0			0			0	-0.988482	0.0186934	2			0			0	1.50643	0.0132273	4
P0A6A3	CVDTSMGLTPLEGLVMGTR	Acetate kinase	ackA			0	-1.08556	0.0674144	4			0	-0.534948	0.0177521	4			0	-1.49787	0.0893124	4	1.37858	0.000550444	2	-0.498459	0.00120365	5				0.0693283	0.27184	0.448802
A0A073HVE4	CVEAFKTQISK	Ribosome-recycling factor	frr			0			0			0			0			0			0	3.77915		1	0.19024	0.00131107	5
A7ZUC9	CVGIQNEQLVHHDIIDAIENMK	ATP-dependent 6-phosphofructokinase isozyme 1	pfkA			0	-0.217732	0.00724627	5	2.23818		1	-0.257232	0.0117671	4			0	-0.326949	0.00610363	5	0.335724	1.02754	3	-0.589371	0.0123011	5				0.0288945	0.180814	-0.222921			1.57031
A0A1X3KTN8; A0A017IQ43.1 (obsolete); A0A4U6CPT7.1 (obsolete);	CVGVTAGASAPDILVQNVVAR	4-hydroxy-3-methylbut-2-enyl diphosphate reductase	ispH			0			0			0			0			0	-0.69056	0.0240634	2			0	-0.218078	0.0485653	2
A0A070SQ09	CVIVPNDQMETPHYHVLR	Ribonuclease E (RNase E) (EC 3.1.26.12)	rne			0			0			0			0			0			0			0	0.122943	0.00253945	5
V1ARF3	CVKPPIVIGDISRPAPITVEWAK	5-methyltetrahydropteroyltriglutamate--homocysteine methyltransferase	metE			0			0			0			0			0			0	2.06643		1			0
V0XGE5	CVSNVAGDGEKR	Isoleucine--tRNA ligase (EC 6.1.1.5) (Isoleucyl-tRNA synthetase) (IleRS)	ileS			0			0			0			0			0			0			0	-0.364137	0.0076244	5
A0A028AA32	CVTPESINQIALLQVR	Dihydroxyacetone kinase	dhaM			0	-0.907143		1			0	-0.52924	0.0167006	3			0			0			0			0
V0XGE5	CWHYTQDVGK	Isoleucine--tRNA ligase (EC 6.1.1.5) (Isoleucyl-tRNA synthetase) (IleRS)	ileS			0			0	1.11856		1	-0.60827	0.0139561	5			0			0	0.435168	0.00632231	3	-0.364137	0.0076244	5									0.927524
G0FG74	CWQLGDANPILFIHDVGAGGLSNAMPELVSDGGR	Phosphoribosylformylglycinamidine synthase (FGAM synthase) (FGAMS) (EC 6.3.5.3) (Formylglycinamide ribonucleotide amidotransferase) (FGAR amidotransferase) (FGAR-AT)	purL			0	-0.332389		1			0	-0.247196	0.00433235	4			0	-0.046936		1			0	-0.0799697	0.00214473	5						-0.118227
P0AB80	CYDSHKGPVVFR	Branched-chain-amino-acid aminotransferase	ilvE			0			0	-2.0315	1.05118	3	0.398995	0.0260657	5			0			0	2.68208	0.188542	5	-0.151287	0.00285216	5							0.00991931	0.245908	-5.26386
A0A070K7Q0.1 (obsolete)	DAALSCDQFFVNHR	30S ribosomal protein S2	rpsB	2.16773	0.0352513	3	-0.106788	0.00369523	4	3.37515	0.121173	2	0.107618	0.00276325	5	1.04815	0.0282463	3	0.162951	0.00393967	5	3.44314	0.0412089	5	0.359875	0.00211236	4	0.000776223	0.0197937	1.37184	0.746483	0.865544	-0.017482	0.612526	0.705737	0.184263
E9YA76.1 (obsolete)	DACNEALRDWSGSYETAHYMLGTAAGPHPYPTIVR	Tryptophan synthase beta chain	trpB			0	-0.0438746	0.0301389	2			0	-0.0329931	0.00531904	5			0			0			0			0
V2QU67	DAFVQGEDIVLSEENEFPTQVGDASGTPHLSVGCVR	USG-1 protein	G723_03703			0	-0.235909	0.0102176	3			0	-0.463708		1	-0.446422	0.109186	5	-1.22161	1.84212	3			0	-0.210304	0.166691	5						1.2391
W8SRU3	DAGLNVVMDRCPAIEIPR	Acetyl coenzyme A synthetase (ADP forming), alpha domain (CoA-binding domain protein) (CoA-binding protein) (CoA-binding protein with NAD(P)-binding Rossmann-fold domain) (Putative CoA-binding protein) (Succinyl-CoA synthetase, alpha subunit-related enzyme) (Succinyl-CoA synthetase, alpha subunit-related enzymes)	yccU	-0.824282	0.0359712	2			0			0	0.545658	0.011252	3			0			0			0			0
P0A9S5	DAGLVVEIAPFGGECSQNEIDRLR	Glycerol dehydrogenase	gldA	-1.74294		1	-0.732884		1			0	-0.191604	0.041739	4	-2.47767	0.014691	3			0			0	-0.633158	0.00739921	5			0.293171
A0A0J2BWJ5	DCDIEPELKPIR	Peptidase T	pepT	-1.79426		1			0			0	-0.670073	0.0156648	4	-1.43875	0.0269589	3			0			0	-0.30682	0.00614395	5			0.00774278
P0AAI5	DFNCEDIISR	3-oxoacyl-[acyl-carrier-protein] synthase 2	fabF			0	0.970833	9.0387e-05	3			0	-0.519658	0.013703	4	-0.401101		1			0			0	-0.0240833	0.00181586	4
A0A370V130	DGEHQTVMMGWTGDNGDPDNFFATLFSCAASEQGSNYSK	Periplasmic dipeptide transport protein	dppA_2	-0.834586	0.0679659	5	-0.913624	0.0181592	3			0	-0.536685	0.0165652	2	0.0529076	0.0105606	5	0.0939274	0.00681419	5			0			0
A0A0A0G1J0	DGGAQHFADCITAIR	Lipoyl synthase (EC 2.8.1.8) (Lip-syn) (LS) (Lipoate synthase) (Lipoic acid synthase) (Sulfur insertion protein LipA)	lipA			0			0			0			0	-1.433		1			0			0	-0.679154	0.0564551	5
D8AJP0.1 (obsolete)	DGGLAVLYGNFAENGCIVK	Dihydroxy-acid dehydratase	ilvD			0			0			0			0	0.082595	0.0190781	3			0			0	-0.172817	0.00706852	5
W1WFD4	DGQCVVGTELNATHHRPVSEGK	Proofreading thioesterase EntH (Fragment)	Q609_ECAC02216G0002			0			0			0			0			0			0			0			0
P07395	DIAVVVAENVPAADILSECK	Phenylalanine--tRNA ligase beta subunit	pheT	0.0322432	3.55592	5	-0.178351	0.0180154	4			0	-0.198635	0.000638707	3	-1.22518	0.0435638	5	0.111391	0.00960327	5			0	0.0445215	0.0110915	5	0.152219	0.331758	1.50058	0.633882	0.805088	-0.0465855
W9AAW6	DINACGEMAR	3-isopropylmalate dehydratase large subunit (EC 4.2.1.33) (Alpha-IPM isomerase) (IPMI) (Isopropylmalate isomerase)	leuC			0			0	-0.962178	0.391363	4	-2.11218	0.0117099	5			0			0	-0.903658	0.0392437	3	-1.16585	0.00456741	5							0.0784982	0.305291	0.887813
A1AEW7	DITLAMDCAASEFYK	Enolase	eno	2.55913	0.276383	3	0.415121	0.0710145	4	2.72814		1	0.138022	0.0277374	5	-0.930458	0.00925745	5	-0.159723	0.000286758	5	3.0643	0.0145558	3	-0.16154	0.00493004	5	0.0097332	0.0926117	3.19002	0.137953	0.40703	0.275282			-0.635727
A1AD13	DITLTSTCEHHFVTIDGK	GTP cyclohydrolase 1	folE			0	0.853348	0.198335	2			0	1.21189	0.0147367	4			0	1.02028	0.00136639	2			0	1.39577	0.00327453	5				0.966605	0.979756	0.0169479
A0A073HJ18	DIVHCLIAPGTPLSEKEVSVR	HTH gntR-type domain-containing protein	ydfH			0	-1.4969	0.0251474	3			0	-0.452096		1			0	-1.33293		1			0			0
W1X9J4	DKCEQSANINAYWEPNTLR	Uncharacterized protein (Fragment)	Q609_ECAC00553G0002	0.198637	0.0177757	4			0			0	0.316101	0.0153671	4	0.401565	0.0337667	5			0			0	0.338762	0.00594109	4	0.188398	0.375324	-0.180267
D7Y663	DKLATQCGLDVAPR	Nitrite reductase [NAD(P)H], large subunit	nirB	-0.560941		1	0.135607	0.160197	3			0	-0.806438	0.02887	4	-0.0655892	0.0742074	4			0			0	-0.258721	0.0177179	4			0.0523656
P0AES9	DKPEDAVLDVQGIATVTPAIVQACTQDK	Acid stress chaperone HdeA	hdeA	1.97123	0.205108	5			0			0	1.86489	0.293679	3	-0.441398	0.00705434	5			0			0	-0.434574	0.00949749	5	0.783705	0.829231	0.11317
W1XDU1	DKPVIVVDGSGMQCQEPANALTK	Rhodanese domain-containing protein (Fragment)	Q609_ECAC00085G0003	-0.386261		1			0			0	-0.364615	0.000620483	3	-0.064648	0.00662923	4			0			0	0.0757137	0.00682725	4			0.118715
D2TQH5	DLAQCVAISNQYGPEHLIIQTR	Histidinol dehydrogenase (HDH) (EC 1.1.1.23)	hisD			0			0			0			0			0	0.541812		1			0			0
P06988	DLAQCVEISNQYGPEHLIIQTR	Histidinol dehydrogenase	hisD	1.64556	0.144162	3	-0.234893	0.0484489	4	3.54524	0.157524	2	0.000985646	0.021836	5	0.204082	0.0365505	5	0.138993	0.00470148	5	2.89396		1	0.287088	0.00401361	5	0.00593363	0.0756538	1.72758	0.53959	0.723902	-0.0877832			0.937381
I0VQX2.1 (obsolete)	DLATTFESQGLAPTLENVCSVLAVAQQESNYQADPAVPGLSK	Putative lipoprotein	ECW26_29160	-0.365311	0.0033439	4			0			0	-0.368641	0.00885034	2	0.0816122	0.00904697	2			0			0	0.063542	0.0179722	2	0.924147	0.937188	-0.0147394
A7ZPX4	DLAVSSGSACTSASLEPSYVLR	Cysteine desulfurase IscS	iscS	-0.802965		1			0			0	0.0579206	0.00422831	4	0.0743735	0.436998	2			0			0	-0.189626	0.00802831	5			-1.12488
W1F202	DLGEVSGDSCQASNQDSPPSIPTAR	Outer membrane lipoprotein RcsF	rcsF	0.38485	0.0442145	5	-0.181329		1			0	0.0581086		1	0.307272	0.0230102	5	0.0655723		1			0	0.550589	0.0329978	3			0.570059			0.245579
A0A2S8JSG3	DLLCDPQTSGGLLLAVMPEAENEVK	Selenide, water dikinase	selD	1.5217	0.272317	3	-0.458409	0.0030523	3			0	-0.0295981	0.0176051	5	0.951721	0.0126258	4	-0.37508	0.0104451	2			0	0.074703	0.00544396	5	0.164771	0.35308	0.674277	0.853306	0.914694	0.0209728
I0VXG8.1 (obsolete)	DLLPLVEGCTVSTK	ATP-dependent protease ATPase subunit HslU	hslU			0	-0.213378	0.0220805	4			0	0.0745149	0.00164919	5			0	-0.188403	0.0111585	3			0	-0.0190924	0.00558115	5				0.295	0.539324	-0.118582
A0A023Z1F0	DLPAITLDGHQVEVCANIGTVR	Phosphoenolpyruvate-protein phosphotransferase	ptsI	0.26611	2.86428	3	-0.423292	0.0240603	4	3.49608		1	-0.41649	0.000862902	4	-0.597452	0.0660958	5	0.0174359	0.0112784	5	3.1794		1	-0.0809759	0.00159264	0			1.19908			-0.105214			0.652193
A0A1V2SW19	DMTCQEFIDLNPK	Acid-resistance protein	hdeB			0			0			0			0			0	-0.500708		1			0	-0.314557	0.0230985	2
P0AAI5	DQAVPPTINLDNPDEGCDLDFVPHEAR	3-oxoacyl-[acyl-carrier-protein] synthase 2	fabF	-0.344557		1	-0.54485	0.000340211	3			0	-0.519658	0.013703	4	-0.0409313	0.121662	3	-0.0691095	0.00352688	2			0	-0.0240833	0.00181586	4			0.191949	0.80668	0.888394	0.0198342
P07395	DVAVLNQLPLVQPEIVPVGATIDDTLPITVEAPEACPR	Phenylalanine--tRNA ligase beta subunit	pheT			0			0			0			0	-0.867199		1			0			0	0.0445215	0.0110915	5
A0A135PVY0	DVGTIMDNSDCTASYSR	Uncharacterized protein	yiiS			0			0			0			0			0	-0.322956	0.210026	3			0	0.162293	0.0068294	5
K4XK65	DVTFNTGDSEQGIVPCLTR	Outer membrane usher protein FimD (Fragment)	ECO9455_01955	-1.26731	1.10887	5			0			0	-1.96246		1	0.0908228	0.0192074	3			0			0			0
E9XRX8	DVTLTLPVGLFTCITGVSGSGK	UvrABC system protein A	ERFG_03826			0			0			0			0			0	-0.771224		1			0			0
P10789	DVTPIPHDGCRPPK	30S ribosomal protein S11 (BS11)	rpsK	0.173662	0.0319877	3			0			0			0	-0.0926996	0.00150877	5			0			0			0
W9AL06	DVTTGDTLCDPDAPIILER	Elongation factor G (EF-G)	fusA	2.32155	0.684713	4	-0.190043	0.0121302	5	3.70899	0.00522711	2	-0.0283893	0.0103565	5	0.757626	0.031927	5	0.105117	0.00804794	4	3.23796	0.726756	3	0.302561	0.00353223	5	0.0209619	0.134171	1.89488	0.680963	0.833533	0.0357901	0.248369	0.446969	0.801978
P0A1H3	DVTTGDTLCDPENPIILERMEFPEPVISIAVEPK	Elongation factor G (EF-G)	fusA			0	-0.0434675		1			0			0	0.866173	0.00395569	5			0			0			0
D7ZQU6.1 (obsolete)	DVTVTLPDYPGSVPIPLTVYCAK	Fimbrial protein	HMPREF9550_01119	-2.04243	0.746234	2			0			0	-1.90201		1	0.278159	0.218048	4			0			0	0.721941		1			0.303363
W8U1Z9	DYGGQLVACFAVDQDENPQR	Dipeptide ABC transporter ATP binding subunit DppF (Dipeptide ABC transporter ATP-binding protein) (Dipeptide transport ATP-binding protein DppF) (Dipeptide transport ATP-binding protein DppF (TC 3.A.1.5.2)) (Dipeptide transporter) (Dipeptide transporter ATP-binding subunit) (EC 3.6.3.-) (Dipeptide/heme ABC transporter ATPase) (Ole(C)_1_L06249) (Peptide ABC transporter ATP-binding protein) (Stage…	dppF			0			0			0			0	0.411731	1.52702	2			0			0	-0.556221	0.00555082	5
D2TP85	EACPLGLAPTSSTTATLVMGDALAVALLK	Arabinose 5-phosphate isomerase (EC 5.3.1.13)	kdsD			0			0			0			0	-2.06468		1			0			0			0
E9TEY4	EAGVQEADFLANVDKLSEDAFDDQCTGANPR	Aldehyde-alcohol dehydrogenase (EC 1.1.1.1) (EC 1.2.1.10) (Fragment)	adhE	-0.61551	1.07675	5	-0.617702	0.0229393	5	1.24029	1.21032	2	-0.715295	0.0101486	5	-2.4703	0.0641576	5	-0.786951	0.00268503	5	0.19322	0.0015276	4	-0.689929	0.000966631	5	0.0172921	0.131737	1.88016	0.0528609	0.224232	0.194615	0.400165	0.536224	1.07243
A0A029LAD4.1 (obsolete);	EAIRESLLDEAQGADCLMVKPAGAYLDIVR	Delta-aminolevulinic acid dehydratase (Fragment)	AC56_5392			0			0			0			0	-1.18526	0.036445	5			0			0	0.205381	0.0311687	5
D2TKV5	EAIRESLLDEAQGADCLMVKPAGAYLDVLR	Delta-aminolevulinic acid dehydratase (EC 4.2.1.24)	hemB			0			0			0			0	-1.49675	0.162931	3			0			0	-0.376283		1
V8FBN2	EALEKAEEAGVDLVEISPNAEPPVCR	Translation initiation factor IF-3	infC	1.64051	2.16073	5			0			0	0.186232	0.00206636	5	-0.353537	0.0121966	5			0			0	0.124153	0.00349951	5	0.0429468	0.172414	1.93197
V0ZZQ7	EAVADIGYPCIVKPVMSSSGK	Formate-dependent phosphoribosylglycinamide formyltransferase	purT			0			0			0			0	-1.16955	0.0409961	2			0			0	-0.0498646	0.00263293	5
D7Y663	EAVLCEWTETVNTPSAQTR	Nitrite reductase [NAD(P)H], large subunit	nirB			0	-1.1315	0.000577893	4			0	-0.806438	0.02887	4	0.730227		1	-0.799506	0.0402607	5	1.73911	0.0242041	2	-0.258721	0.0177179	4				0.160025	0.422012	0.215728
P76549	ECANVAENNGFVLVGR	Uncharacterized protein YffR	yffR	0.82432		1			0			0			0	1.31452		1			0			0			0
D8C3Y5.1 (obsolete)	ECFEAYLPASVAWR	Asparagine synthase (Glutamine-hydrolyzing)	asnB			0	0.180275	0.000185188	3			0	-0.116093	0.00576544	5			0	0.326431	0.00105605	5			0	-0.0691777	0.00141657	5				0.047441	0.220897	-0.099241
A7ZTG3	ECITSMVSR	Protein-export protein SecB	secB			0	-0.194935	0.00657566	3	4.15425	0.649952	4	-0.26431	0.0109889	4			0	0.0754344	0.0258431	3	3.44201	0.0149791	4	-0.0017681	0.00260179	5				0.950558	0.97009	-0.00782774	0.0987125	0.305291	0.974777
A1AGK0	ECRPLSK	30S ribosomal protein S17	rpsQ			0			0	3.59419		1	0.147614	0.00363551	5			0			0	3.89927		1	0.282396	0.00399092	5									-0.170301
P09120	ECTLETLEEMLEKLEVVVNER	DNA-binding protein H-NS	hns	0.745196	1.35597	5	-0.589338	0.160102	4	2.73535	0.588785	4	-0.693558	0.00549907	5	-0.206049	0.00289189	3	-0.492747	0.040205	4	1.66785	5.90565	3	-0.16565	0.00143356	5	0.0474352	0.180278	1.47915	0.130046	0.40703	0.431316	0.387269	0.533124	1.59541
A0A0S3NRK9.1 (obsolete)	EFAEPACVIVK	Bifunctional purine biosynthesis protein PurH	purH			0			0			0			0	-0.858959	0.00949708	5			0			0	-0.195878	0.000398778	5
F4SI53	EFGPDCVLAVFAELNAAKPK	Pyruvate:ferredoxin (Flavodoxin) oxidoreductase	ECHG_01213			0			0			0			0			0			0			0			0
A0A029GVK3.1 (obsolete)	EFICIDTGGIDGTEDGVETR	GTPase Der	engA	0.0919367		1			0			0	0.0602394	0.0226333	4	0.278461		1			0			0	0.23802	0.0176159	4			-0.00874284
V0VB60	EFYAPVGTTLLEALESNNVPVVAACR	2Fe-2S iron-sulfur cluster binding domain protein (Fragment)	HMPREF1604_05473			0	-0.445558		1			0			0	-1.72779	0.0768922	3	-0.748935	0.0531414	2			0			0
R8WIM6	EGCSLEDAVENIDIGGPTMVR	Bifunctional purine biosynthesis protein PurH [Includes: Phosphoribosylaminoimidazolecarboxamide formyltransferase (EC 2.1.2.3) (AICAR transformylase); IMP cyclohydrolase (EC 3.5.4.10) (ATIC) (IMP synthase) (Inosinicase)]	purH			0	-0.395565	0.0752928	4	4.29046	2.42182	2			0	-0.815836	1.09178e-05	2	-0.474459	0.0300204	5	2.87656	0.02615	4			0
S1BWB0	EGCSVEDAVENIDIGGPTMVR	Bifunctional purine biosynthesis protein PurH [Includes: Phosphoribosylaminoimidazolecarboxamide formyltransferase (EC 2.1.2.3) (AICAR transformylase); IMP cyclohydrolase (EC 3.5.4.10) (ATIC) (IMP synthase) (Inosinicase)]	purH			0			0			0			0			0			0			0			0
W1EZD6	EHGDLKENAEYHAAREQQGFCEGR	Transcription elongation factor GreA (Transcript cleavage factor GreA)	greA			0			0			0			0	-0.0893566	0.0448105	5	-0.0360236	0.032744	4	4.29924	0.301589	4	0.102814	0.00438611	5
A7ZPW1	EIAYFFGEGEVCPR	Nucleoside diphosphate kinase	ndk	2.11432	0.748456	4	1.51868	0.157253	4			0	1.49227	0.0273764	5	1.81503	0.00848593	5	2.78161	0.0390717	4	4.6439	0.0290238	2	2.06007	0.0170842	4	0.146861	0.329504	0.86709	0.028575	0.180814	-0.695138
W1EWI6	EIDATCTFSNQAFDSLIPSLK	Arginine ABC transporter, periplasmic arginine-binding protein ArtI		-0.27989	0.00898852	5	-0.128513	0.0181765	3			0	-0.308387	0.00984855	5	0.551318	0.007629	4	0.213206	0.0146873	5			0	0.129942	0.00851582	5	0.000433413	0.01228	-0.392879	0.419137	0.636178	0.0966092
V0XC93	EIGSAKPAYICQGWGPQR	Anaerobic dimethyl sulfoxide reductase, A subunit, DmsA/YnfE family	HMPREF1608_04425			0	0.718621	0.723521	3			0	-1.17215		1	-2.71122	0.0554931	2			0			0			0
W1XDK8	EIGYVHSDMGFDANSCAVLSAIGK	S-adenosylmethionine synthase (Fragment)	Q609_ECAC00144G0001	0.260194	0.273225	3			0	3.11745		1	0.868943	0.00663537	4	-1.26405	0.0920774	4	-0.645886		1	2.13679	0.0179514	4	-0.239434	0.00610397	5	0.310965	0.4956	0.415863						-0.127722
G0FG74	EILSDEPGMSPLEIWCNESQER	Phosphoribosylformylglycinamidine synthase (FGAM synthase) (FGAMS) (EC 6.3.5.3) (Formylglycinamide ribonucleotide amidotransferase) (FGAR amidotransferase) (FGAR-AT)	purL	0.398213	2.50505	2	-0.147145	0.0275515	3			0	-0.247196	0.00433235	4	-0.757762	0.00766265	5	-0.628937	0.0290379	4			0	-0.0799697	0.00214473	5	0.44732	0.579018	1.3232	0.00470047	0.0667019	0.649018
P23843	EIPDEVHVDPYLCTYYYEINNQKPPFNDVR	Periplasmic oligopeptide-binding protein	oppA	-0.648341	0.00730568	5	-0.52897	0.0291364	3			0	-0.52945	0.0030011	5	-0.145749	0.0130652	5	-0.18641		1			0	-0.339001	0.0048215	5	0.00133022	0.0260928	-0.312144			-0.152112
A0A2T3RW98	EIPNEVHVDPYLCTYYYEINNQKPPFNDVR	Oligopeptide ABC transporter substrate-binding protein OppA	oppA			0	-0.771421		1			0			0			0			0			0			0
A1A9D6	EISSCSNVWDFQAR	Serine--tRNA ligase	serS	1.50039	2.39742	3	-0.18665	0.00155732	3	2.87009		1	0.0217347	0.00860348	5	-0.983279	0.013135	4	-0.203556	0.00977337	5	2.23188	0.0263628	5	-0.146079	0.00520986	5	0.123031	0.300773	2.31586	0.057308	0.237192	-0.150908			0.470396
W1F5H4	EKQDESCSLTQALPSELK	Phosphoanhydride phosphohydrolase (PH 2.5 acid phosphatase) (AP) / 4-phytase (EC 3.1.3.2) (EC 3.1.3.26)		0.370164		1			0			0	0.650307	0.191422	4	-0.565858	0.188166	5			0			0	-0.783185	0.00334997	4			-0.49747
W1EX11	ELAAGLPTAISLASTDQTFADDLQQLLHCGK	Glycerol-3-phosphate dehydrogenase [NAD(P)+] (EC 1.1.1.94)		0.796461	2.32358	2	-0.184179		1			0	-0.254567	0.0828368	3	-0.629749	0.0382743	5	-0.305152	0.271	2			0	-0.108093	0.00582439	4	0.387137	0.527914	1.57268			0.267447
A1AI95	ELAGVAGCAVAIAPPEMYIDMAK	Triosephosphate isomerase	tpiA			0	0.0282571	0.341337	3	4.28392		1	0.156442	0.0204389	5			0	-0.453788	0.0522042	4	2.56138		1	-0.23194	0.00327434	4				0.820491	0.889439	0.0936627			1.33416
A1AE82	ELAGWMCDVLDSINDEAVIER	Serine hydroxymethyltransferase	glyA	1.84533	1.82103	5	0.482021	0.0867539	5	4.02746	0.840019	3	0.140027	0.00497962	5	-0.159479	0.00792758	5	-0.0864903	0.00114795	4	3.21786	0.00610816	3	-0.0519869	0.000317747	5	0.04022	0.172414	1.81279	0.0511942	0.224232	0.376497	0.365576	0.510067	0.617582
W1EQV9	ELASGLSCPVGFK	Phospho-2-dehydro-3-deoxyheptonate aldolase (EC 2.5.1.54)		0.818029	2.48944	4	0.314368	0.0115587	4	0.729077	3.80482	4	0.34308	0.00271246	5	-0.945947	0.0261073	5	0.051264	0.00192054	5	2.31413	0.0375379	5	-0.0240136	0.00703873	5	0.176536	0.365989	1.39688	0.188167	0.455885	-0.10399	0.14045	0.353839	-1.95215
A0A0A0FBI6	ELDREFGELKEETCR	UPF0304 protein YfbU	yfbU	1.10814	1.22792	2	0.418067	0.0411375	3			0	0.335745	0.00357281	4	-0.362387	0.018859	5	0.0480385	0.0194527	4			0	-0.125307	0.010874	5	0.421918	0.556889	1.00947	0.569603	0.744367	-0.0910229
A0A028AA32	ELGIGWICQQGEK	Dihydroxyacetone kinase	dhaM			0	1.67624	0.121669	2			0	-0.52924	0.0167006	3			0	1.53421		1			0	-0.472588	0.0231243	4						0.198676
G0F3J1	ELGIPAVVGCGDATER	Phosphoenolpyruvate synthase (PEP synthase) (EC 2.7.9.2) (Pyruvate, water dikinase)	ppsA			0	0.202261		1			0	0.198453	0.0219295	3			0	0.0186072	0.193218	3			0	0.427933	0.041891	4						0.413134
Q83IY4	ELGYLGSLAICNVPGSSLVR	Glutamine--fructose-6-phosphate aminotransferase [isomerizing]	glmS			0			0			0			0			0	-0.328489		1			0	0.152679	0.00553213	5
P0A8Y5	ELHMEQPGDYCITYNGALVQK	Phosphatase YidA	yidA			0			0			0			0			0			0			0			0
A1AHF5	ELLHYCLER	ADP-L-glycero-D-manno-heptose-6-epimerase	hldD			0	0.255437	0.0205168	4			0	0.228119	0.0206192	4			0	0.00836676	0.0250963	4	2.83798	0.0902125	2	-0.147764	0.000664808	5				0.34479	0.583495	-0.128813
A1AEW8	ELLSIGIQPDILICR	Psynthase	pyrG	0.0385727	2.34443	3	-0.428459	0.0174381	3			0	-0.0673365	0.00617692	4	-0.975381	0.0212176	5	0.118875	0.0052364	5			0	0.105655	0.0239599	5	0.313911	0.497188	1.18694	0.0138892	0.129343	-0.374343
A0A0J2BPW7	ELNQAADNLACSLRR	(2,3-dihydroxybenzoyl)adenylate synthase	entE			0			0			0			0			0			0			0			0
X7PM65	ELSDDLCSLR	Exoribonuclease 2	rnb	1.20195		1			0			0	0.0173448	0.000300552	4	-1.4612	0.00464135	4			0			0	-0.0700743	0.00638484	5			2.57573
W8U0D7	EMASALSCPVGFK	Phospho-2-dehydro-3-deoxyheptonate aldolase (EC 2.5.1.54)	aroH			0	3.35921	0.0345112	2			0	0.549938	0.0362406	2			0	-0.294336	3.00428	5			0	-0.241188	0.808234	2				0.0484962	0.222336	2.86242
W1F4C3	ENFGCGSSR	3-isopropylmalate dehydratase small subunit (EC 4.2.1.33) (Alpha-IPM isomerase) (IPMI) (Isopropylmalate isomerase)	leuD			0			0	0.0970796	0.0637718	4			0			0			0			0	-2.15684	0.00390467	5
P69786	ENITNLDACITR	PTS system glucose-specific EIICB component	ptsG	-1.72659	0.00602246	4			0			0	-1.2467	0.00864001	4	-0.489685	0.00416567	3			0			0	-0.349283	0.000484366	4	0.00150409	0.027396	-0.339482
Q7WUZ8	ENIVYQCWER	Homoserine kinase (EC 2.7.1.39) (Fragment)	thrB			0	0.51	0.00446548	4			0	0.0411077	0.00397633	2	-0.683229		1	0.227715	0.0180801	4			0	0.53567	0.0223022	2				0.0297312	0.180814	0.776847
P0AB71	ENNFALPAVNCVGTDSINAVLETAAK	Fructose-bisphosphate aldolase class 2	fbaA	0.755136	1.90566	5	-0.174883	0.00554152	4	3.46247	0.117382	3	-0.23445	0.0101285	5	-1.12389	0.0719196	5	-0.112855	0.000946282	5	2.69257	0.0220376	5	-0.151432	0.00192707	5	0.0358603	0.172414	1.96204	0.74715	0.865544	0.0209895	0.057743	0.305291	0.852912
P0ADN2	EPVTEEEKLFVAVCR	UPF0438 protein YifE	yifE			0	-0.32945		1			0	0.00353421	0.00393765	5	-0.944857	0.322689	3	-0.389924	0.233957	3			0	-0.166949	0.00563029	5						-0.110009
A0A0J2BPW7	EQGIAEFKLPDRVECVDSLPLTAVGK	(2,3-dihydroxybenzoyl)adenylate synthase	entE			0			0			0			0			0			0			0			0
A0A028AA32	EQLGLPSSDTEISDTCPAYDEEAR	Dihydroxyacetone kinase	dhaM	-0.955758	0.416938	5	-0.0205726	0.279628	5	1.04858		1	-0.52924	0.0167006	3	-0.587499	0.0200018	5	-0.121043	0.305288	3	1.40386	0.0105948	2	-0.472588	0.0231243	4	0.366889	0.518524	-0.311607	0.721779	0.849108	0.157121			-0.298621
E1IMU8	EQPCDNVPATRPTVK	Periplasmic trehalase	treA	0.0473393	0.134116	4			0			0	0.0939676	0.127736	3	3.59066	51.1363	5			0			0	0.251733	0.173677	5	0.351763	0.506778	-3.38556
W1EZD6	EQQGFCEGR	Transcription elongation factor GreA (Transcript cleavage factor GreA)	greA	0.89744	0.891235	5	-0.445969	0.0239934	4	4.5086	0.217812	3	-0.445548	0.0109524	4			0			0			0	0.102814	0.00438611	5
P63737	ERPDAVLPTMGGQTALNCALELER	Carbamoyl-phosphate synthase large chain	carB	-0.00808729		1	-0.657586	0.0331957	3			0	-0.252586	0.0236629	4	0.651975	0.0882732	3	-0.283903	0.0375653	4			0	0.109722	0.00751916	5			-0.297754	0.94759	0.97009	-0.0113746
P0A6A3	ESGLLGLTEVTSDCR	Acetate kinase	ackA	-0.213057	1.09973	2	-0.755994	0.0217313	4			0	-0.534948	0.0177521	4	-1.38996	0.0154134	5	-0.586509	0.000542544	4	1.18462	0.00645303	3	-0.498459	0.00120365	5	0.35121	0.506778	1.21339	0.236905	0.490262	-0.132995
P0A9V1	ETLAVCER	Lipopolysaccharide export system ATP-binding protein LptB	lptB			0			0			0			0			0			0	3.38336		1	-0.0961861	0.0462451	4
A0A0D8WF33	EVCDLLLLAQGK	3-deoxy-D-manno-octulosonate 8-phosphate phosphatase KdsC	kdsC			0	-0.344025		1			0			0			0			0			0			0
P0AAT9	EVFQDLNHHGVYHSGEVVGLGNLVCEK	Uncharacterized protein	ybeL	-0.393113	1.02429	3	-0.695115	0.144848	3			0			0	-0.399858	0.010409	4	0.543726	0.00387367	3			0			0
D7Y3G0	EVKEWLECSAGQFNQIDPNSTKPQSLINWDGFR	2',3'-cyclic-nucleotide 2'-phosphodiesterase (EC 3.1.4.16) (Fragment)	cpdB			0			0			0			0	0.807355		1			0			0	0.147221	0.0065398	3
E1J419	EVLPPQHNCLHQLWSALSTTEKDQLEQITR	Transcriptional regulator, MarR family	HMPREF9347_01670			0			0			0			0	-0.826821		1			0			0	-0.287764	0.0704138	4
A0A073HA63	EVRPDAIICTGR	NADP-dependent malic enzyme	maeB			0			0			0			0	-0.11606	0.101044	3			0			0	1.00617	0.00366876	4
N4P101.1 (obsolete)	EYDDACDPK	Receptor ligand binding region family protein (Fragment)	ECP03018677_5265	-0.402932	0.00282073	4			0			0			0	0.235256	0.015468	5			0			0			0
W8T383	EYDTFCGAIDKLEAELK	FMN-binding protein MioC (Flavoprotein) (Flavoprotein MioC) (Protein MioC) (Sulfite reductase [NADPH] flavoprotein alpha-component) (EC 1.8.1.2)	mioC	0.388355		1			0			0	0.047678		1	-0.118143	0.013549	3			0			0	-0.109207	1.99581e-05	2			0.349613
G0F2K9	FAACNLDR	Glutamate synthase [NADPH] large chain	UMNF18_4120			0	0.137575	0.0332386	4	3.12351	0.829315	4	-0.271339		1			0	-0.0483348	0.0509388	4	1.88471	0.0108047	5			0
A1AFB0	FADVACAGPLLAAELDALGK	Phosphoglycerate kinase	pgk	0.67887	1.4568	5	-0.140435	0.0167928	4	3.62433	0.36334	3	-0.630506		1	-0.879265	0.022944	5	-0.0725124	0.00589266	5	2.74272	0.0129151	4	-0.479895		1			1.70875			0.0826882			1.03222
S0WF13	FAEKELLNFTLLSDENHQVCEQFGVWGEK	Thioredoxin-dependent thiol peroxidase	WES_03023			0	0.368652	0.00749994	3			0			0			0	0.458168	0.0132457	5			0			0
P0A6A3	FAIIDAVNGEEYLSGLAECFHLPEAR	Acetate kinase	ackA	-0.19528	1.11124	3	-1.1939		1			0	-0.534948	0.0177521	4	-1.43948	0.00923462	5	-0.787891		1			0	-0.498459	0.00120365	5	0.17229	0.363091	1.28069			-0.369518
W1EWI6	FATEASYPPFESIDANNQIVGFDVDLAQALCK	Arginine ABC transporter, periplasmic arginine-binding protein ArtI		-0.310006	0.0164243	4			0			0	-0.308387	0.00984855	5	0.484225	0.0095467	3			0			0	0.129942	0.00851582	5	0.00788085	0.0837341	-0.355902
I4SI56	FCGAEGLNNVITLSTFR	Thiol peroxidase (Tpx) (EC 1.11.1.15) (Peroxiredoxin tpx) (Prx) (Thioredoxin peroxidase)	tpx	0.640878	0.636699	5	0.21851	0.295423	4	5.18598	0.357833	3	0.947136	0.0298945	5	0.879087	0.00945845	5	0.565416	0.0321584	4	3.6259	0.0196736	3	1.15505	0.00787377	5	0.938653	0.946073	-0.0302943	0.666294	0.833533	-0.138992	0.0401225	0.305291	1.768
P0A955	FCPTGGISPANYR	KHG/KDPG aldolase	eda	0.818932	3.05359	5	0.0242409	0.0990888	5	3.37792	1.53137	4	-0.0938809	0.00167513	4	-1.54198	0.0089035	4	-0.0384635	0.0267068	5	1.7	0.0066875	5	-0.165105	0.0064972	5	0.0432219	0.172414	2.28968	0.96024	0.976627	-0.00851995	0.0813266	0.305291	1.60669
A0A029HYN5	FCQALMTELYR	Glutamate dehydrogenase	gdhA			0	-1.06607	0.00459747	3			0	-0.950623	0.00666564	4			0	0.0907186	0.00793853	5			0	-0.143455	0.00667985	5				0.000949786	0.0235864	-0.349619
W1F0F8	FCQEEDKSTNRPYTSR	Fructose-1,6-bisphosphatase class 1 (FBPase class 1) (EC 3.1.3.11) (D-fructose-1,6-bisphosphate 1-phosphohydrolase class 1)	fbp			0			0			0			0			0			0			0			0
N2JMD2.1 (obsolete)	FCQFYQQDPLQR	Protein mtfA	mtfA			0	-1.26486		1			0			0			0			0			0			0
A1AEN2	FCVPNKEVMPER	S-ribosylhomocysteine lyase	luxS	2.46371	1.37889	5	1.38871	0.0182171	3	-1.77208	0.127109	3	1.49502	0.000302182	5	-0.178811	0.00857894	4	-0.25286	0.0836432	5	3.52278	0.0192508	4	0.226739	0.00525962	5	0.0599501	0.20877	1.37424	0.0522914	0.224232	0.373293	0.000493015	0.059323	-6.56314
A0A0D8W8X0	FDAEAHFRPAPQQVCDDPR	Hydrogenase maturation factor	hypD	-2.16067	0.0353262	3			0			0	-1.84206	0.0017139	2	-2.3835	0.0321891	5			0			0	-1.42936	0.16651	2	0.296864	0.488516	0.635527
A1AGJ9	FDGNACVLLNNNSEQPIGTR	50S ribosomal protein L14	rplN	1.5828	0.937209	5			0			0	0.200005	0.00382678	5	0.395906	0.0135284	5			0			0	0.217066	0.00545098	5	0.0515001	0.188069	1.20396
A0A096ZNT3	FGAIAGCMVTEGVVKR	Translation initiation factor IF-2	infb			0			0			0			0			0			0	2.10211	0.000729823	2	-0.14135	0.00166266	5
A0A370VA97	FGCATRPIPNLPEAR	Ribonuclease I	rna	0.248954	0.0133216	4			0			0	0.754886	0.0123919	5	0.0832189	0.0121221	5	-1.13021		1			0	0.403614	0.0086507	5	0.0858416	0.257525	-0.185536
V6G0F2	FGTNPFCVVFPR	Malate/L-lactate dehydrogenase	EC970259_1239			0			0			0			0			0	0.291176	0.000625861	4			0	0.196329	0.00559956	5
A0A161ZCZ8.1 (obsolete)	FHAGANVGCGR	50S ribosomal protein L27	rpmA	1.89715	1.54699	5	0.293501	0.00868758	5	4.95444	0.419269	4	0.385897	0.00843405	5	0.293008	0.0173724	5	0.349481	0.000722631	5	3.85751	0.00783155	5	0.228006	0.000645071	5	0.0614487	0.20877	1.44625	0.00654576	0.0758837	-0.213872	0.0648554	0.305291	0.939033
P52061	FHCVLVYLR	dITP/XTP pyrophosphatase	rdgB			0			0			0			0			0	-0.334607		1			0	-0.120812	0.17547	3
A7ZR23	FICIADASK	Ribose-5-phosphate isomerase A	rpiA			0	0.235869	0.0333572	4	0.878126	33.7844	2	0.336736	0.0174208	5	-1.22152	0.0133022	3	0.183085	0.187355	3	3.22806	0.0181501	4	0.199382	0.000974412	5				0.785944	0.883817	-0.0845702	0.653609	0.737048	-2.48729
A7ZK21	FIEADFAQVDYTDAVTILENCGR	Asparagine--tRNA ligase	asnS	0.336892	1.69788	3	-0.164601	0.0516862	2			0	-0.54722	0.00880942	5	-1.11401	0.0151919	4	-0.0294539	0.0292089	4			0	-0.0637066	0.00691939	5	0.125027	0.300773	1.93442	0.318576	0.551951	0.348366
A0A096ZNT3	FKDDVNEVRNGMECGIGVK	Translation initiation factor IF-2	infb			0			0			0			0			0			0			0	-0.14135	0.00166266	5
V8K7P7	FLETDIPVFGICLGHQLLALASGAK	Carbamoyl-phosphate synthase small chain (EC 6.3.5.5) (Carbamoyl-phosphate synthetase glutamine chain)	carA	-0.292995	3.86795	2	-0.625386	0.00803099	5			0	-0.372338	0.0175734	5	-0.80486	0.0740796	3	0.0598036	0.00234273	5			0	0.114969	0.00380558	5	0.605612	0.695636	0.999171	0.0323675	0.185491	-0.197883
X7P1A0	FLTCGSVDDGKSTLIGR	Sulfate adenylyltransferase subunit 1	cysN			0			0			0			0			0			0			0			0
H1BZR6.1 (obsolete)	FNDSGIVGCLTVTPYYNRPSQEGLYQHFK	4-hydroxy-tetrahydrodipicolinate synthase	dapA	2.10336	0.189074	2	-0.266524		1			0	0.324833	0.00102273	4	-0.197465	0.0142419	5	-0.330828		1			0	0.11905	0.00337109	5	0.0945772	0.274059	2.09504			-0.141478
W1XDA0	FNSAMDIPAQGLCR	Uncharacterized protein (Fragment)	Q609_ECAC00348G0001			0	0.19369	1.23625	3			0			0			0	-0.693485	0.154305	4			0			0
W1F0I6	FNTPVDQLLCDGEQIYGVK	D-amino acid dehydrogenase (EC 1.4.99.-)	dadA			0			0			0			0			0			0			0	1.23405	0.25509	5
P0A9C5	FPDPAANPYLCFAALLMAGLDGIK	Glutamine synthetase	glnA	0.262459	2.61545	4	-0.682772	0.0249413	4			0	-0.825423	0.00940884	5	-0.375422	0.00531012	4	-0.13748	0.0118474	5			0	0.0316746	0.00537782	5	0.162588	0.351355	1.49498	0.0198984	0.152044	0.311806
Q08JA8	FSGFIDCGR	APH(3') family aminoglycoside O-phosphotransferase (Aminoglycoside 3'-phosphotransferase) (EC 2.7.1.95) (Aminoglycoside 3'-phosphotransferase (APH) kanamycin/neomycin resistance protein) (Aminoglycoside O-phosphotransferase APH(3')-IIa) (Aminoglycoside phosphotransferase) (Aminoglycoside-3'-O-phosphotransferase) (Kanamycin phosphotransferase type II (Aph(3')-IIa)) (Kanamycin resistance protein)	aph	1.54834	0.402495	3	0.317999	0.0258024	4	5.59402	0.447244	4	0.405328	0.00203759	4	0.946768	0.0103614	5	0.271388	0.0125384	3	4.69396	0.00956458	5	0.400311	0.00238519	5	0.248605	0.437203	0.596555	0.715435	0.849108	0.0415938	0.0774798	0.305291	0.895037
W8ZRQ2	FSLPCPSPLAAYYVLK	Anthranilate synthase component 1 (EC 4.1.3.27)	trpE			0			0			0			0	-0.987783	0.0250732	3			0			0	-0.924214	0.00690636	3
W1F373	FSQVIDEDVYPILSLQSCLDKR	Argininosuccinate lyase (EC 4.3.2.1)				0	0.0848807		1			0	-0.46599	0.0220656	3			0	0.290038	0.0263879	2			0	-0.325402	0.156967	2						-0.0645699
W1WC55	FTLTGCLPQR	D-alanyl-D-alanine carboxypeptidase dacB (Fragment)	Q609_ECAC02410G0001	0.298424		1			0			0			0	0.184009	0.0463833	4			0			0	0.185534	0.000908669	4
A0A193LMN1	FTTHPNPNVGCVIVK	Riboflavin biosynthesis protein RibD [Includes: Diaminohydroxyphosphoribosylaminopyrimidine deaminase (DRAP deaminase) (EC 3.5.4.26) (Riboflavin-specific deaminase); 5-amino-6-(5-phosphoribosylamino)uracil reductase (EC 1.1.1.193) (HTP reductase)]	ribD	4.19731		1			0			0	1.00291	0.46032	3	0.336256	0.0206142	3			0			0	1.1744	0.572674	5			4.03255
A1AIF9	FTTIHIQELACVSR	DNA-directed RNA polymerase subunit beta	rpoB	-1.57622		1	-0.703388	0.00554469	4			0	-0.406161	0.00134255	5	-0.857366	0.0213444	5	-0.108814	0.0103484	5			0	-0.171971	0.00536097	5			-0.48466	0.000292867	0.0124678	-0.360383
W1X450	FVIACGSRPYHPTDVDFTHPR	Soluble pyridine nucleotide transhydrogenase (Fragment)	Q609_ECAC01330G0001			0			0			0			0			0			0			0			0
W1XDK8	FVIGGPMGDCGLTGR	S-adenosylmethionine synthase (Fragment)	Q609_ECAC00144G0001	1.81124	2.36141	4	0.87904	0.0681612	4	3.1145	2.55108	2	0.868943	0.00663537	4	-1.90444	0.0109336	3	-0.531265	0.0168763	5	1.26447	0.153113	4	-0.239434	0.00610397	5	0.043257	0.172414	2.6073	0.10482	0.378908	0.301927	0.634712	0.723435	0.741651
X7PMT8	FVQPGTQVYDLGCSLGAATLSVR	Carboxy-S-adenosyl-L-methionine synthase	cmoA			0	-0.181219	0.00946004	2			0			0			0	-0.183309	0.00596344	3			0			0
I4T7V0	FYNGDCAMTTASSGSLANIR	Glycerol-3-phosphate transporter periplasmic binding protein	EC54115_00958			0			0			0			0			0			0			0			0
V2QW55	GAAETIRENNALGAVCAR	Dihydropyrimidine dehydrogenase, NADH-dependent, subunit A	G723_03469	-1.57523	6.76376	2	1.84551		1			0			0			0			0			0			0
V0AGR8	GAITCPTGVAK	Catecholate siderophore receptor fiu	HMPREF1620_00996			0			0			0			0	4.95593	0.825728	3			0			0	2.42205	0.229447	5
A1AGM9	GALDCSGVKDR	30S ribosomal protein S12	rpsL	1.27142	1.37906	4			0	1.01742	12.8078	3	0.207143		1	0.0726126	0.0270054	4	0.147046		1	3.6275	0.395574	4	0.512983	0.082619	4			1.50465						-2.30424
P0ABB8	GALQEILNVCSQVR	Magnesium-transporting ATPase, P-type 1	mgtA			0	-0.0684641	0.0110223	3			0	-0.539425	0.0432108	3			0	0.0531113		1			0	-0.449778	0.0109999	4						-0.0319281
W8SU61	GAPNCLLLADLPFMAYATPEQAFENAATVMR	3-methyl-2-oxobutanoate hydroxymethyltransferase (EC 2.1.2.11) (Ketopantoate hydroxymethyltransferase) (KPHMT)	panB	-0.962941		1	-0.914472	0.324612	3			0	-0.475993	0.0036567	3	-1.89041		1	-1.15529	1.3235	4	1.45133		1	-0.20973	0.00716514	5			1.19373	0.488004	0.689218	0.507082
V8K7P7	GAQNGCIIAGDNPDAALALEK	Carbamoyl-phosphate synthase small chain (EC 6.3.5.5) (Carbamoyl-phosphate synthetase glutamine chain)	carA	1.09559		1	-0.329788	0.0574515	5	2.8667	0.0473995	2	-0.372338	0.0175734	5	1.70014	0.018653	3	-0.000849103	0.0823342	5	2.39839	0.436896	4	0.114969	0.00380558	5			-0.117248	0.400669	0.629739	0.158368	0.0613322	0.305291	0.955616
A0A193LMN1	GATAYVTLEPCSHHGR	Riboflavin biosynthesis protein RibD [Includes: Diaminohydroxyphosphoribosylaminopyrimidine deaminase (DRAP deaminase) (EC 3.5.4.26) (Riboflavin-specific deaminase); 5-amino-6-(5-phosphoribosylamino)uracil reductase (EC 1.1.1.193) (HTP reductase)]	ribD	-0.886246		1			0			0	1.00291	0.46032	3	-0.556341	0.036945	4			0			0	1.1744	0.572674	5			-0.158409
W1X579	GATVTTAESCTGGWVAK	Protein YgaD (Fragment)	Q609_ECAC01189G0002			0			0			0			0			0			0			0			0
A0A1V3W1T6	GAVVDNTALLTCLNEGQK	Erythronate-4-phosphate dehydrogenase	pdxB			0	-1.35557		1			0			0			0			0			0			0
W8TB76	GCGITVDQAER	Glycine--tRNA ligase beta subunit (EC 6.1.1.14) (Glycyl-tRNA synthetase beta subunit) (GlyRS)	glyS			0	-0.0663971		1	3.317	0.00613709	2	-0.013878	0.00513167	5	0.112551	0.0158715	2	0.0472592		1	3.15748	0.0120487	4	0.0441936	0.00174232	5						-0.0555847	0.0653536	0.305291	0.217594
A0A135PTK8	GCHLDAQMIADAAPR	Hydrogenase accessory protein HypB	hypB	-2.48431		1			0			0	-0.388163	0.186317	3	-1.58511	2.08819	3			0			0	-2.67155	0.0320027	3			-3.18259
W1F5H4	GCPQSGQVAIIADVDER	Phosphoanhydride phosphohydrolase (PH 2.5 acid phosphatase) (AP) / 4-phytase (EC 3.1.3.2) (EC 3.1.3.26)		-0.120043	0.174937	4			0			0	0.650307	0.191422	4	-0.979269	0.0348505	5			0			0	-0.783185	0.00334997	4	0.118377	0.298124	-0.574266
W1EYF1	GCYTGQEMVAR	tRNA-modifying protein YgfZ	ygfZ			0			0	3.29066		1	0.284754	0.00135594	5			0			0	2.72285	0.027557	4	0.309932	0.00314024	4									0.592987
W8SU61	GDEAGDQLLSDALALEAAGAQLLVLECVPVELAK	3-methyl-2-oxobutanoate hydroxymethyltransferase (EC 2.1.2.11) (Ketopantoate hydroxymethyltransferase) (KPHMT)	panB			0	-0.453498		1			0	-0.475993	0.0036567	3			0			0			0			0
A0A028AQR9	GDFVGFDIDLGNEMCK	Histidine ABC transporter substrate-binding protein HisJ	argT	0.198807	0.0308963	4			0			0	0.166277	0.00438907	4	1.51447	0.0309189	5			0			0	1.50643	0.0132273	4	0.85999	0.887844	0.024492
A0A096ZNT3	GDIVLCGFEYGR	Translation initiation factor IF-2	infb			0	-1.12184	0.364126	3			0	-0.140016	0.00944765	5			0	-0.358959	0.48801	2			0	-0.14135	0.00166266	5				0.334642	0.569847	-0.764216
A0A0D8WFQ2	GDKLVGVEYDDACDPK	Branched chain amino acid ABC transporter substrate-binding protein	livk	-0.371995	0.00212172	4			0			0	-0.257545	0.00691416	5	0.228188	0.0233909	5	-0.0790055		1			0	0.131229	0.00724104	5	0.0427557	0.172414	-0.211409
A0A0D8W8U0	GEGIACEAVALLIK	2-C-methyl-D-erythritol 2,4-cyclodiphosphate synthase	ispF			0	-0.887126		1			0			0			0	-0.610257		1			0			0
A1A9D6	GEIIDEDDLPIKMTAHTPCFR	Serine--tRNA ligase	serS			0			0			0			0			0	-1.18856	0.0688853	2			0	-0.146079	0.00520986	5
I2WFW6	GELHCVGATTLDEYR	ATP-dependent chaperone protein ClpB	clpB	1.41841	1.62752	3	0.413175	0.00490776	4	4.31029	0.302371	4	0.782978	0.00383077	5	-0.79359	0.0274744	5	0.000127168	0.00229726	4	3.03389	0.0137583	5	0.0369839	0.0108693	5	0.186938	0.375324	1.46601	0.000522871	0.0194769	-0.332947	0.15977	0.368166	0.530402
U9ZA84	GEVVNAACAVDAGSVDQTVQLGQVR	Type-1 fimbrial protein, A chain	HMPREF1599_04106	-1.93002	1.94811	5			0			0	-1.83832	1.65798	5	-0.63754	0.0144477	5			0			0	-0.631347	0.0141593	5	0.922584	0.937188	-0.0855056
W1ET86	GFDSGDPAQCNTFGK	YpfJ protein, zinc metalloprotease superfamily		0.10178	0.0744175	5			0			0			0	2.77578	0.0879565	3			0			0			0
W1EQL3	GFFGCNHFVLANQWLEQR	Uracil-DNA glycosylase, family 1				0			0			0			0			0	-0.481002		1			0			0
A0A026V0G1	GGHIYNICAPAHPAR	Epimerase domain-containing protein	yeeZ			0	0.0192121	0.0199257	4			0	0.158341	0.0206977	4	-0.345969	0.0381284	3	0.0517484	0.0217083	3			0	0.00220091	0.0116777	5				0.216025	0.48838	-0.188676
A7ZRS4	GGHTEATIDLMTLAGFKPAGVLCELTNDDGTMAR	3,4-dihydroxy-2-butanone 4-phosphate synthase	ribB			0	-0.700966		1			0	1.48071	0.140963	5	0.322044		1	0.966339	0.0200143	4			0	1.57536	0.0724868	5						-1.57266
A0A0G3KA26	GGIKGDKLVGMEYDDACDPK	High-affinity leucine-specific transport system, periplasmic binding protein	livK	-0.0881718	0.0129515	5			0			0			0	0.517386	0.0142734	5			0			0			0
W1WGW2	GGKGPSICDVLTGGAHGVPR	6-phospho-beta-glucosidase A (Fragment)	Q609_ECAC02428G0001			0			0			0			0	-0.243885	0.0495531	4			0			0	-0.0911137	0.0106821	4
A0A5E8G383	GGLGLAEDTSDAAISCQQVGPIELSDR	Protein CreA	creA	-0.127495	0.0185658	4			0			0	-0.385433	0.12398	3	0.0473031	0.0154386	5			0			0	0.0436294	0.0183239	5	0.34894	0.506778	0.254264
E1J6H4	GGTLIPVQTAQGVSNNCK	Uncharacterized protein (Fragment)	HMPREF9347_02512	-0.00443358	0.0193703	5			0			0	0.037997	0.0304638	5	0.0792012	0.0126353	5			0			0	0.0821129	0.0151071	5	0.755724	0.81312	-0.0395188
P0AFR4	GGVIVYPTDSGYALGCK	Uncharacterized protein YciO	yciO	-0.322163		1			0			0	0.418294	0.00592662	4	-0.600335	0.0029266	4			0			0	0.263062	0.00681911	5			0.12294
S1IJ71	GGVPVCWPWFGPAAQQGLPAHGFAR	Putative glucose-6-phosphate 1-epimerase (EC 5.1.3.15)	A1WS_02364	0.826451	1.53577	3	-0.714188	0.00816836	4			0	-0.535067	0.00856276	5	-0.973633	0.0251981	4	-0.102531	0.0053077	4	2.67598	0.0292088	2	-0.00255565	0.00192051	5	0.0837858	0.25435	2.33259	0.309532	0.54063	-0.0791455
W1F2G1	GHAGHPENERCDELAR	Ribonuclease HI (EC 3.1.26.4)				0			0	4.46676		1			0			0			0			0			0
P0A9S5	GIAETAQCGAILGIGGGK	Glycerol dehydrogenase	gldA	-0.804577		1	-0.249507	0.00130829	5	3.12999		1	-0.191604	0.041739	4	-1.55147	0.0401182	3	-0.611956	0.0074475	5	1.564	0.0614562	3	-0.633158	0.00739921	5			0.305335	0.535715	0.723902	-0.0791054			1.12444
A0A135PUP6	GIATCVLLGNPAEINR	Phosphate acetyltransferase	pta	0.262559	1.27286	2	-0.441206	0.0087654	4			0	-0.571584	0.010533	4	-1.2055	0.0278978	5	-0.493875	0.000137807	5			0	-0.493338	0.00193722	5	0.304966	0.494179	1.54631	0.120511	0.399024	0.130915
A0A028AA32	GICLSAGSPVSHSALIAR	Dihydroxyacetone kinase	dhaM			0	-0.357084	0.0541565	2			0	-0.52924	0.0167006	3			0	-0.37707		1			0	-0.472588	0.0231243	4						0.0766367
W8ZR12	GIDEFYAQCEK	Tryptophan synthase alpha chain (EC 4.2.1.20)	trpA			0			0			0			0			0			0			0	-0.00622387	0.00330012	5
V2RCY3	GIEANIKNVDGEIDCSGK	Probable phosphatase YcdX (EC 3.1.3.-)	ycdX			0			0			0			0			0			0			0	0.00425228	0.00803568	2
P0AG40	GIHNLSQAPQEGCVLTIGNFDGVHR	Bifunctional riboflavin kinase/FMN adenylyltransferase	ribF	0.0745054		1	0.0209841	0.0155144	4			0			0	-0.206194	0.00712313	3	-1.23733	5.75373	2			0			0
W8T2X4	GIRPGAYCEPK	Aconitate hydratase B (EC 4.2.1.3) (EC 4.2.1.99) (2-methylisocitrate dehydratase)	EC1094V2_3737	-0.735764		1	-0.0246367	0.0585301	4			0	-0.300765	0.0311218	5			0	1.24685	0.0050102	2			0	0.656687	0.00860553	5				0.0878163	0.33257	-0.314032
P0AD61	GKYPLEAVSIMATICER	Pyruvate kinase	pykF			0	-0.192545	0.00484522	2			0	-0.244389	0.00628487	4			0	-0.142279	0.0251025	5			0	-0.289412	0.000433936	5				0.356437	0.584017	-0.0952888
P0A9G6	GLAYAPYADLVWCETSTPDLELAR	Isocitrate lyase	aceA	1.88626	2.47112	3	0.406787	0.116166	4			0	0.581383	0.0312389	4	1.03551	0.0924676	5	0.970191		1			0	1.13666	0.0251179	5	0.267754	0.461332	1.40602			-0.00813034
W1F215	GLFAVGECSSVGLHGANR	Fumarate reductase flavoprotein subunit (EC 1.3.5.4)				0	-0.516917	0.0330822	4			0	-0.680273	0.00655836	5	-1.84915	0.0375883	4	-0.49365	0.00639493	5			0	-0.691812	0.0109404	5				0.77089	0.879203	-0.0348065
H9V0I2.1 (obsolete)	GLLAFSPEKPGTTEAQCNYYYAK	Soluble lytic murein transglycosylase-like regulatory protein	P12B_c4467	0.411055	0.060517	4			0			0	0.429754	0.0503874	4	0.497117	0.026185	5			0			0	0.496873	0.0196379	3	0.926162	0.937188	-0.0189433
H4UR26	GLLIWGPDSGSQACGDIGPGR	Coenzyme A biosynthesis bifunctional protein CoaBC (EC 4.1.1.36) (EC 6.3.2.5) (DNA/pantothenate metabolism flavoprotein)	ECDEC6A_4430	-0.213943	0.0210793	3			0			0	#NUM!	#NUM!	0	-0.193816	0.0343033	2			0			0			0	#NUM!		#NUM!
A0A028E5F1	GLNDVNCATSYDDVK	Nitrate reductase	narZ	3.53898	1.23489	5	1.1618	0.205364	3			0	1.94445	0.0852577	4	1.23074	0.0282539	5	-0.834452	0.00807685	3	3.81547		1	0.0327717	0.0040098	4	0.491576	0.611059	0.39656	0.800016	0.888394	0.0845762
P22939	GLPTCHVK	Farnesyl diphosphate synthase	ispA			0			0	1.37254	12.3894	2	-0.147861	0.0560965	3			0			0	2.47191	0.293401	4	0.230648	0.00136126	4							0.821783	0.87109	-0.72086
V0XGE5	GLSGYDSPYVPGWNCHGLPIELKVEQEYGKPGEK	Isoleucine--tRNA ligase (EC 6.1.1.5) (Isoleucyl-tRNA synthetase) (IleRS)	ileS			0			0			0			0			0			0			0			0
P0A910	GMGESNPVTGNTCDNVK	Outer membrane protein A	ompA	0.362548	0.0166865	3	0.260597	0.0412683	5	0.213701	0.0148597	5	0.186342	0.0127012	5	0.177479	0.00513193	5	0.120124	0.00063174	5	0.129789	0.000785247	5	0.15286	0.00126427	5	0.178348	0.366764	0.151587	0.350511	0.583495	0.106991	0.528655	0.629634	0.0504302
D2TS87	GMGESNPVTGSTCDNVK	Outer membrane protein A	ompA			0			0			0			0			0	0.276199		1			0			0
A1AGJ4	GNVINLSLGFSHPVDHQLPAGITAECPTQTEIVLK	50S ribosomal protein L6	rplF	1.2854	2.31118	4	-0.212546	0.0331146	5	5.10635		1	0.111469	0.00160084	5	-0.271196	0.0136742	3	0.238497	0.00552894	5	4.15803	0.00645184	2	0.212339	0.000603535	5	0.118329	0.298124	1.65747	0.0117104	0.116323	-0.350172			1.04919
P0AAI5	GPSISIATACTSGVHNIGHAAR	3-oxoacyl-[acyl-carrier-protein] synthase 2	fabF			0			0			0			0			0	0.0172759	0.0205435	2			0	-0.0240833	0.00181586	4
P69739	GPTTYNACSSTR	Hydrogenase-1 small chain	hyaA			0			0			0			0	-1.62242		1			0			0	-1.00852	0.001648	5
P0AG16	GQDAAGIITIDANNCFR	Amidophosphoribosyltransferase	purF	-1.03872		1			0			0	-0.0922004	0.0132054	5	-1.32202	0.0212724	5	-0.945865	0.000991008	2			0	-0.0432947	0.00501244	5			0.332203
A0A0S3N6T8.1 (obsolete)	GQTDKQYDWVTQFEKETGCAVNVK	Predicted spermidine/putrescine transporter subunit	ydcS	-1.85148	0.0392481	4			0			0	-1.20879		1			0			0			0			0
A0A1J8NSZ7.1 (obsolete)	GRHDPCVGIR	Chorismate synthase	aroC			0			0			0			0			0			0			0	-0.385489	0.000262863	5
W1WC55	GSAEAQYCELDVVPGDLNR	D-alanyl-D-alanine carboxypeptidase dacB (Fragment)	Q609_ECAC02410G0001	0.101552	0.0009548	2			0			0			0	0.0972937	0.0200107	5			0			0	0.185534	0.000908669	4
A0A0D7M2P8	GSLAYAEDPCGAEQGFSGR	Glucarate dehydratase	gudD			0			0			0			0	-0.798487	0.0363898	4			0			0	0.134747		1
P0A9G6	GSVNPECTLAQLGAAK	Isocitrate lyase	aceA	2.13624	1.09316	3	0.102917	0.0278291	5	3.80672	0.416027	2	0.581383	0.0312389	4	0.386647	0.0299262	4	1.08919	0.0252281	4	2.99288	0.00784608	4	1.13666	0.0251179	5	0.0653922	0.213782	2.30487	0.0178639	0.146791	-0.430998	0.211362	0.430852	1.36911
H4UJU6	GTCQTYILGQR	Transcriptional activator of ntrL	ECDEC6A_2072	1.30322	0.00769304	4	0.986905	0.0286306	4	1.06943		1			0	0.453677	0.0144286	5	0.169825	0.0167184	5	0.367508	0.00646678	3			0
A0A161ZCZ8.1 (obsolete)	GTKFHAGANVGCGR	50S ribosomal protein L27	rpmA			0	0.322274		1			0	0.385897	0.00843405	5			0			0			0			0
U9YPQ2	GTVANPNQDKNCTDDVWVYDLR	N-6 DNA Methylase	HMPREF1589_00432	-2.38278		1			0			0	-0.703423	0.00603382	5	-0.820336	0.0171031	5			0			0	-0.422694	0.0249206	5			-1.28171
P0A9T0	GTVVDIPALCDALASK	D-3-phosphoglycerate dehydrogenase	serA	1.83506	1.96882	3	0.475062	0.0141178	4	4.17319	0.760492	2	0.030537	0.00450495	4	-0.457746	0.0180865	4	-0.0349023	0.0130404	5	2.87912	0.0391943	2	-0.284725	0.00208539	5	0.135723	0.320456	1.97754	0.0534244	0.224232	0.194702	0.365708	0.510067	0.978806
A0A0H2V9A2	GVCGTAVAR	Protein yebR	c2241			0			0	4.81941	0.269105	2			0			0			0	3.72982	0.0848819	2	0.690551		1
W8ZNF9	GVCTLEDLAEQGIDDLADIEGLTDEK	Transcription termination/antitermination protein NusA	nusA	1.36886	1.07926	5	-0.166165	0.00616179	4			0	-0.0168523	0.000278873	5	0.269789	0.0167624	5	0.0977137	0.00187212	5			0	0.12495	0.000714669	5	0.0570323	0.201989	1.24088	0.0451357	0.220499	-0.122076
P35340	GVFAAGDCTTVPYK	Alkyl hydroperoxide reductase subunit F	ahpF	1.90889		1			0			0	0.129579	0.0046993	4	-1.25662	0.014372	5	0.394852	0.773062	2			0	-0.391008	0.00329646	5			2.64492
E1I2W7.1 (obsolete)	GVFTFDPGFTSTASCESK	Citrate synthase (Fragment)	gltA	0.910272	2.70693	4	-0.385101	0.00148086	5			0	-0.388605	0.00489578	4	0.704218	0.0174107	5	1.28961	0.00653404	4			0	0.855246	0.282243	5	0.190016	0.375613	1.4499	0.152352	0.411742	-0.430863
A0A0B1JJ71.1 (obsolete)	GVGQSFPAINCQQSNQER	Hydrolase	PU03_06115			0			0			0			0			0			0			0			0
P0A9B2	GVLGYTEDDVVSTDFNGEVCTSVFDAK	Glyceraldehyde-3-phosphate dehydrogenase A	gapA	1.17114		1	-0.657762	0.0109131	5	3.37407		1	-0.341784	0.00585243	5	-0.771783	0.00697831	4	-0.659722	0.000521847	5	3.07969		1	-0.400703	0.00502962	5			1.88401	0.41207	0.636178	-0.0569599			0.235461
P0AD61	GVNLPGVSIALPALAEKDKQDLIFGCEQGVDFVAASFIR	Pyruvate kinase	pykF			0			0			0	-0.244389	0.00628487	4			0			0			0	-0.289412	0.000433936	5
A1A876	GVVETPCFMPVGTYGTVK	Queuine tRNA-ribosyltransferase	tgt			0	-0.420376		1			0			0	0.1133		1			0			0			0
V6G0F2	GYALAAMCEILGGALSGGK	Malate/L-lactate dehydrogenase	EC970259_1239			0			0			0			0			0	0.950244		1			0	0.196329	0.00559956	5
W1F581	GYATDIEMIGIEDGIIEFHRNNETTSCKYDYDGYK	Candidate zinc-binding lipoprotein ZinT				0			0			0			0			0	-0.0154146	0.0892511	3			0			0
A0A0K5W855	GYATDIEVIGIEDGIVEFHRNNETTSCK	Metal ABC transporter substrate binding protein	yodA			0			0			0			0	0.0140696		1			0			0			0
H9UZJ6.1 (obsolete)	HAEALTFGLNCALGPDELR	Methionine synthase	metH			0			0			0			0			0			0			0			0
A0A1E5WWP3	HAECSVLVVR	Universal stress protein F	BHF46_12230	-2.17878	0.0547075	2	-2.23392	0.0853041	5	1.25961	0.720527	3	-2.23641	0.0181536	5	-0.154496	0.0152211	5	0.034954	0.013775	4	2.92303	0.177792	3	0.0828665	0.0397599	4	0.294747	0.488516	0.294994	0.790373	0.885455	0.0504031	0.325705	0.486263	0.655861
P52061	HAEDPTPLVCHGSWPGVITREPAGTGGFGYDPIFFVPSEGK	dITP/XTP pyrophosphatase	rdgB	0.0716611	1.53898	3			0			0	-0.532371	0.204014	2	-0.245299	0.200249	5			0			0	-0.120812	0.17547	3	0.451872	0.580414	0.728519
B7LPS1	HAEDPTPLVCHGSWSGVITR	dITP/XTP pyrophosphatase (EC 3.6.1.66) (Non-canonical purine NTP pyrophosphatase) (Non-standard purine NTP pyrophosphatase) (Nucleoside-triphosphate diphosphatase) (Nucleoside-triphosphate pyrophosphatase) (NTPase)	yggV			0			0			0			0	0.16877		1			0			0			0
A7ZUC9	HAIVAITEHMCDVDELAHFIEKETGR	ATP-dependent 6-phosphofructokinase isozyme 1	pfkA			0	-0.468899	0.114908	3			0	-0.257232	0.0117671	4			0	-0.27201	0.0132535	4			0	-0.589371	0.0123011	5				0.134839	0.40703	-0.529027
P0A8D6	HALPEQVYFVCYDEENAHLYER	O-acetyl-ADP-ribose deacetylase	ymdB			0			0			0			0			0			0	1.04215		1	0.2587		1
A0A0S3NRK9.1 (obsolete)	HANPCGVAIGNSLLDAYDR	Bifunctional purine biosynthesis protein PurH	purH			0			0			0			0	-1.4624	0.0540484	4			0			0	-0.195878	0.000398778	5
A7ZUF7	HATNSELLCEAFLHAFTGQPLPDDADLR	Met repressor	metJ	1.20278	0.741724	3	0.178775	0.0126061	5			0	0.228468	0.00501535	5	0.0794842	0.0262758	5	-0.312312	0.0105727	5			0	-0.0045903	0.0257532	4	0.222907	0.408931	0.890236	0.0468317	0.220897	0.258029
W1F4C3	HCMMNGLDSIGLTLQHDDAIAAYEAK	3-isopropylmalate dehydratase small subunit (EC 4.2.1.33) (Alpha-IPM isomerase) (IPMI) (Isopropylmalate isomerase)	leuD			0			0			0			0			0			0			0	-2.15684	0.00390467	5
Q306W4	HCTILQDGK	Aminoglycoside N(3)-acetyltransferase (EC 2.3.1.81)	aacC4	-1.27638		1			0			0	-3.92044	0.529483	5			0			0			0			0
A0A0A2R2G5	HFESTPDTPEIIATIHGEGYRFCGDLDE	TorR family transcriptional regulator	LR61_15915	1.06067		1			0			0			0			0			0			0			0
P0A9Q1	HFESTPDTPEIIATIHGEGYRFCGDLED	Aerobic respiration control protein ArcA	arcA	1.06067		1			0			0	0.163025	0.00385475	5			0			0			0			0
A0A0K3NK77.1 (obsolete)	HFIECVQNQTVPQTAGEQAVLAQR	Putative oxidoreductase	mviM_1			0			0			0			0	0.0938742	0.0335551	4			0			0			0
A0A024L4Y2	HFPGHGAVTADSHKETPCDPRPQAEIR	Beta-hexosaminidase	nagZ			0			0			0			0	-0.730556	0.0093675	2			0			0	-0.447603		1
A0A370VA97	HGACFGFDPDAYFGTMVR	Ribonuclease I	rna	1.0536	0.0458523	2			0			0	0.754886	0.0123919	5	0.37167	0.000968817	4			0			0	0.403614	0.0086507	5	0.295366	0.488516	0.330661
W1FBM4	HGNTSAASVPCALDEAVRDGR	3-oxoacyl-[acyl-carrier-protein] synthase 3 (EC 2.3.1.180) (3-oxoacyl-[acyl-carrier-protein] synthase III) (Beta-ketoacyl-ACP synthase III) (KAS III)	fabH			0			0			0			0			0			0			0			0
A0A0K4L040	HIALVAHDHCK	Methylglyoxal synthase	mgsA			0			0	2.91715		1	-0.342744		1			0	0.223944	0.0108283	3	2.6947	0.059128	3	-0.218891	0.0460739	4									0.346297
E3PLA5	HIVIRPLAYCR	tRNA-cytidine(32) 2-sulfurtransferase (EC 2.8.1.-) (Two-thiocytidine biosynthesis protein A) (tRNA 2-thiocytidine biosynthesis protein TtcA)	ttcA			0	-1.1622	0.0436275	3			0			0			0	-0.0240496	0.0383383	3			0	-0.984531		1
Q7WUZ8	HLAGFIHACYSR	Homoserine kinase (EC 2.7.1.39) (Fragment)	thrB			0	0.464932	0.150083	5			0	0.0411077	0.00397633	2			0	0.412381	0.0107401	5			0	0.53567	0.0223022	2				0.0500077	0.224232	0.547113
A0A0B1JJ71.1 (obsolete)	HLLFPGKSEDITCQGSGTGDTN	Hydrolase	PU03_06115			0			0			0			0			0			0			0			0
A7ZJE2	HLYACDR	6-phosphogluconolactonase	pgl			0			0			0			0			0			0	1.29309	7.93053	3	-0.0798322	0.00362753	5
W8ZR12	HNVAPIFICPPNADDDLLR	Tryptophan synthase alpha chain (EC 4.2.1.20)	trpA	-0.138489	0.00403252	2	-0.332793	0.0131331	4	3.88947		1	-0.215239	0.00444287	5	-0.435176	0.0306114	5	-0.041628	0.018278	3	3.10915	0.0103875	4	-0.00622387	0.00330012	5	0.00214014	0.0341084	0.505702	0.467478	0.674754	-0.0821504			0.989342
H4IIJ2	HRCEEIWGHLAADGHR	ATP-dependent RNA helicase rhlB (EC 3.6.1.-)	rhlB			0	-0.698999	0.0776805	5			0			0			0	-0.0217897	0.105733	4			0			0
A1ABQ2	HSCAHLLGHAIK	Threonine--tRNA ligase	thrS	1.16884	1.00354	2	-0.754293	0.0344669	5			0	-0.521395	0.00396982	4	0.50565	0.045695	4	0.0382325	0.0279881	5			0	0.0328223	0.00742942	4	0.339376	0.504302	1.2174	0.0805982	0.311926	-0.238308
A7ZPK7	HSHEHHADDEPCVVR	Glutamate--tRNA ligase	gltX	1.3364	0.0209401	2			0			0	-0.281762	0.0607241	4	0.0587521	0.0717884	5			0			0	-0.220385	0.00683235	4	0.000317079	0.0101069	1.33902
P77737	HSVSCLKVDPL	Oligopeptide transport ATP-binding protein OppF	oppF			0	-0.778857	0.0270537	4			0	-0.92981	0.0325096	5			0	-0.370092	0.0236221	5			0	-0.760076	0.00418612	5				0.109349	0.378908	-0.239031
A0A0J2ETG2	HTTNNVTPPPEACTTWK	Iron-sulfur cluster repair protein YtfE	ric			0			0	6.80941		1			0	2.70703	0.0831389	3			0	5.87189	0.344993	5	1.57665	0.0469595	2
A1AEW8	HVANMENANSTEFVPDCK	Psynthase	pyrG			0			0			0			0	-0.907874		1			0			0	0.105655	0.0239599	5
A7ZHZ7	HVDTVCISSYDHDNQR	Xanthine phosphoribosyltransferase	gpt	-0.491517	1.42587	4	-1.67685	0.0166268	5	2.78758	0.200082	3	-1.41563	0.0191703	4	-0.542403	0.0190244	5	-0.0270621	0.00921746	4	3.7092	0.036939	5	0.101138	0.00826887	5	0.0811651	0.249942	1.56765	0.251473	0.505326	-0.133018	0.170889	0.385409	0.595148
P24182	HVLLADETVCIGPAPSVK	Biotin carboxylase	accC			0	-0.685891	0.00341957	3			0	-0.202084	0.002603	5			0	-0.174964	0.00737371	3			0	-0.133093	0.00603147	5				0.000918279	0.0235864	-0.441937
E1JG39	HYAHVDCPGHADYVKN	p-43 (Fragment)	tufB	-0.217772	0.00292478	4	0.0253768	0.0739434	4	3.25656	0.217912	3	0.0268636	0.0261165	4	0.181041	0.0268939	5	0.496966	0.0243558	3			0	0.465174	0.0310576	3	0.801989	0.845071	0.0394968	0.877165	0.923658	-0.0332784
H9UWJ3.1 (obsolete)	IAAEGALPYPPGVLCVVPGEVWGGAVQR	Ornithine decarboxylase isozyme	speC	-0.460409		1			0			0			0	-0.792544	0.0738439	5			0			0	-1.09551		1
J7R7R5	IAAGCGMQVQDVNR	Signal recognition particle protein (Fifty-four homolog)	ffh			0	0.0153548		1			0	0.12628	0.00604074	4			0	-0.317373		1			0	0.048781	0.00257364	4						0.255229
A7ZVS6	IADIYANCGITK	Phosphopentomutase	deoB	0.220701		1			0	2.53242		1	0.707866	0.0155278	5	-0.700456	0.0404065	3	0.60502		1	1.86283		1	0.0817005	0.00228928	4			0.294992						0.0434233
V0YB08	IAEACGITGIRVEK	Thiamine pyrophosphate enzyme, TPP binding domain protein (Fragment)	HMPREF1608_03212			0	0.855968	0.000816512	2			0			0			0	-0.299515	0.0151604	5			0			0
F4VDU3	IAEELKTEPGGCIGYK	ATP-dependent helicase HrpA	ECPG_04850			0			0			0			0	-2.06395		1			0			0			0
A1AEW8	IALFCNVPEK	Psynthase	pyrG			0			0			0			0			0			0			0	0.105655	0.0239599	5
W1F590	IAQEDCR	Adenylate kinase (AK) (EC 2.7.4.3) (ATP-AMP transphosphorylase) (ATP:AMP phosphotransferase) (Adenylate monophosphate kinase)	adk			0	-0.133694	0.00537403	5	1.72803	30.9107	2	0.0113053	0.0303942	5			0	-0.0360249	0.00273255	4	2.38263	1.52426	3	0.143448	0.00186471	5				0.716699	0.849108	0.0344738	0.917238	0.962646	-0.522464
A0A3U7X994	IASSGLCGSDLPR	Galactitol-1-phosphate 5-dehydrogenase	DRG94_10100	-1.76822		1	-3.29804	0.0161102	4			0	0.0602581	6.44587	2	-0.877765		1	-3.71934		1			0			0
A0A0F3UR24	ICEHYVTVTQK	2-dehydro-3-deoxyphosphooctonate aldolase (EC 2.5.1.55) (3-deoxy-D-manno-octulosonic acid 8-phosphate synthase) (KDO-8-phosphate synthase) (KDO 8-P synthase) (KDOPS) (Phospho-2-dehydro-3-deoxyoctonate aldolase)	kdsA			0	-0.415449	0.000614813	3			0	-0.00723772	0.00790532	4			0	-0.218565		1			0	0.175201	0.00805978	5						-0.0144458
V6FWI1	ICGGAENVVK	Lipoprotein bor	bor	-0.596321	0.013668	5			0			0	-0.350515	0.00901477	4	-0.262938	0.00978502	4	-0.826849	0.127427	2			0	-0.0750773	0.00904824	5	0.557076	0.657659	-0.0579446
A7ZJE2	ICLFTVSDDGHLVAQDPAEVTTVEGAGPR	6-phosphogluconolactonase	pgl	1.53689	0.991935	3	1.19301	0.0068016	4	4.28229		1	1.36092	0.0239212	4	-0.814472	0.0228814	5	-0.17255	0.00560105	5	2.90884	0.000270136	2	-0.0798322	0.00362753	5	0.259705	0.450509	0.910614	0.470303	0.674754	-0.0751931			-0.0673
A0A026V0T8	ICSIPHPSYHEEQLAEYIVGWAK	Aminoacyl-histidine dipeptidase	pepD	-0.109438	1.19284	2	-1.34551	0.0353534	5			0	-1.6606	0.10583	4	0.327972	0.0126002	4	0.00122462	0.00359768	4			0	-0.0102492	0.0104275	4	0.368572	0.518524	1.21294	0.17546	0.439387	0.30362
A0A4U9LH82	IDINIAPLFEHADVLMCTR	Putative aldolase	lsrF			0	1.07073		1			0			0			0	0.913456	0.0540973	3			0			0
W8ZNF9	IDPVGACVGMR	Transcription termination/antitermination protein NusA	nusA	-0.30868		1			0	4.51964	0.0186631	2	-0.0168523	0.000278873	5	-0.505921	0.00743662	4			0	3.37346	0.0130219	3	0.12495	0.000714669	5			0.339043				0.0580517	0.305291	1.28799
Q59371	IEDGINQVQCSVAEYPEAITYLLEQYDRVEAEEAR	RNA polymerase sigma factor RpoD (Sigma-70)	rpoD	1.25386	2.65207	2	-0.345399	0.0280129	2			0	-0.161025	0.00584948	4	0.474512	0.125082	5	0.144216	0.0104561	5			0	-0.0283439	0.0244814	2	0.578012	0.676115	0.912026	0.174602	0.439387	-0.356935
P0A9Z1	IEIVVPDDIVDTCVDTIIR	Nitrogen regulatory protein P-II 1	glnB	1.92845	1.73613	2			0			0	0.162566	0.000877804	3	0.383045	0.0587864	4			0			0	0.286166	0.00721554	5	0.326678	0.504302	1.669
V0XGE5	IESMVANRPDWCISR	Isoleucine--tRNA ligase (EC 6.1.1.5) (Isoleucyl-tRNA synthetase) (IleRS)	ileS	0.353825	2.84925	2	-0.845632	0.0043829	3	3.89894	0.802977	3	-0.60827	0.0139561	5	-1.409	0.0150365	4	-1.21291	0.425398	4	2.74635	0.00290765	3	-0.364137	0.0076244	5	0.342354	0.504626	2.00696	0.165342	0.428452	0.611412	0.116056	0.341597	1.39672
E3PLA5	IETMFSAMQNVVPSHLCDTNLFDFK	tRNA-cytidine(32) 2-sulfurtransferase (EC 2.8.1.-) (Two-thiocytidine biosynthesis protein A) (tRNA 2-thiocytidine biosynthesis protein TtcA)	ttcA			0			0			0			0	-0.593398		1			0			0	-0.984531		1
W1EXC4	IFEAAELSHQTNTLPEVCGR	Glutamate synthase [NADPH] small chain (EC 1.4.1.13)		-0.974094	0.198971	4	-0.227972	0.0101318	4	0.348119		1	-0.341465	0.00350392	3	-1.93038	0.0175944	5	-0.275439	0.00294281	5	-0.381792	0.0247223	5	-0.430937	0.00396965	5	0.0345498	0.169427	0.866813	0.572013	0.744367	-0.0420057			0.640438
W1F3B7	IFNADGSEVAQCGNGAR	Diaminopimelate epimerase (DAP epimerase) (EC 5.1.1.7) (PLP-independent amino acid racemase)	dapF			0			0			0			0			0			0	-0.22186	0.0100531	2			0
A0A029IE54	IGDLCWAAGDQQAR	Pyruvate dehydrogenase E1 component	aceE			0			0			0			0	0.863299	2.37192e-05	3	0.324926		1			0	1.24912	0.00563052	4
A0A2D0P5X6	IGIEDGIVEFHRNNETTSCK	ZinT domain-containing protein	yodA	0.74708	0.0580758	3			0			0	0.512783		1	0.569345	1.24085	5			0			0	0.0488581	0.0272056	4			-0.28619
P0ACD4	IHCSILAEDAIK	Iron-sulfur cluster assembly scaffold protein IscU	iscU	-1.33993	0.0820069	4	-0.931824	0.0025381	2			0	-0.0543324		1	-0.0395994	0.00221627	5	-0.892634		1	2.68594		1	-0.233871		1			-1.47987			-0.218729
A7ZTU6	IHGLADCMQGEMISLPGNR	ATP synthase subunit alpha	atpA	1.00479	1.61957	5	-0.0587061	0.0171208	4	2.18132	1.03197	2	-0.362301	0.00937283	5	-0.906824	0.0244735	5	-0.00127461	0.0407997	4	1.04293	0.0403857	3	-0.271327	0.0025448	5	0.025357	0.150939	2.00259	0.804808	0.888394	0.0335427	0.340853	0.498187	1.22936
A0A027ZU77	IHLDASMSCAGDPIPLAPETVAER	D-tagatose-1,6-bisphosphate aldolase subunit GatZ	gatZ			0	-2.59632	0.396052	3			0	-2.69844	0.0486684	5	-1.68615	0.0312072	2	-0.530362	0.0647418	3			0	-0.556382	0.00851579	3				0.863824	0.919355	0.0760975
A1AAD8	IHTSACTVAVMPELPDAELPDINPADLR	Peptide chain release factor 1	prfA			0	0.570886	0.0220169	3			0			0	0.636315	0.0492684	4	-0.40899	1.0749	2			0	0.893906		1
H4L721	IIGIDLGTTNSCVAIMDGTTPR	Chaperone protein DnaK (HSP70) (Heat shock 70 kDa protein) (Heat shock protein 70)	dnaK	0.348894	0.000105119	2	0.584144	0.238307	5			0	0.485715	0.00163867	5	-0.783654	0.0153497	5	-0.648391	0.0198858	4	2.64486	0.389263	3	-0.0169731	0.011091	5	3.16042e-05	0.00203165	0.62986	0.0266401	0.180814	0.729847
A0A0J2BPW7	IIHTQGYPMCPDDEVWVADAEGNPLPQGEVGR	(2,3-dihydroxybenzoyl)adenylate synthase	entE			0			0			0			0			0			0			0			0
A0A0H0QP19	IIPCLDVR	Imidazole glycerol phosphate synthase subunit HisF	hisF			0			0	1.78593	8.46717	3	0.0682702	0.00638038	4			0			0	2.53825	0.0211876	3	0.25169	0.00686418	4							0.767539	0.830195	-0.568897
W1F239	IIVACDAGMGSSAMGAGVLR	PTS system, mannitol-specific IIC component / PTS system, mannitol-specific IIB component / PTS system, mannitol-specific IIA component (EC 2.7.1.69)				0	0.374344	0.0516652	4			0	-0.084025	0.0257384	2			0	1.17883	0.00292034	3			0	0.813771		1						0.0933064
A0A023YWM0	IKGYDGPIVECEK	DNA topoisomerase 1	topA			0			0			0			0	-1.16437		1			0			0	-0.511976	0.000583552	3
W8SRK2	ILDAVPAGHDFTPLMTCYLTDSLDPNELER	Dihydroorotase (DHOase) (EC 3.5.2.3)	pyrC	0.639517	1.90399	5			0			0	-0.287011	0.00730265	4	-0.505446	0.0240175	5			0			0	-0.0795893	0.00393078	5	0.0957538	0.274351	1.35238
A1A876	ILEHVCPQIPADKPR	Queuine tRNA-ribosyltransferase	tgt	-0.56126		1			0			0			0			0	0.178747		1			0			0
W1WYZ8	ILEHVCPQIPANKPR	Queuine tRNA-ribosyltransferase (EC 2.4.2.29) (Guanine insertion enzyme) (tRNA-guanine transglycosylase)	tgt			0			0			0			0			0			0			0			0
A8A2Z1	ILEVSGCDPQTTELDGKPLADHLLAPTR	Phosphoribosylformylglycinamidine cyclo-ligase	purM	0.0880466	1.6222	3			0			0	-0.251935	0.0240601	4	-1.07477	0.116391	5			0			0	-0.183411	0.00243696	5	0.244622	0.433185	1.23134
W1F3F8	ILLDAPCSATGVIR	16S rRNA (Cytosine(967)-C(5))-methyltransferase ## SSU rRNA m5C967 (EC 2.1.1.176)				0			0			0			0			0	-2.48866	0.217163	2			0			0
A1AGI6	ILLSSMPGCAVTEVEIDGVLHEYSTK	directed RNApolymerase subunit alpha	rpoA			0	-0.797156	0.0316672	3			0	-0.282316	0.000723135	5			0	-0.837559	0.120913	4			0	-0.0588439	0.00222918	5				0.264299	0.518165	0.263876
P0A9Q9	ILNTSSVIPVDGLCVR	Aspartate-semialdehyde dehydrogenase	asd	1.5156	2.18561	3	-0.362951	0.0360566	4			0	0.0407085	0.0202782	5	-0.814217	0.0351016	3	-0.15153	0.00142756	4			0	-0.0709228	0.00307169	5	0.123881	0.300773	2.21818	0.0343544	0.189585	-0.323052
V2S1G3	IMDELSVISCDVYR	Phosphoenolpyruvate carboxylase (PEPC) (PEPCase) (EC 4.1.1.31)	ppc			0	-0.594012	0.015804	3			0	0.0333737	0.00881011	5			0	-1.00106	0.0655003	4			0	-0.317576	0.00542235	5				0.734606	0.858481	0.0561028
A0A167D7W7.1 (obsolete)	INTQCTFVENPLDALIPSLK	Histidine ABC transporter substrate-binding protein HisJ	XF28_03735	-0.0604269	0.0649464	5			0			0	-0.0432447	0.0784188	5	0.593365	0.0449288	5			0			0	0.347714	0.0125948	5	0.214308	0.401913	-0.262833
W8ZSS9	IPIVGDEHADMEKGTGCVK	Valine--tRNA ligase (EC 6.1.1.9) (Valyl-tRNA synthetase) (ValRS)	valS	0.372442	1.52901	3	0.0342588	0.0810296	3			0	-0.227692	0.00221259	4	-0.717029	0.017737	5	-0.0578518	0.0493773	3	0.723602		1	-0.0428176	0.0018455	5	0.217506	0.401913	1.27435	0.280098	0.526843	0.276985
T9ERC0	IPLLQNGTFDFECGSTTNNVER	Glutamate/aspartate periplasmic-binding protein	G943_00178	-0.276665	0.015046	5			0			0	-0.121798	0.00458319	4	0.387478	0.0169134	5			0			0	0.415883	0.00150398	5	0.180956	0.369151	-0.126462
W1F215	IRDEMGLAMEEGCGIYR	Fumarate reductase flavoprotein subunit (EC 1.3.5.4)				0	-0.915994	1.61924	2			0	-0.680273	0.00655836	5			0	-2.43167	0.256173	5			0	-0.691812	0.0109404	5				0.352447	0.583495	1.50414
A0A029HWJ0	ISGAENIVKNDATHFCVTQGK	Uncharacterized protein	AD23_2306			0			0			0			0	0.216952	0.0157717	3			0			0			0
P0AG67	ISLGLKQCK	ribosomal protein S1	rpsA			0			0	3.45233		1	-0.209936	0.00805764	5			0			0			0			0
W1F215	ITDTSSVFNTDLLYTIELGHGLNVAECMAHSAMAR	Fumarate reductase flavoprotein subunit (EC 1.3.5.4)		-1.61087		1	-0.88934	0.055286	5			0	-0.680273	0.00655836	5	-2.75711		1	-0.686459	0.0215534	4			0	-0.691812	0.0109404	5			1.1347	0.163264	0.426778	-0.21442
E2X8L2	ITEAGLAYAHPFPLSCVQSDPDAEPYWR	Glucose-1-phosphate adenylyltransferase	glgC			0	-1.13786	0.0180693	3			0			0	-1.14305		1	-0.417882	0.00163599	2			0			0
P0AD61	ITEAVCR	Pyruvate kinase	pykF	0.189034		1			0	3.27153	0.124586	3	-0.244389	0.00628487	4	-0.525613	0.138901	3			0	2.8791	0.0122569	3	-0.289412	0.000433936	5			0.669624				0.251182	0.446969	0.347399
L4VWC6	ITFNAPTVPVVNNVDVKCETDGDAIRDALVR	Malonyl CoA-acyl carrier protein transacylase (EC 2.3.1.39)	WIC_01267	-0.13976		1			0			0	-0.0905819	0.00427692	3			0			0			0			0
A1AAD8	ITHLPTGIVVECQDER	Peptide chain release factor 1	prfA	2.27267	0.35381	3			0			0			0	1.25742	0.0270191	4			0			0	0.893906		1
P0AC53	ITINYFAMPPSTFGAICK	Glucose-6-phosphate 1-dehydrogenase	zwf			0	-0.175835	0.0139634	2			0	1.35824	0.0369204	2			0	-0.119367	0.0632963	3			0	2.58431	1.06919	3				0.206724	0.485068	1.16961
A1AGI8	ITNITDVTPIPHNGCRPPK	30S ribosomal protein S11	rpsK	1.34278	1.03684	5	0.222675	0.00154625	5	3.84742	0.349579	4	0.239856	0.007039	5	0.0998837	0.0205558	4	0.197211	0.000364829	5	3.37018	0.209711	5	0.185248	0.00203694	5	0.0621909	0.20877	1.18829	0.551429	0.723902	-0.029144	0.295838	0.461159	0.422625
P0ACJ8	ITRQEIGQIVGCSR	Catabolite activator	crp	0.646163		1	-5.12027	0.0311346	3			0	0.0160165	0.00908027	3			0			0			0			0
W8SSA0	ITTSHYDVGGAAIDNHGQPLPPATVEGCEQADAVLFGSVGGPK	3-isopropylmalate dehydrogenase (EC 1.1.1.85) (3-IPM-DH) (Beta-IPM dehydrogenase) (IMDH)	leuB	-1.39589		1	-1.55047	0.0258358	3			0	-1.4	0.00146224	4	-0.530549	0.0164239	4			0			0	-0.398673	0.00479467	5			0.135981
P0A9S5	IVAEAACAEGETIHNMPGGATPDQVYAALLVADQYGQR	Glycerol dehydrogenase	gldA			0	-0.0854619	0.0178432	4			0	-0.191604	0.041739	4	-1.43713		1	-0.550322	0.00849763	5			0	-0.633158	0.00739921	5				0.86728	0.919749	0.0233062
P0AD61	IVCTIGPK	Pyruvate kinase	pykF	0.765743	1.3422	3	0.154451	0.00976562	4	3.53686	0.382454	4	-0.244389	0.00628487	4	-0.306337	0.0705091	5	-0.107058	0.00961845	4	2.72714	0.0113381	5	-0.289412	0.000433936	5	0.270317	0.462624	1.02706	0.0277385	0.180814	0.216486	0.0938507	0.305291	0.764698
P0AF70	IVDEQPGAECQLIGTATGK	Uncharacterized protein	yjeI	0.537966	0.0248414	3	0.932363	0.199682	5	0.320093	0.0899467	4	0.563163	0.24142	3	0.549347	0.0232253	5	1.00713	0.0323817	5	0.448015	0.0174479	4	0.537974	0.00325406	2	0.916409	0.937188	-0.0365694	0.794202	0.886413	-0.0999542	0.723499	0.790628	-0.153111
W8U0D7	IVGSQPLTYGQSITDPCLGWEDTER	Phospho-2-dehydro-3-deoxyheptonate aldolase (EC 2.5.1.54)	aroH	-0.0420921	0.093854	2	0.227802	0.0299377	5			0	0.549938	0.0362406	2	-0.233268	0.0212577	5	0.0327499	0.0961949	4			0	-0.241188	0.808234	2	0.543479	0.645233	-0.59995	0.538313	0.723902	-0.596074
A0A0K3WCV2	IVILPHQDLCPDGAVLEANSGETILDAALR	Cysteine desulfurase IscS (EC 2.8.1.7)	iscS_2	0.363989	0.766496	3	-0.130697	0.0685494	4	3.01881		1			0	-0.484797	0.0396086	5	0.196829	0.00157694	4	3.29393	0.00708383	3			0
Q8X646	IVLNNCQLQNPQR	Inhibitor of c-type lysozyme	mliC	0.235587	0.00638505	4			0			0			0	0.962365	0.0147864	5			0			0			0
M9H1X3	IVLQLDGEEIVDCVPDIGYHHR	NADH-quinone oxidoreductase subunit C/D (EC 7.1.1.-) (NADH dehydrogenase I subunit C/D) (NDH-1 subunit C/D)	nuoC			0	-0.0750639	0.227385	3			0	-0.607202	0.00229934	2			0	0.00759155	0.00576057	3			0	-0.163866		1						0.360681
P19926	IVNYKDSPACK	Glucose-1-phosphatase	agp	-2.0586	0.0617634	5			0			0	-1.93223	0.0313807	5	1.24286	0.184847	5			0			0	1.47394	0.0194449	4	0.680177	0.757403	0.104725
W1EVL4	IVVDCANGATYHIAPNVLR	Phosphoglucosamine mutase (EC 5.4.2.10)	glmM	0.804797		1	-0.646773	0.583177	3			0	0.0273471	0.0137639	5	0.37573	0.0892328	4	-0.104764	0.0832251	2			0	0.127669	0.00897677	5			0.52939	0.462871	0.672856	-0.441686
A0A5E8G383	IVVEAFDDPDVKNVTCYVSR	Protein CreA	creA	0.0482362		1			0			0	-0.385433	0.12398	3	-0.204371	0.000462141	2			0			0	0.0436294	0.0183239	5			0.68167
W1X697	IWIEDQSTNCGENAR	Protein ydcF (Fragment)	Q609_ECAC01034G0001			0			0			0			0	-0.128584	0.0308737	3			0			0	-0.162333	0.0126298	2
A0A070UT47	IYCESFLGEEHRK	Phosphoglucomutase, alpha-D-glucose phosphate-specific	pgm	0.536152		1	-0.164759	0.0041858	3			0	0.036695	0.0249554	5	0.749117	0.0177378	3	-0.525518	0.0263348	4			0	0.173458	0.000934306	5			-0.0762016	0.00340662	0.0534301	0.497522
W8SY05	IYQLKPNPAVLICR	Malate synthase (EC 2.3.3.9)	aceB	0.281669		1	0.216956	0.0106295	4			0	0.390611	0.0197605	4	-0.317647	0.0246946	5	0.127632	0.00901361	5			0	0.252846	0.0259273	5			0.46155	0.696025	0.843152	-0.0484419
P0AB80	IYRFPVSQSIDELMEACR	Branched-chain-amino-acid aminotransferase	ilvE			0	0.0662614		1			0	0.398995	0.0260657	5			0	-0.956152		1			0	-0.151287	0.00285216	5						0.472131
A7ZIT8	KACEEVGFVSR	Bifunctional protein FolD	folD	-0.903171		1	-0.195048	0.00312079	3			0	-0.032535	0.00524118	3	-0.904474	0.0505664	3	0.0759751	0.00730397	4	2.20905		1	0.098123	0.00735823	3			0.131961	0.133504	0.40703	-0.140365
K4XBD1	KAELTACLQQQASAK	Putative ABC transporter ATP-binding protein (Fragment)	ECO9455_27737	0.0179932		1	-0.140752	0.00538059	4			0			0	-0.261369	0.0295202	4	-0.00842131	0.0242303	5			0			0
A1ADZ1	KAGCSSIK	Uracil phosphoribosyl transferase	upp			0			0			0			0			0			0			0			0
A0A0K5PLK6	KCPSPVWMVKDQPWPEGGK	Universal stress protein E	uspE			0			0			0			0			0			0			0			0
A0A0E1LGF9	KCPVYLPDDR	Protein TraP	traP1			0			0			0			0			0			0			0			0
A0A1X3KTN8; A0A017IQ43.1 (obsolete); A0A4U6CPT7.1 (obsolete);	KDDICYATTNRQEAVR	4-hydroxy-3-methylbut-2-enyl diphosphate reductase	ispH	-2.68631		1			0			0			0	-2.62735	0.088415	3			0			0	-0.218078	0.0485653	2
A1AA98	KDILEVICK	Cell division topological specificity factor	minE			0			0			0			0			0			0			0			0
I4SI56	KFNQLATEIDNTVVLCISADLPFAQSR	Thiol peroxidase (Tpx) (EC 1.11.1.15) (Peroxiredoxin tpx) (Prx) (Thioredoxin peroxidase)	tpx	1.86046	0.239379	2	0.188452	0.0124897	2			0	0.947136	0.0298945	5	1.81673	0.0283998	4	0.623326	0.00451608	4			0	1.15505	0.00787377	5	0.616974	0.704984	0.251647	0.136777	0.40703	-0.22696
A0A028E5F1	KFSEVCVGHLGK	Nitrate reductase	narZ			0	1.07833	0.0442123	3			0	1.94445	0.0852577	4			0	-0.627535	0.22113	2			0	0.0327717	0.0040098	4				0.686921	0.83552	-0.205815
T9S2R7	KGCPQPSQVAIIADVDER	Periplasmic AppA protein	G994_04992	0.96995	0.00679961	3			0			0	0.0666748		1	-0.907064	0.0336086	5			0			0	-0.803036	0.0200799	3			1.0073
V2RCY3	KGSEDNCREVAAAVR	Probable phosphatase YcdX (EC 3.1.3.-)	ycdX			0			0	3.28018	0.0259585	2	-0.355883	0.00464292	4			0			0	3.4551		1	0.00425228	0.00803568	2									0.185214
A0A0K4BIB3	KKDSTGICFIGER	tRNA-specific 2-thiouridylase MnmA (EC 2.8.1.13)	mnmA	-0.866356	0.224757	3			0			0	-1.3119	0.0227208	5	0.990962	0.0116648	5			0			0	-0.49396	0.0164755	5	0.0705343	0.222334	-1.03937
P46837	KLDAVVEDCVNAVGVDLNTASVPLLTR	Protein YhgF	yhgF			0	0.0883635	0.0411607	3			0	-0.0275639	0.0214889	5			0	-0.192501	0.0168559	4			0	-0.0993986	0.00838405	5				0.234357	0.48838	0.209029
A7ZPS1	KLDMVPVECVVR	Phosphoribosylaminoimidazole-succinocarboxamide synthase	purC	0.746626	1.12585	4	0.366999	0.00851798	4	2.95405		1	0.444743	0.00646133	5	-0.990303	0.0299614	5	-0.174025	0.00612844	4	2.3759	0.185741	3	-0.124112	0.00467906	5	0.118429	0.298124	1.16807	0.723736	0.849108	-0.0278315			0.00929635
V6G2Y0	KLDVVTQVCPFPLIEAK	UPF0033 domain-containing protein	EC970259_2321	-4.27328	0.0888757	5	-1.51841		1			0			0	-1.09539	0.273551	3			0			0			0
E9YNX6	KLEHYAQNDPDAYGYSGALCR	PrkA AAA domain-containing protein	ERJG_00232			0	0.287557	0.0417679	4			0			0			0	1.09745	0.00778576	5	2.69989	0.0243913	2			0
A0A029HYN5	KLSNNTACVFTGK	Glutamate dehydrogenase	gdhA			0	-0.252092	0.0378282	4			0	-0.950623	0.00666564	4			0	0.384568	0.0445923	3			0	-0.143455	0.00667985	5				0.349588	0.583495	0.170508
V8KL15	KMLDASHVVVFCAK	Dihydropteridine reductase (EC 1.5.1.34)	V415_04265			0			0			0			0			0			0			0			0
W8ZFT7	KPDAALVDFLCENADVITK	N-acetylglucosamine-6-phosphate deacetylase	nagA			0			0			0			0			0	-0.791358		1			0	0.713267	0.208282	2
D2TNH2	KPDNWEIVGKPQSEEAYGCMLR	Glutamate/aspartate ABC transporter,substrate-binding protein	gltI	-0.616842	0.0549943	3			0			0			0	0.0236101	6.44591e-07	2			0			0			0
T9ERC0	KPDNWEIVGKPQSQEAYGCMLR	Glutamate/aspartate periplasmic-binding protein	G943_00178	-0.225661	0.0125572	5	-0.263676	0.00328804	3	-0.275636	0.00587921	4	-0.121798	0.00458319	4	0.488895	0.00494548	5	0.486611	0.00148885	2	0.157034	0.0675742	2	0.415883	0.00150398	5	0.0306637	0.163423	-0.176875	0.00998997	0.102656	-0.212605	0.680796	0.751712	0.105011
P0AFP6	KPLWCGDTGPEVVQR	GTP cyclohydrolase 1 type 2 homolog	ybgI	-0.449158		1	0.335596	0.00148737	3	1.17455	7.6332	4	0.336208	0.00254861	5	-0.869805	0.00456184	5	0.386737	0.0232225	4	3.1016	0.0238808	4	0.131282	0.000676588	4			0.215721	0.0374786	0.195292	-0.256067	0.22105	0.439389	-2.13198
W1ET61	KPNACKDEQGR	Inosine-5'-monophosphate dehydrogenase (IMP dehydrogenase) (IMPD) (IMPDH) (EC 1.1.1.205)	guaB			0			0			0			0			0			0			0	0.107898	0.00252755	5
P0AES9	KPVNSWTCEDFLAVDESFQPTAVGFAEALNNK	Acid stress chaperone HdeA	hdeA	2.09057	0.155227	4			0			0	1.86489	0.293679	3	-0.328005	0.0163113	5	-0.469917	0.0221721	2			0	-0.434574	0.00949749	5	0.772533	0.824246	0.119117
W1F4G8	KPVVYVGGGAITAGCHQQLK	Acetolactate synthase (EC 2.2.1.6)				0	-0.967643	0.0112208	2			0	0.139849	0.228817	2			0	-0.417425	0.0106618	3			0	0.50004	0.158423	2				0.714069	0.849108	-0.190026
X7P2Y9	KQLVAEGIAAIQCGAFHNTTGGLTYFNTTPLGR	Argininosuccinate synthase	argG			0	0.382482	0.0469427	3			0	-0.0329711	0.00306896	4			0	0.434929	0.0707596	2			0	0.237304	0.00596636	5				0.443882	0.655202	0.217829
A0A163FRU3	KQSVDAMLMTGDSYDCGK	GalU regulator GalF (UTP--glucose-1-phosphate uridylyltransferase subunit GalF) (EC 2.7.7.9)	galF			0	-0.389565		1			0	0.190854	0.00412926	5			0	-0.862431	0.0525951	3			0	0.056008	0.00307601	5						0.338021
W8ZFS4	KTHNQGVFDVYTPDILRCR	Formate acetyltransferase 1	pflB			0			0			0			0	-2.03931		1			0			0	-0.184312	0.0019486	4
D6IHB8	KVACGAAESVPLIR	23S rRNA (guanosine-2'-O-)-methyltransferase RlmB (EC 2.1.1.185) (23S rRNA (guanosine2251 2'-O)-methyltransferase) (23S rRNA Gm2251 2'-O-methyltransferase)	rlmB	-0.110745		1			0			0			0			0			0			0			0
W1EXC4	KVAIIGAGPAGLACADVLTR	Glutamate synthase [NADPH] small chain (EC 1.4.1.13)				0	-0.169699	0.0127743	5			0	-0.341465	0.00350392	3			0	-0.228901	0.00323632	5			0	-0.430937	0.00396965	5				0.68249	0.833533	-0.0302708
Q0E821	KVLGVCLEK	W0084				0			0			0			0			0			0			0			0
A7ZYL0	KYCTPNVFDAK	Phosphoserine aminotransferase	serC			0			0			0			0			0			0			0			0
P0AED0	KYDMDLVVCGHHQDFWSK	Universal stress protein	uspA	1.5895	1.32015	3	0.247537	0.283888	5	2.11469	0.878837	2	-0.0148613	0.00260223	4			0			0			0			0
W1F1Y4	LADCQERDPALSELYLVEGDSAGGSAK	DNA topoisomerase (ATP-hydrolyzing) (EC 5.6.2.2)		1.95047	0.347148	3	0.107888	0.0213788	3	4.17999		1	0.0936147	0.00358591	5	-0.719243	0.0095602	5	0.259106	0.00294507	4	2.41093	0.0330645	2	0.00143098	0.00749234	5	0.0175649	0.131737	2.57753	0.0937853	0.34935	-0.243402			1.67688
Q8VLE3	LADCTAQDLNRTELFLVEGDSAGGSAK	DNA topoisomerase IV subunit (Fragment)	parE			0			0			0			0	-0.771436	0.0175938	4			0			0			0
A0A0A0H890	LAICGTANDVAVSGAIPR	Hydrogenase isoenzymes formation protein hypE	EL80_0971			0	-0.603905	0.298217	2			0			0	0.273931	0.0873931	3	0.598848	0.0156263	2			0			0
X7PM65	LAIVPDHPLLKDAIPCR	Exoribonuclease 2	rnb	-1.08455		1	0.159629		1			0	0.0173448	0.000300552	4	-1.09265		1	0.182185	0.0534801	3			0	-0.0700743	0.00638484	5			-0.0793193			-0.109975
E9TEY4	LAPSLTLGCGSWGGNSISENVGPK	Aldehyde-alcohol dehydrogenase (EC 1.1.1.1) (EC 1.2.1.10) (Fragment)	adhE	-0.503349	1.8899	5	-0.472234	0.0131715	5	0.605674	0.830682	4	-0.715295	0.0101486	5	-2.67347	0.0672611	5	-0.485427	0.00196882	5	-0.770827	0.00397026	4	-0.689929	0.000966631	5	0.0249135	0.150939	2.19549	0.607539	0.783752	0.0385585	0.0553106	0.305291	1.40187
A0A027ZD14	LASLPGVVPGKYDRPNGCLLNPR	Peptide ABC transporter ATP-binding protein	dppD	-1.3478		1	-1.77166	0.135164	2			0	-0.828951	0.107972	2	-1.34141	0.0597908	4	-0.204042	0.0875516	2			0	-0.67355	0.0426767	3			0.149008	0.0446325	0.220499	-1.41221
A0A1J8NST7.1 (obsolete)	LATMSNPVLMLSPGPGVPSEAGCMPELLTR	Anthranilate phosphoribosyltransferase	trpD			0	-0.714373		1			0	-0.351114	0.00106434	4			0	-1.01791	0.0008292	2			0	-0.385489	0.000262863	5						0.269163
P0A988	LAVCSMPIGQSLPSHSVIVPR	Beta sliding clamp	dnaN			0			0	4.02299		1	-0.281133	0.0544083	5			0			0	3.76619	0.020367	2			0
A7ZR24	LCITQSAVSQR	HTH-type transcriptional regulator ArgP	argP			0			0	3.92566	0.0397317	2	-0.318556	0.00449168	2			0			0	0.238403	12.4017	2	-0.623803	0.0184379	4							0.404698	0.536224	3.38201
W8U0B3	LCSHDDTQK	Phosphofructokinase	pfkB			0			0			0			0			0			0			0	0.0694573	0.0013821	5
W8U0B3	LCSHDDTQKIYAYLSR	Phosphofructokinase	pfkB			0	0.964657		1			0	1.13208	0.0143216	4			0			0			0			0
W1FUX0.1 (obsolete)	LCTVAQRPDTHGYSTSR	Uncharacterized PLP-dependent aminotransferase YfdZ				0			0			0			0			0			0			0			0
W1F215	LDEGCTERDDVNFLK	Fumarate reductase flavoprotein subunit (EC 1.3.5.4)		-0.505331	1.62795	5	-0.58485	0.014604	4			0	-0.680273	0.00655836	5	-2.36001	0.0429567	5	-0.592776	0.0208487	5	-0.18717	0.18621	2	-0.691812	0.0109404	5	0.0337993	0.169427	1.84314	0.973466	0.983365	-0.0036135
A0A080FBV8.1 (obsolete);	LDEHQPVFMPVGAFCPPLEK	Glycosyl transferase family, helical bundle domain protein	AB81_0881			0	0.287945		1			0	0.16197	0.0236024	3			0	0.171948	0.333839	3			0	0.37242	0.132633	2						0.326447
P0AC53	LDFCNLDVNDTAAFSR	Glucose-6-phosphate 1-dehydrogenase	zwf	0.437654		1	0.100972	0.0187864	4			0	1.35824	0.0369204	2	0.15164	0.00725883	2	0.147395	0.00243116	5			0	2.58431	1.06919	3			1.51209	0.195794	0.470538	1.17965
D8ADS1	LDGASLHFAPLEFPAVADFECTTALVEAAK	Uridine phosphorylase (EC 2.4.2.3)	udp	1.32499	2.72638	2	0.0897922	0.00648234	3			0	0.319952	0.0045593	5	-0.229325	0.0304781	4	-0.058492	0.012344	5			0	-0.18614	0.00128946	5	0.53527	0.643839	1.04822	0.00154442	0.0354029	-0.357808
V0AGR8	LDNYHTEYDSATACGGSGR	Catecholate siderophore receptor fiu	HMPREF1620_00996			0			0			0			0			0			0			0	2.42205	0.229447	5
W1F3D6	LDSIPLICITGQVPASMIGTDAFQEVDTYGISIPITK	Acetolactate synthase (EC 2.2.1.6)				0			0			0			0			0			0			0			0
A7ZJE2	LEDGLPVGVVDVVEGLDGCHSANISPDNR	6-phosphogluconolactonase	pgl	2.73276	0.122966	3	0.783194	0.427713	3			0	1.36092	0.0239212	4	-1.42222	0.00961546	4	-0.124847	0.0125914	4			0	-0.0798322	0.00362753	5	0.00673175	0.0817427	2.71422	0.305666	0.54063	-0.532707
Q2ETL0	LEGGCQVPIGSYAELIDGEIWLR	Hydroxymethylbilane synthase (EC 2.5.1.61) (Fragment)	hemC	0.189207	0.105635	3			0			0			0	0.130796	0.024878	3			0			0			0
A0A167DT74.1 (obsolete)	LEGRDPNTLVGLPLIALCQMLR	Maf-like protein YceF	yceF			0	-0.191129	0.266212	3			0	0.135009		1			0	0.172869	0.00317509	5			0	0.256998	0.038487	3						-0.24201
Q08JA8	LFGYDWAQQTIGCSDAAVFR	APH(3') family aminoglycoside O-phosphotransferase (Aminoglycoside 3'-phosphotransferase) (EC 2.7.1.95) (Aminoglycoside 3'-phosphotransferase (APH) kanamycin/neomycin resistance protein) (Aminoglycoside O-phosphotransferase APH(3')-IIa) (Aminoglycoside phosphotransferase) (Aminoglycoside-3'-O-phosphotransferase) (Kanamycin phosphotransferase type II (Aph(3')-IIa)) (Kanamycin resistance protein)	aph	0.547226	0.217478	5	0.192973	0.00809203	5	4.02676	0.122954	3	0.405328	0.00203759	4	0.37281	0.016163	4	0.290103	0.0166836	4	4.02749	0.00461066	3	0.400311	0.00238519	5	0.484773	0.608952	0.169399	0.260946	0.518165	-0.102148	0.980519	0.991564	-0.00574754
W1F7D4	LFNLVQPDIACFGEKDFQQLALIR	Pantothenate synthetase (PS) (EC 6.3.2.1) (Pantoate--beta-alanine ligase) (Pantoate-activating enzyme)	panC	0.207656	1.99191	3	-0.198889	0.00109307	3			0	-0.0601998	0.0161787	5	-0.845821	0.0303513	5	-0.163673	0.04427	4			0	-0.248357	0.00738343	4	0.402734	0.546262	0.865319	0.132831	0.40703	-0.223373
P0ADN2	LFVAVCRGEREPVTEAER	UPF0438 protein YifE	yifE			0			0			0			0			0	-0.0550957	0.0287474	3			0	-0.166949	0.00563029	5
A1AEW8	LGAQQCQLVDDSLVR	Psynthase	pyrG	0.193204		1	-0.34771	0.0448777	2			0	-0.0673365	0.00823589	4	-0.394052	0.0102905	5	-0.381323	0.0765995	4	2.93667	0.00731813	5	0.105655	0.0239599	5			0.760247	0.417123	0.636178	0.206604
P07395	LGCEVTEGKDEWQAVAPSWR	Phenylalanine--tRNA ligase beta subunit	pheT			0	0.0145919	0.00625741	2			0	-0.198635	0.000638707	3			0	0.0558631	0.00996342	2			0	0.0445215	0.0110915	5				0.143964	0.411742	0.201886
A1AIF9	LGEPVFDVQECQIR	DNA-directed RNA polymerase subunit beta	rpoB	0.0176369		1	-2.28251		1			0	-0.406161	0.00134255	5	0.177319	0.0144401	3	-0.103629	0.00779252	2			0	-0.171971	0.00536097	5			0.0745085			-1.94469
A0A0J8WZD1	LGGNGDVWL.EYPTAVEFQLTQQTLNRYPECQPK	Histidinol-phosphate aminotransferase	hisC			0			0			0			0	-0.506645	0.0143441	4	0.254254	0.0110813	4			0	0.441015	0.0201557	5
I0VMK4.1 (obsolete)	LGGPNFHEIPINRPTCPYHNFQR	Catalase	ECW26_43090			0			0			0			0			0	1.72788		1	1.17404	0.0618031	4	0.488321	0.000349479	4
W8TB75	LGNECETYAELK	Maltoporin (Maltose-inducible porin)	lamB	-4.61736	2.33639	5			0			0	-2.9359	0.147973	4	0.83975	0.00934927	2			0			0	0.91173		1			-1.60948
E9TEY4	LGSQFHIPHGLANALLICNVIR	Aldehyde-alcohol dehydrogenase (EC 1.1.1.1) (EC 1.2.1.10) (Fragment)	adhE			0			0			0			0			0	-0.835162		1			0	-0.689929	0.000966631	5
A0A029HYN5	LHHIMLDIHHACVEHGGEGEQTNYVQGANIAGFVK	Glutamate dehydrogenase	gdhA			0	-1.09563	0.0562743	4			0	-0.950623	0.00666564	4			0	0.606643	0.0681681	4			0	-0.143455	0.00667985	5				0.00186413	0.037091	-0.895104
Q08JA8	LHTLDPATCPFDHQAK	APH(3') family aminoglycoside O-phosphotransferase (Aminoglycoside 3'-phosphotransferase) (EC 2.7.1.95) (Aminoglycoside 3'-phosphotransferase (APH) kanamycin/neomycin resistance protein) (Aminoglycoside O-phosphotransferase APH(3')-IIa) (Aminoglycoside phosphotransferase) (Aminoglycoside-3'-O-phosphotransferase) (Kanamycin phosphotransferase type II (Aph(3')-IIa)) (Kanamycin resistance protein)	aph	0.551846	1.61128	3	0.380243	0.0162734	5	3.8295	0.0286932	3	0.405328	0.00203759	4	-0.407037	0.0639095	3	0.504751	0.0464717	5	3.23634	0.245777	5	0.400311	0.00238519	5	0.330291	0.504302	0.953865	0.302335	0.54063	-0.129526	0.0610899	0.305291	0.588147
A1AGK0	LHVHDENNECGIGDVVEIR	30S ribosomal protein S17	rpsQ	1.5672	0.927506	5	0.198887	0.00422931	4	4.3021	0.288602	3	0.147614	0.00363551	5	0.288489	0.0111789	5	0.265014	0.00143423	5	3.67707	0.0671621	5	0.282396	0.00399092	5	0.0314028	0.163423	1.41349	0.224177	0.48838	0.0686545	0.150309	0.356815	0.759811
P24182	LICYGENRDVAIAR	Biotin carboxylase	accC			0	0.0771062		1			0	-0.202084	0.002603	5			0			0			0			0
V2QQ29	LIDVHCDEIDDEQSR	Cytosine deaminase	G723_03979	-0.484721	3.88987	2	-2.82957	0.0943948	3			0	-2.07737	0.0673853	4	-0.39014	0.0163714	5			0			0	-0.196268	0.0076209	5	0.423673	0.556889	1.78652
W8T8G2	LIGDDEHGWDDDGVFNFEGGCYAK	Phosphoenolpyruvate carboxykinase (ATP) (PCK) (PEP carboxykinase) (PEPCK) (EC 4.1.1.49)	pckA	-1.44832	1.81581	4	-2.36726	0.0603649	5			0	-2.18622	0.00140692	4	-0.152321	0.013419	4	0.624194	0.0161966	4			0	0.41652	0.0145422	4	0.15005	0.329852	1.30674	0.0254049	0.180814	-0.388713
G0F2K9	LITCASEVGIWDYQPDEVVEK	Glutamate synthase [NADPH] large chain	UMNF18_4120	-0.842232		1	0.0716901	0.00573935	4			0	-0.271339		1	-1.16694	0.00281877	4	-0.0046782	0.000680332	4			0			0
A0A135PTK8	LKDSVPCAVIEGDQQTVNDAAR	Hydrogenase accessory protein HypB	hypB	0.149644	0.0577793	3			0			0	-0.388163	0.186317	3	-2.80285	0.0181073	4			0			0	-2.67155	0.0320027	3	0.0976242	0.275531	0.669105
W1HDX7	LKGRADCAVIEGDQQTVNDAAR	[NiFe] hydrogenase nickel incorporation-associated protein HypB				0	-4.14965		1			0			0			0	-2.87906		1			0			0
X7PM65	LLAQICQR	Exoribonuclease 2	rnb			0	-0.25658		1			0	0.0173448	0.000300552	4			0	-1.36283		1			0	-0.0700743	0.00638484	5						1.01883
P0A9G6	LLAYNCSPSFNWQK	Isocitrate lyase	aceA	1.96647	1.50774	3	0.654074	0.291394	4			0	0.581383	0.0312389	4	0.841558	0.0172685	5	1.30009	0.00731748	3			0	1.13666	0.0251179	5	0.144892	0.329504	1.68019	0.775086	0.879203	-0.0907457
I2X4C2	LLDELCRQLGVK	AAA domain-containing protein	EC23916_4276			0	-0.661342		1			0			0			0			0			0			0
I2X8P2	LLITGCPIGGAAEK	2-hydroxyglutaryl-CoA dehydratase, D-component (EC 4.2.1.-)	EC23916_5669	-3.89915	0.172758	4			0			0	-1.74279	0.00311788	3	-3.4733	0.196863	5			0			0	-1.56226	0.237067	4	0.532533	0.643583	-0.245318
A0A376J4I5	LLLDICGGEAGPVIDITNEATLPK	Phenylalanine--tRNA ligase beta subunit	pheT	0.335845	0.303426	2			0			0	0.374772	0.242268	2	0.486089	0.450193	4			0			0	0.810437	0.0103877	3	0.678276	0.757403	0.285421
A0A2X2ZQU3.1 (obsolete)	LLLGHASECQMDGAGR	Transcriptional regulator MraZ	yabB			0			0			0			0	0.836651		1			0			0			0
A1AJ82	LLLSEACPLILDYHVALDNAR	Adenylosuccinate synthetase	purA	1.1248	2.90632	5	-0.0867673	0.0164887	4	2.93604	1.40221	3	-0.294829	0.010064	5	-1.35118	0.0137446	5	0.101296	0.00404948	5	1.87951		1	-0.17945	0.0143148	4	0.0279197	0.158211	2.59136	0.496556	0.689818	-0.0726842			1.17191
A0A4C1SJP7	LLMEETGIPVVVAEDPLTCVAR	Rod shape-determining protein MreB	mreB	-0.0763692	0.954983	5	-0.535487	0.0181197	4			0	-0.289559	0.0082074	5	-0.725178	0.0203803	5	-0.371261	0.00392775	5	3.42231	0.00421022	2	-0.025277	0.00086062	5	0.108722	0.289116	0.913091	0.280816	0.526843	0.100055
A7ZPS1	LLSDTECLVK	Phosphoribosylaminoimidazole-succinocarboxamide synthase	purC			0	0.386951	0.0215839	3	2.27374	1.03311	4	0.444743	0.00646133	5	-1.76399	0.0365317	4	0.174742	0.0701441	5	0.690387	0.0194749	4	-0.124112	0.00467906	5				0.0526986	0.224232	-0.356646	0.143538	0.353839	1.0145
W8T1G2	LLSLCGPFDDNIK	ATP-binding protein in pho regulon (Nucleoside triphosphate hydrolase) (PhoH-like protein) (Phosphate starvation-inducible protein PhoH, predicted ATPase)	ybeZ			0	0.210964	0.00110779	3			0	0.405819	0.0051207	5			0	-0.0608792	0.0225956	4			0	0.152319	0.0102728	4				0.856877	0.915231	0.0183436
A1AFB0	LLTTCNIPVPSDVR	Phosphoglycerate kinase	pgk	0.837455	1.73904	5	-0.163138	0.00118069	4	3.8356	0.305862	2	-0.630506		1	-1.01467	0.0136171	5	-0.0732019	0.00284552	5	3.24717	0.00931329	5	-0.479895		1			2.00274			0.0606749			0.73904
A1AGI6	LLVDACYSPVER	directed RNApolymerase subunit alpha	rpoA	0.869535	0.471269	5	-0.315212	0.000485728	5	3.6318		1	-0.282316	0.000723135	5	0.112739	0.00786185	5	-0.140188	0.00217	5	4.17153		1	-0.0588439	0.00222918	5	0.0342839	0.169427	0.980268	0.17361	0.439387	0.0484485			-0.316252
W1EQV9	LLVVIGPCSIHDPVAAK	Phospho-2-dehydro-3-deoxyheptonate aldolase (EC 2.5.1.54)				0	-0.0535229	0.185257	3			0	0.34308	0.00271246	5	-0.412446	0.554529	4	0.196946	0.0145727	4	2.91468		1	-0.0240136	0.00703873	5				0.140344	0.410026	-0.617562
W1F0F8	LLYECNPMAFLAEQAGGK	Fructose-1,6-bisphosphatase class 1 (FBPase class 1) (EC 3.1.3.11) (D-fructose-1,6-bisphosphate 1-phosphohydrolase class 1)	fbp	0.735436		1	0.0436245		1			0	0.267979	0.0116375	3	1.00948	0.0234387	4	0.0913675	0.0343066	3			0	0.249211	0.00732341	5			-0.292812			-0.0665111
W1F3G5	LMDLGCYR	30S ribosomal protein S13	rpsM			0			0			0			0	1.20069		1			0			0	0.0836409	0.00276797	5
E9YA76.1 (obsolete)	LMGAEVIPVHSGSATLKDACNEALR	Tryptophan synthase beta chain	trpB			0	0.245492	0.0302016	2			0	-0.0329931	0.00531904	5			0	-0.0025645	0.00762502	4			0	-0.0730363	0.000772307	5				0.366486	0.595502	0.208013
P04693	LNAQPHGASLYLPMEGLNCYR	Aromatic-amino-acid aminotransferase	tyrB	0.00604663		1	0.126288	0.0201643	4			0	0.256238	0.0105491	3	-0.153154	0.0131485	4	-0.300567	0.336075	4			0	0.385419	0.0280308	5			0.288381	0.15064	0.411742	0.556036
W8TBR5	LNELGYDCHDETNNPAFR	L-threonine dehydratase (EC 4.3.1.19) (Threonine deaminase)	ilvA	2.0226	0.0158526	2	0.566361	0.376291	4	4.426		1	0.201222	0.0197243	3	0.205553	0.0991845	3	-0.127256	0.0399311	5	3.13564	0.0279918	5	-0.64164	0.0142741	4	0.0125635	0.110472	0.974187	0.678973	0.833533	-0.149245			0.447491
R8X659	LNEVLIDRYQDGENAGYPTLCK	Protease (Fragment)	WEW_03322			0			0			0			0	-2.25322	0.0413998	3			0			0			0
A7ZR59	LNVVDCGDLVYAFGDAR	Agmatinase	speB			0	0.169476	0.00124289	4			0	0.13649	0.000788107	3			0	0.141288	0.00927123	5			0	0.120263	0.000213233	4				0.818224	0.889439	0.0119607
W1F215	LPFICELAK	Fumarate reductase flavoprotein subunit (EC 1.3.5.4)				0	-0.794701	0.0323262	3			0	-0.680273	0.00655836	5			0	-0.698648	0.0397777	3			0	-0.691812	0.0109404	5				0.545321	0.723902	-0.107593
A0A138L404.1 (obsolete)	LPYGVQADEQDCQDAIAFIQPDR	NH(3)-dependent NAD(+) synthetase	nadE	0.759412		1	-0.112223	0.00806214	3			0	0.252462	0.0099247	5	-0.168853	0.0169908	4	0.0532582	0.00897702	5			0	0.196094	0.00333583	4			0.871897	0.0289155	0.180814	-0.221849
W1X2J3	LQAADVACR	Glutamate 5-kinase (EC 2.7.2.11) (Fragment)	Q609_ECAC01414G0001			0			0	2.79491	0.466124	2	-1.67397	0.00963189	5			0			0	3.41147	0.0561083	3	-0.11283	0.0024521	4							0.312183	0.479331	0.944583
P63355	LQAEPFTDCVPMLR	Methionine import ATP-binding protein MetN	metN			0	-0.281371	0.0355446	3			0	-0.558767	0.00332642	3			0	-0.0771834	0.00351669	5			0	-0.17945	0.0143148	4				0.274481	0.526843	0.175128
W1WMI7	LQDLAKECDLAGAIK	Glucose-6-phosphate isomerase (GPI) (EC 5.3.1.9) (Phosphoglucose isomerase) (PGI) (Phosphohexose isomerase) (PHI)	pgi	0.0322419		1	0.0499179	0.0101153	4			0	-0.197034	0.0430072	4	-1.05962	0.0160527	4	-0.43075	0.00834057	5	2.68023		1	-0.504436	0.00815994	4			0.784459	0.232049	0.48838	0.173266
A0A167DT74.1 (obsolete)	LQISFECAAPEVDETPR	Maf-like protein YceF	yceF	1.25278		1	0.645612	0.0140141	3			0	0.135009		1	1.05645	0.055508	4	0.126417	0.186479	5	3.56194	0.348734	4	0.256998	0.038487	3			0.318317			0.641183
G0FG74	LRDNPECADQEHQAK	Phosphoribosylformylglycinamidine synthase (FGAM synthase) (FGAMS) (EC 6.3.5.3) (Formylglycinamide ribonucleotide amidotransferase) (FGAR amidotransferase) (FGAR-AT)	purL			0			0			0			0	-0.824374	0.0084865	4			0			0	-0.0799697	0.00214473	5
G0FG74	LRDNPECADQEHQAKSNDADPGLNVK	Phosphoribosylformylglycinamidine synthase (FGAM synthase) (FGAMS) (EC 6.3.5.3) (Formylglycinamide ribonucleotide amidotransferase) (FGAR amidotransferase) (FGAR-AT)	purL	-0.577616		1			0			0	-0.247196	0.00433235	4			0			0			0			0
A7ZVS7	LRDVVIGMGACTDSK	Purine nucleoside phosphorylase DeoD-type	deoD	1.14086	3.35452	2	0.0148379	0.02211	4			0	-0.0259264	0.0163218	5	-0.28749	0.113684	3	1.88952	0.0194978	3	2.01318		1	0.473814	0.00262855	5	0.380171	0.523449	1.92809	1.1851e-05	0.0035316	-1.37494
A0A1J1A1Q9.1 (obsolete)	LRGEGAICLQTSAK	Putative enzyme	FORC41_2171			0	0.202907	0.0121834	2			0			0			0	-0.54152	0.0065835	2			0			0
P07395	LRGEPSEGMLCSFSELGISDDHSGIIELPADAPIGTDIR	Phenylalanine--tRNA ligase beta subunit	pheT	0.231187		1	-0.0812938	0.0500712	3			0	-0.198635	0.000638707	3	-0.236024	0.00464358	4	-0.0139078	0.00822417	5	2.97023		1	0.0445215	0.0110915	5			0.710368	0.309709	0.54063	0.175771
W1F3C9	LSCPITAEDTSGTLYDK	Methionyl-tRNA formyltransferase (EC 2.1.2.9)	fmt	-1.07823		1			0			0	0.400829	0.0160991	3	-1.40154	0.00347242	3			0			0	-0.172775	0.27913	5			-0.250289
A0A029HIG5	LSDGLCMEDEQFSVK	Nitrite reductase [NAD(P)H] small subunit	nirD	1.3921	2.40977	2	-0.733465	0.12826	4	4.61406		1	-0.562975	0.0149481	4	0.0668792	0.0213586	4	-0.39445	0.00984805	4	4.56062	0.00352183	2	-0.204328	0.0509384	5	0.370084	0.518524	1.68387	0.931837	0.957543	0.0196312			0.412084
A0A029I6I8	LSDSPGKTICHDKAFVR	Nicotinate phosphoribosyltransferase (NAPRTase) (EC 6.3.4.21)	pncB	-1.12422	0.284473	2			0			0	-1.3562		1	-0.94139	0.00844171	3			0			0	-0.684032	0.157564	2			0.489339
W8U1Z9	LSGELPSPLNPPPGCAFNAR	Dipeptide ABC transporter ATP binding subunit DppF (Dipeptide ABC transporter ATP-binding protein) (Dipeptide transport ATP-binding protein DppF) (Dipeptide transport ATP-binding protein DppF (TC 3.A.1.5.2)) (Dipeptide transporter) (Dipeptide transporter ATP-binding subunit) (EC 3.6.3.-) (Dipeptide/heme ABC transporter ATPase) (Ole(C)_1_L06249) (Peptide ABC transporter ATP-binding protein) (Stage…	dppF	0.158314	0.393876	5	-0.74811	0.0381362	3			0	-0.894591	0.023	4	-0.967049	0.0156226	5	-0.274247	0.00654382	5			0	-0.556221	0.00555082	5	0.00442397	0.0593744	1.46373	0.401511	0.629739	-0.135492
A0A070SQ09	LSPSLGESSHHVCPR	Ribonuclease E (RNase E) (EC 3.1.26.12)	rne	0.00731561	0.519812	5	-0.320544	0.00609314	4	0.956503		1	-0.0787133	0.00281585	5	-0.784671	0.0265612	5	0.146006	0.0108449	4	0.460085	0.00444424	3	0.122943	0.00253945	5	0.0402883	0.172414	0.993643	0.00662072	0.0758837	-0.264893			0.698075
Q08JA8	LSWLATTGVPCAAVLDVVTEAGR	APH(3') family aminoglycoside O-phosphotransferase (Aminoglycoside 3'-phosphotransferase) (EC 2.7.1.95) (Aminoglycoside 3'-phosphotransferase (APH) kanamycin/neomycin resistance protein) (Aminoglycoside O-phosphotransferase APH(3')-IIa) (Aminoglycoside phosphotransferase) (Aminoglycoside-3'-O-phosphotransferase) (Kanamycin phosphotransferase type II (Aph(3')-IIa)) (Kanamycin resistance protein)	aph			0	0.0219061		1			0	0.405328	0.00203759	4			0			0			0			0
V6G3H7	LTAGEMQGGCFTISSIGGLGTTHFAPIVNAPEVAILGVSK	Acetyltransferase component of pyruvate dehydrogenase complex (EC 2.3.1.12)	aceF	-0.148385		1			0			0	1.40759	0.0105349	5	0.711769	0.326261	3			0			0	1.32176	0.00371656	5			-0.945984
A0A370VA97	LTCQGNPAYLTEIQISLK	Ribonuclease I	rna	0.262388	0.488315	2			0			0	0.754886	0.0123919	5	0.17764	0.079371	3			0			0	0.403614	0.0086507	5	0.700567	0.773353	-0.266524
W1WK16	LTEILSETCSIIGANILNIAR	S-adenosylmethionine decarboxylase proenzyme (EC 4.1.1.50) (Fragment)	Q609_ECAC02162G0001			0	-0.195195	0.00518587	3			0	-0.180215	0.00847689	5			0	0.0969935	0.00570522	5			0	0.290133	0.00352519	5				0.0340155	0.189585	0.17816
P58578	LTEINVTSPTCIR	Glutathione synthetase	gshB	0.473215		1	-0.345067	1.33938	3			0	0.480232	0.00464259	4	-0.33507	0.0124008	3	0.501025	0.0139151	3	2.48151		1	0.379955	0.0393068	2			0.708008	0.302221	0.54063	-0.946369
A7ZUC9	LTEMGFPCIGLPGTIDNDIK	ATP-dependent 6-phosphofructokinase isozyme 1	pfkA			0			0			0			0	-0.962406	0.136138	2	-2.15766		1			0	-0.589371	0.0123011	5
W1F0I6	LTGGLQLPNDETGDCQLFTQNLAR	D-amino acid dehydrogenase (EC 1.4.99.-)	dadA	1.14483	2.05703	2	1.652		1			0	1.07433	0.0591502	4	1.55159		1			0			0	1.23405	0.25509	5			-0.247051
W8T1G2	LTGRPICVTAAADILR	ATP-binding protein in pho regulon (Nucleoside triphosphate hydrolase) (PhoH-like protein) (Phosphate starvation-inducible protein PhoH, predicted ATPase)	ybeZ	0.970744	1.95165	2	0.440674	0.032776	4			0	0.405819	0.0051207	5	-0.941142	0.0083312	5	0.421577	0.00940827	5			0	0.218011	0.0292823	5	0.332435	0.504302	1.72408	0.23124	0.48838	-0.16871
A0A0A2RDC9	LTHIPTGIVTQCQNDR	Peptide chain release factor 2 (RF-2)	prfB	1.12054	1.36566	4			0			0	0.710252	1.25768	2	-0.846502	0.0142305	5			0			0	-0.848119	0.00713695	4	0.719107	0.787006	0.408676
W1F5H4	LTLAGCEER	Phosphoanhydride phosphohydrolase (PH 2.5 acid phosphatase) (AP) / 4-phytase (EC 3.1.3.2) (EC 3.1.3.26)				0			0			0			0	-0.880126		1			0			0	-0.783185	0.00334997	4
A7ZVR0	LTLCDVSAPAVEASR	Ribosomal RNA small subunit methyltransferase C	rsmC			0	2.81343	0.0892921	3			0	-0.176394	0.0494168	3			0	1.79561	0.936089	3			0	0.332219	0.0657714	4				0.130152	0.40703	1.52643
W8ZZA6	LTMLLLQLPHIGQVQCGVWPAAVR	Aspartate--ammonia ligase (EC 6.3.1.1) (Asparagine synthetase A)	asnA			0	-1.68678		1			0	-1.26443	0.206285	3			0			0			0			0
S0U0A8	LTPNFSTWRPCDQVEAAVGWK	Transketolase (EC 2.2.1.1)	WC5_04180			0	1.65983		1			0			0			0	0.969709	0.0177002	4			0	1.02484	0.0158162	2
A7ZK21	LTTGCSVIVTGK	Asparagine--tRNA ligase	asnS			0	-0.592231	0.000748313	3			0	-0.54722	0.00880942	5			0	-0.271046	0.365963	4			0	-0.0637066	0.00691939	5				0.634691	0.805088	0.162328
E9TEY4	LVAMGGIGHTSCLYTDQDNQPAR	Aldehyde-alcohol dehydrogenase (EC 1.1.1.1) (EC 1.2.1.10) (Fragment)	adhE	-1.03964	2.05874	4	-0.271129	0.00214057	3	0.875846	2.05088	4	-0.715295	0.0101486	5	-2.6503	0.033759	5	-1.8427	0.267964	5	-0.543919	0.00326536	5	-0.689929	0.000966631	5	0.108844	0.289116	1.63603	0.00255826	0.0448449	1.59694	0.13764	0.353839	1.44513
V0SQK8	LVDVAQDLVVTEDDCGTHEGIMMTPVIEGGDVKEPLRDR	DNA-directed RNA polymerase subunit beta' (RNAP subunit beta') (EC 2.7.7.6) (RNA polymerase subunit beta') (Transcriptase subunit beta')	rpoC			0	0.38706	2.50161	3			0	-0.241711	0.00394081	5	-0.64433		1	-0.309585	0.189689	2			0	-0.0374699	0.00643176	5				0.448994	0.655883	0.900887
P0AFJ1	LVEGDHNIDCK	Protein YjdM	yjdM	1.03996	1.87386	3	-1.10577	0.239865	3	4.46336	0.342204	2			0	0.0190902	0.00645239	3			0	4.23243	0.132422	4			0
W1X0P7	LVGAAAERGDSLDACAELGR	PTS-dependent dihydroxyacetone kinase, dihydroxyacetone-binding subunit dhaK	Q609_ECAC01480G0002			0	-0.149665		1			0	-1.60398	0.0239224	5			0			0			0			0
A0A0D8WFQ2	LVGVEYDDACDPKQAVAVANK	Branched chain amino acid ABC transporter substrate-binding protein	livk	-0.429084	0.0282042	5			0			0	-0.257545	0.00691416	5			0			0			0	0.131229	0.00724104	5
P0ABB8	LVHRDPLPGAQQTVNTVVPPSLSAHCLK	Magnesium-transporting ATPase, P-type 1	mgtA	-0.830614		1			0			0	-0.539425	0.0432108	3	-0.541001	0.0859112	3			0			0	-0.449778	0.0109999	4			-0.199966
W8ZDX3	LVKEYHLLNPVIVDCTSSQAVADQYADFLR	Bifunctional aspartokinase/homoserine dehydrogenase [Includes: Aspartokinase (EC 2.7.2.4); Homoserine dehydrogenase (EC 1.1.1.3)]	thrA			0	0.443172	0.0108708	3			0	0.458017	0.0384607	4			0	0.0297115	0.071915	4			0	0.113548	0.00553629	5				0.712566	0.849108	0.0689917
P0A6A3	LVLVLNCGSSSLK	Acetate kinase	ackA			0	-0.819711	0.0575869	3			0	-0.534948	0.0177521	4			0	-0.482865	0.00282361	5			0	-0.498459	0.00120365	5				0.150445	0.411742	-0.300358
I0VXG8.1 (obsolete)	LVNPEELKQDAIDAVEQHGIVFIDEIDKICK	ATP-dependent protease ATPase subunit HslU	hslU			0	-0.127953	0.0237246	5			0	0.0745149	0.00164919	5			0	0.0416106	0.0026459	5			0	-0.0190924	0.00558115	5				0.0148516	0.13017	-0.263171
Q8VVV1	LVNQGESVAICEQIGDPATSK	DNA mismatch repair protein MutS (Fragment)	mutS			0	-0.193644	0.00143666	2			0	-0.641806		1	-0.381949		1	0.0360461		1			0			0
E6BIK1	LVVVCTHADSHFEYAKR	Oxidoreductase family, C-terminal alpha/beta domain protein	HMPREF9350_02186			0			0			0			0			0	0.378325	0.0365091	3			0	-0.0612186	0.00532267	5
A7ZK06	LWYNQEKQELICK	UPF0434 protein YcaR	ycaR	-2.09526	0.407849	2			0			0			0	-1.04229	0.316159	3			0			0			0
T9CJ37	LYDTYGFPVDLTADVCR	Alanine--tRNA ligase (EC 6.1.1.7) (Alanyl-tRNA synthetase) (AlaRS)	alaS	1.25332	0.975893	3	-0.175912	0.00955119	3			0	-0.0527989	0.00777802	5	-0.439352	0.00923222	5	-0.131229	0.0128968	5			0	-0.0792795	0.0024891	5	0.100943	0.279787	1.66619	0.44413	0.655202	-0.0711634
P77737	LYEGETLGVVGESGCGK	Oligopeptide transport ATP-binding protein OppF	oppF	-2.98896		1	-1.19299	0.00405638	3			0	-0.92981	0.0325096	5	-2.70606	0.0246615	3	-0.548414	0.0130435	4			0	-0.760076	0.00418612	5			-0.113169	0.0018682	0.037091	-0.474845
W8SSA0	LYQGLEAFCPLR	3-isopropylmalate dehydrogenase (EC 1.1.1.85) (3-IPM-DH) (Beta-IPM dehydrogenase) (IMDH)	leuB			0	-1.52903	0.0818404	3			0	-1.4	0.00146224	4			0	-0.272288	0.011183	5			0	-0.398673	0.00479467	5				0.283049	0.526843	-0.255423
A0A029H4P6.1 (obsolete)	MADLLDATHGYQLTDVAEEADVLLLNTCSIR	tRNA-2-methylthio-N(6)-dimethylallyladenosine synthase	miaB			0			0			0			0			0	-1.66804	0.307482	3			0			0
A1ABQ2	MAEFGSCHRNEPSGSLHGLMR	Threonine--tRNA ligase	thrS	-0.0519075		1	-0.223812		1			0	-0.521395	0.00396982	4	-0.197313	0.00039397	2	0.23842		1			0	0.0328223	0.00742942	4			0.699622			0.0919854
R8YD94	MCDTIHPQIHDSDR	Glucans biosynthesis protein D (Fragment)	WEW_00716	-0.92501	0.0512363	4			0			0	-1.1012	0.0799359	2	-0.371911	0.0132102	4			0			0	-0.735082	0.00914848	4	0.51993	0.634364	-0.186977
A0A370VA97	MCSSPETGLSLETAAK	Ribonuclease I	rna	1.56334	0.197663	5	0.257867	1.28494	3			0	0.754886	0.0123919	5	0.404419	0.0377795	5	0.0158517	0.0013325	2			0	0.403614	0.0086507	5	0.0118419	0.107846	0.807645	0.88342	0.926969	-0.109257
A7ZHT0	MEKYCELIR	UPF0253 protein YaeP	yaeP			0			0	0.345364	0.396394	3			0			0			0	0.967676	0.711642	2			0
W8ZFS4	MIEGSCK	Formate acetyltransferase 1	pflB			0			0	1.0054		1	0.603143	0.00486689	5			0			0			0	-0.184312	0.0019486	4
A0A080EAN8.1 (obsolete)	MIPCFGAR	Antitoxin YeeU	AB52_4715			0	0.274465	0.14736	3			0			0			0	-0.217862	0.00605032	3			0			0
A7ZUE4	MKYDTSELCDIYQEDVNVVEPLFSNFGGR	Regulator of ribonuclease activity A	rraA	0.962962	0.82616	3	1.10218	0.870039	3	4.26258		1	0.253994	0.0146295	5	-0.0146872	0.183838	5	-0.0944254	0.0076533	4	4.39259		1	0.0372547	0.00101371	5	0.308135	0.494179	0.76091	0.213015	0.48838	0.979867			-0.346748
D7X4P6	MLAHCEAVTPIRR	Enoyl-[acyl-carrier-protein] reductase (NADH) (EC 1.3.1.9) (Fragment)	fabI	0.985628	0.238745	5	0.375779	0.0393411	5	4.12327	0.431058	3	0.192549	0.0118705	4	0.187283	0.00938064	5	0.0342416	0.00825701	3	3.5369	0.00747499	5	0.17817	0.0123076	5	0.0205256	0.134171	0.783967	0.0273032	0.180814	0.327159	0.278436	0.457994	0.571995
E1IMU8	MLDLICPK	Periplasmic trehalase	treA			0			0			0			0			0			0			0			0
P22255	MLDQVCQLAR	3'(2'),5'-bisphosphate nucleotidase CysQ	cysQ			0	-0.441066		1	2.75196		1	0.0709388		1			0	-0.0537148	0.00438877	3			0	0.854502	0.0588035	4						0.396211
P0A6A3	MLNKPVEELNIITCHLGNGGSVSAIR	Acetate kinase	ackA			0	-0.847934	0.0296569	2			0	-0.534948	0.0177521	4	-1.12391		1	-0.711201	0.0746146	4			0	-0.498459	0.00120365	5				0.634884	0.805088	-0.100244
A0A0A0FBI6	MLNVWHACPR	UPF0304 protein YfbU	yfbU	0.0263982	0.441824	2	0.0357647		1	3.09256		1	0.335745	0.00357281	4	-0.563523	0.0547008	4	-1.27804	0.0495051	3	2.19312	0.0648865	3	-0.125307	0.010874	5	0.835475	0.866041	0.128869			0.852753			0.43839
A7ZKL2	MLQLNVDERPLICGVGLGGYWAER	UPF0227 protein YcfP	ycfP			0	-1.07972		1			0	0.213305	0.000676557	3			0	-0.83877	0.0752284	2			0	-0.447028	0.0126747	3						-0.901286
A0A0A2RBJ7	MLSHCEAVTPLRR	Enoyl-[acyl-carrier-protein] reductase [NADH] (EC 1.3.1.9)	LR61_09985			0			0			0			0	0.020812	0.124299	2			0			0	0.277747		1
W1WI91	MNVVILDTGCANLNSVK	Imidazole glycerol-phosphate synthase (EC 4.3.2.10) (Fragment)	Q609_ECAC02096G0002	-0.551707	0.0400279	2	0.0699771		1			0	0.0327762	0.231105	5	-0.516517	0.0882968	3	-0.0480829	0.0747521	3			0	0.395052	0.00650266	4	0.334742	0.504302	0.327085			0.480336
A0A0E1L6X2	MQQAVPDKELLEAPTAGEGATCR	Quinolinate synthase A (EC 2.5.1.72)	nadA	-2.04932	0.254701	5	-0.57697	0.0691717	5	-1.31268	0.601345	3	-0.79129	0.00851741	5	-1.88251	0.0187558	5	-0.794782	0.022221	4	-1.55997	0.136622	2	-1.0534	0.0136047	5	0.137994	0.322831	-0.428916	0.780561	0.881088	-0.0442994	0.979149	0.991564	-0.0148279
L3QC95	MQQAVPVKELLEAPTAGEGATCR	Quinolinate synthase A (EC 2.5.1.72)	nadA			0			0			0			0			0	-1.70031		1			0			0
P0ABB8	MSVVVAENTEHHQLVCK	Magnesium-transporting ATPase, P-type 1	mgtA			0	-0.615337	0.0273744	3			0	-0.539425	0.0432108	3			0	-0.323837	0.0414312	4			0	-0.449778	0.0109999	4				0.326651	0.562671	-0.201853
A1A9D6	MTAHTPCFR	Serine--tRNA ligase	serS	-0.809878		1	-0.203863	0.00731027	5	2.74965	1.02812	2	0.0217347	0.00860348	5	-1.29115	0.0623522	4	-0.144941	0.00968922	3	0.513132	4.29331	3	-0.146079	0.00520986	5			0.313457	0.0303612	0.180953	-0.226736	0.276491	0.457994	2.0687
W8SRP0	MTANLQPGEYDMTCGLLTNPK	Ferrous iron transporter (Inactive ferrous ion transporter EfeUOB) (Inactive ferrous ion transporter periplasmic protein EfeO) (Iron ABC transporter substrate-binding protein) (Iron uptake system component EfeO) (Iron uptake system protein EfeO) (Protein ycdO)	efeO	3.66914	0.301439	2	2.78204	0.066374	4			0	1.72168		1	3.98064	0.128517	3	3.14173	0.408281	5			0			0
A0A0F3UA94	MTGGGFGGCIVALLPEELVPAVQQAVAEQYEAK	Galactokinase (EC 2.7.1.6) (Galactose kinase)	galK	0.685879	0.197525	2			0			0	1.04733	0.0160336	5	1.81167	0.0135819	3			0			0	1.86663	0.0102584	4	0.523736	0.635966	-0.306492
W1HIJ1	MVAELQLPLNVIGVLAGCENMPGGR	Probable cytosol aminopeptidase (EC 3.4.11.1) (Leucine aminopeptidase) (LAP) (EC 3.4.11.10) (Leucyl aminopeptidase)	pepA			0			0			0			0	-0.434929		1			0			0			0
V2S1G3	MVEVNACLK	Phosphoenolpyruvate carboxylase (PEPC) (PEPCase) (EC 4.1.1.31)	ppc			0	-0.524459		1			0	0.0333737	0.00881011	5			0			0			0			0
P0A9L8	MVLETGEHPGALKDMVCSPGGTTIEAVR	Pyrroline-5-carboxylate reductase	proC			0	-1.08727		1			0			0			0	-0.227109	1.55004	2			0			0
U9ZTT2	NAEKVLSTLGDCSND	Uncharacterized protein	HMPREF1620_03950	-1.67717	0.250094	5			0			0			0			0			0			0			0
A0A142CN03	NALSIWEPVCNEIFDR	Chromosome (Plasmid) partitioning protein ParA	parA			0	-2.03174	0.106137	3			0	-2.87455	0.012766	2			0			0			0			0
W1F5H4	NAQGMCSLAGFTQIVNEAR	Phosphoanhydride phosphohydrolase (PH 2.5 acid phosphatase) (AP) / 4-phytase (EC 3.1.3.2) (EC 3.1.3.26)		1.06886	0.198726	3			0			0	0.650307	0.191422	4	-0.773046	0.00800267	5			0			0	-0.783185	0.00334997	4	0.297608	0.488516	0.408417
A0A0E1L6X2	NAVMVAHYYTDPEIQQLAEETGGCISDSLEMAR	Quinolinate synthase A (EC 2.5.1.72)	nadA			0			0			0			0	-2.99965		1			0			0	-1.0534	0.0136047	5
A0A0J2EWU6	NCDQTGGLSGRPLQLK	Dihydroorotate dehydrogenase (quinone) (EC 1.3.5.2) (DHOdehase) (DHOD) (DHODase) (Dihydroorotate oxidase)	pyrD			0			0			0			0	-2.0635	1.64104e-05	2			0			0	-0.577995	0.00529352	5
A0A370V130	NECQVMPYPNPADIAR	Periplasmic dipeptide transport protein	dppA_2	-0.746249	0.0529283	5	-0.40053	0.0199149	5	-0.398215	0.0312244	4	-0.536685	0.0165652	2	0.103937	0.00305345	5	0.00917306	0.00588417	4	0.167173	0.0206044	5			0
A0A023YSH9	NFLDYCR	Peptidyl-prolyl cis-trans isomerase	ppiB			0	-0.135339	0.00970402	5	5.32294		1	-0.0351607	0.0167105	5			0	0.0924904	0.00613403	4			0	0.133834	0.0111913	5				0.546311	0.723902	-0.0588343
I2RAB5	NFLNYCR	Peptidyl-prolyl cis-trans isomerase (PPIase) (EC 5.2.1.8)	ppiB			0	-0.15344	0.0106259	4			0			0	0.0647154	0.0316434	4	0.131507	0.0050336	2			0			0
S1CAN8	NGCPKTGQVAIIADVDER	Periplasmic AppA protein	A1SC_00301	-0.113583		1			0			0			0	-0.888634	0.0267462	5			0			0			0
A0A0A0H7U6	NGDSLTLRPEGTAGCVR	Histidine--tRNA ligase	hisS			0			0			0			0	-0.507755	0.627272	2			0			0	0.0607049	0.00674786	5
A0A0K3WCV2	NGIEIEHACEK	Cysteine desulfurase IscS (EC 2.8.1.7)	iscS_2			0			0			0			0			0			0			0			0
A1AEN2	NHLNGNGVEIIDISPMGCR	S-ribosylhomocysteine lyase	luxS	0.594424		1	1.08251	0.179431	5	2.96876	1.3586	2	1.49502	0.000302182	5	-0.927371	0.0252712	5	-0.549088	0.0493868	4	2.63455	0.228696	5	0.226739	0.00525962	5			0.253516	0.153052	0.411742	0.363316	0.470824	0.580318	-0.934062
W1EVL4	NHMSLHDLCSGMK	Phosphoglucosamine mutase (EC 5.4.2.10)	glmM			0	-0.190181	1.35051	4			0	0.0273471	0.0137639	5			0	-1.44693	0.0701789	4			0	0.127669	0.00897677	5				0.108659	0.378908	1.35707
A0A029HG96	NHPGVMTHVCGLFAR	Acetolactate synthase isozyme 1 small subunit	AD23_4146			0	0.741726	0.679613	3			0			0			0			0	4.91308		1			0
P0A870	NIGEILELAGCDR	Transaldolase B	talB	0.0543623		1			0			0	-0.0634822	0.0279492	5	-0.169779	0.0774025	5			0			0	0.13716	0.00834437	5			0.424783
D8ACG0	NIIEKERPDAVLPTMGGQTALNCALELER	Carbamoyl-phosphate synthase large chain (EC 6.3.5.5) (Carbamoyl-phosphate synthetase ammonia chain)	carB	-0.531793	0.0279278	3			0			0			0	-0.104526	0.0113033	5			0			0			0
V2RSH7	NIYQQLWCLPK	Bifunctional glutathionylspermidine synthetase/amidase	G723_01131			0			0			0			0			0	-0.279564		1			0	-0.62306	0.00190388	5
A0A0S3NJ18.1 (obsolete)	NLALICESDLLGER	Transcription-repair-coupling factor	mfd			0	0.40463	0.00126202	2			0			0			0	0.275475	0.00486809	2			0	0.405557		1
A0A0J2BW18	NLDDGSVEVVACGEEGQVEK	Acylphosphatase	yccX	2.08503	0.142764	5			0			0	0.510744	0.031148	4	0.974467	0.00884131	5			0			0	0.50267	0.0419172	5	0.000914893	0.0212089	1.10249
P0AEZ3	NLDLIMGCER	Septum site-determining protein MinD	minD			0			0			0			0			0	-0.65331		1			0	0.177384	0.014096	5
W1WRV6	NLPTAQGYCDSK	Glutamate-pyruvate aminotransferase AlaA (Fragment)	Q609_ECAC01756G0001			0			0	2.83928	1.17817	2	-0.591244	0.0410556	3			0			0	1.47582	0.565317	3	-0.228723		1									1.72598
P0ABU5	NLSNFASLGSECTVDR	Glyoxalase ElbB	elbB	0.175609	1.79286	4			0			0	-0.061682	0.00184569	4	-1.43757	0.0189586	5			0			0	-0.189921	0.0237257	4	0.115902	0.298124	1.48494
N3KHE5.1 (obsolete)	NLTCVFVDNGLLR	GMP synthase [glutamine-hydrolyzing]	guaA			0	-0.742862	0.046296	3			0	-0.0197706	0.00812096	3			0	-1.13426		1			0	0.338468	0.00355793	4						0.749632
A0A0A6GHE9	NLVCMLELQINAHWASR	FUSC family protein	CGZ54_01550			0	-3.41378		1			0			0			0			0			0			0
W8ZFT7	NLVEHCGIALDEVLR	N-acetylglucosamine-6-phosphate deacetylase	nagA			0	0.307079		1			0	0.0360461		1			0	0.560226		1			0	0.713267	0.208282	2						0.424074
V0Z2L0	NNAVCNEYPSPILPK	Uncharacterized protein (Fragment)	HMPREF1608_00482			0			0			0			0			0			0			0			0
B1B6S8	NNETTSCK	Metal-binding protein yodA (Fragment)	yodA	0.258629	0.00415493	4	0.716529	0.00849417	4	0.462863	0.00957976	5	0.41641	0.0113671	5	-0.0255517	0.0102543	4	-0.00731337	0.00111744	4	-0.058013	0.00168859	4	-0.0484265	0.000127038	4	0.0432726	0.172414	-0.180656	0.00693973	0.076594	0.259006	0.4321	0.551839	0.0560392
T9CJX8	NNPVIAYEDDCVTR	Ethanolamine ammonia-lyase heavy chain	G943_02815	0.505281		1			0			0			0	0.845252	0.0271195	5			0			0			0
X7P2E2.1 (obsolete)	NNVLSGLFCGLR	Malate synthase G	glcB			0			0			0			0			0			0			0			0
P0AF70	NQAAAMGGNVIYGISSPSQGMLSSFVPTDSQIIGQVYKCPN	Uncharacterized protein	yjeI	0.0164963		1	0.27011		1			0	0.563163	0.24142	3			0			0			0	0.537974	0.00325406	2
A0A1J0H7U0	NQILTMGCYGIGVTR	Proline--tRNA ligase	proS			0	-0.0140625		1			0	-0.533324	0.0153788	5			0	0.115566		1			0	-0.210195	0.0162554	5						0.1935
W1FWK3.1 (obsolete)	NQTLDECLDVIIESAHSR	Magnesium and cobalt efflux protein CorC				0	0.144965	0.197778	2			0			0			0	-0.0945422	0.104956	3			0			0
A0A167D7W7.1 (obsolete)	NSQGELVGFDIDLAKELCK	Histidine ABC transporter substrate-binding protein HisJ	XF28_03735	-0.240073	0.0248737	3			0			0	-0.0432447	0.0784188	5	0.384749	0.00696777	5			0			0	0.347714	0.0125948	5	0.20412	0.393722	-0.233864
D6HVS7	NSVIDEVVVCDTIPLSDEIK	Ribose-phosphate pyrophosphokinase	prs	2.00967	2.19473	5	-0.279718	0.0487765	4			0	-0.0637613	0.00408415	5	0.603362	0.0369173	5	-0.19334	0.006635	5	3.88557		1	-0.00582972	0.00125352	5	0.0937861	0.274059	1.46424	0.825377	0.891167	-0.0284462
V0SQK8	NTLLHEQWCDLLEENSVDAVK	DNA-directed RNA polymerase subunit beta' (RNAP subunit beta') (EC 2.7.7.6) (RNA polymerase subunit beta') (Transcriptase subunit beta')	rpoC	0.189631	0.846177	5	-0.392993	0.00704866	5			0	-0.241711	0.00394081	5	0.48781	0.00461902	5	-0.100994	0.00401111	5			0	-0.0374699	0.00643176	5	0.832025	0.865985	-0.0939378	0.201459	0.480277	-0.0877584
V2RCY3	NVDGEIDCSGK	Probable phosphatase YcdX (EC 3.1.3.-)	ycdX			0			0			0			0			0			0			0	0.00425228	0.00803568	2
P0ACD4	NVGSFDNNDENVGSGMVGAPACGDVMK	Iron-sulfur cluster assembly scaffold protein IscU	iscU	-0.986617	0.137865	4	-0.468332		1			0	-0.0543324		1	-0.692444	0.00651043	5	-1.61145		1			0	-0.233871		1			-0.473712			0.963576
A1A7L0	NVHLSGGVGIGGVLEPLQANPTIIEDNCFIGAR	2,3,4,5-tetrahydropyridine-2,6-dicarboxylate N-succinyltransferase	dapD			0	-0.207854	0.0213606	3			0	-0.379339	0.0139491	5	0.316146		1	0.00402199	0.0122493	5			0	-0.00969428	0.00120543	4				0.21981	0.48838	0.157769
A7ZQK6	NVLCTSNPYESQLHAEAYEWAK	Sulfite reductase [NADPH] hemoprotein beta-component	cysI	0.610159	2.99014	5	-0.217222	0.0163572	3	3.03164	0.463876	2	-0.351525	0.00269643	5	-1.15572	0.0210279	5	-0.297396	0.000637826	5	2.12958	0.0144425	2	-0.45042	0.000666941	5	0.0983266	0.275531	1.66698	0.834888	0.898183	-0.0187209	0.348586	0.499325	0.803161
Q7WUZ8	NYLQNQEGFVHICR	Homoserine kinase (EC 2.7.1.39) (Fragment)	thrB	1.22406	0.614689	5	0.602873	0.00517866	5	2.37905	0.930038	3	0.0411077	0.00397633	2	-0.715301	0.0301223	5	0.384814	0.00210179	5	1.13357	0.0180116	4	0.53567	0.0223022	2	0.00132637	0.0260928	2.43392	0.10691	0.378908	0.712621	0.0933161	0.305291	1.74005
A1A7C2	NYTDDVEFSCEDAGR	2-isopropylmalate synthase	leuA	-0.505442	1.48521	5	-1.73704	0.00369348	4	1.65005	0.306563	3	-1.46833	0.016536	4	-1.25335	0.00617217	4	-0.228752	0.018979	3	1.97672	0.00378165	2	-0.153179	0.00883171	4	0.0201902	0.134171	2.06306	0.148675	0.411742	-0.193134	0.0968662	0.305291	0.988487
K4WSZ3	PAILCTR	Exonuclease	ECO9455_01545			0			0	0.00432161		1			0			0			0	-0.463489		1			0
D6IHB8	PGRQYQENDLPELIASLDQPFLLILDGVTDPHNLGACLR	23S rRNA (guanosine-2'-O-)-methyltransferase RlmB (EC 2.1.1.185) (23S rRNA (guanosine2251 2'-O)-methyltransferase) (23S rRNA Gm2251 2'-O-methyltransferase)	rlmB			0			0			0			0			0			0			0			0
W1H966	QAITSAGTGCMAALDAER	Thioredoxin reductase (EC 1.8.1.9)		1.47571	0.310297	3	0.232453	0.0627998	3			0			0	0.343231	0.0128518	5	0.310845	0.0253863	4			0	0.597517	0.169659	2
A0A0K4A769	QAITSAGTGCMAALDAERYLDGLADAK	Thioredoxin reductase (EC 1.8.1.9)	trxB	1.29013	1.17424	3			0			0	0.852195	0.00509217	4	0.479602	0.00655412	3			0			0	0.742081	0.00848934	5	0.38181	0.523449	0.700419
X7PNT4	QAMIAAGAPADCEPQVR	Arginine--tRNA ligase	argS			0	0.300332	0.0344278	3			0	-0.30276		1	1.58929	0.0469471	4	0.333399	0.00850398	4			0	0.0521376		1						0.321831
H9UY48.1 (obsolete)	QATGADQLVPAPEAGATQPAEFHCHPSNTINALNR	Phosphate transporter	pitA	-0.783288	0.0535952	5	-0.447753	0.0161987	3			0	-1.3237		1	-0.298266	0.00678248	4	-0.206911	0.00955757	4			0	-0.663253	0.00089008	3			0.175421			0.419602
Q7WUZ8	QAVAEIGAVASGISGSGPTLFALCDKPETAQR	Homoserine kinase (EC 2.7.1.39) (Fragment)	thrB	0.083792		1	0.769327	0.0519947	3			0	0.0411077	0.00397633	2	-0.723199	0.0452094	5	0.425399	0.00824406	4			0	0.53567	0.0223022	2			1.30155	0.0187691	0.147189	0.83849
W1F202	QAVCIGSALNITAK	Outer membrane lipoprotein RcsF	rcsF	0.370276		1			0			0	0.0581086		1	0.55942	0.0320493	3			0			0	0.550589	0.0329978	3			0.303337
H9UND3.1 (obsolete)	QCAALAPADKGHYLAR	TonB-dependent siderophore receptor	fhuA	1.1942	3.85856	5			0			0	-0.100442	0.061766	4	2.5141	1.91331	5			0			0	3.27707	0.0949984	3	0.10259	0.281296	2.05761
V2SR03	QDLHNLAQLQCNNSGPDAAAAAR	Two-component system sensory kinase	G723_01535	-0.440616		1			0			0			0	-0.542977	0.0345438	3			0			0			0
P0ACJ8	QEIGQIVGCSR	Catabolite activator	crp			0			0			0			0	-0.44436	0.256314	5	-0.00493097	0.0200518	5	2.0106		1	0.0483568	0.01383	4
A0A163FRU3	QGEPLGLGHSILCARPAIGDNPFVVVLPDVVIDDASADPLR	GalU regulator GalF (UTP--glucose-1-phosphate uridylyltransferase subunit GalF) (EC 2.7.7.9)	galF			0			0			0			0	-0.425908		1			0			0	0.056008	0.00307601	5
V6G0F2	QGIPLDAGSWQAICDAAR	Malate/L-lactate dehydrogenase	EC970259_1239	1.12664		1	0.929026	0.207986	4			0	0.454694	0.000491209	3	0.792439		1	0.155537	0.00969789	3	1.63733		1	0.196329	0.00559956	5			0.0758378	0.118802	0.399024	0.515124
A1AGJ7	QGYPIGCK	50S ribosomal protein L5	rplE			0			0	3.94353	0.960327	4	0.0712779	0.000262338	5			0			0	2.69791	0.082572	3	0.116686	0.0074713	5							0.0886018	0.305291	1.29103
A0A0K5JW88	QIVLNCGEEPSVVANTVK	60 kDa chaperonin (GroEL protein) (Protein Cpn60)	groL	1.41639	0.700301	5	0.334635	0.00690279	4	3.86533	0.140698	4	0.330847	0.00467066	5	0.296068	0.00657365	3	0.128485	0.00991184	5	2.87535	0.138989	4	0.17968	0.00406862	5	0.0630403	0.20877	0.969157	0.470969	0.674754	0.0549835	0.02024	0.26818	0.838816
G8EME1	QLAIFNTFCEGKPGQR	Alanine racemase (Fragment)	alr			0			0			0			0			0	-1.48896		1			0			0
E9YDG2.1 (obsolete)	QLASMAFTPCGSQDMAK	Recombination associated protein RdgC	ERHG_01678			0			0			0			0	-1.65177		1	-1.49658	0.0276404	2			0			0
A0A138L404.1 (obsolete)	QLLAALACPEHLYK	NH(3)-dependent NAD(+) synthetase	nadE			0	0.721607	0.0965007	4			0	0.252462	0.0099247	5	-0.238947	0.00841601	4	0.48446	0.00845622	4			0	0.196094	0.00333583	4				0.348702	0.583495	0.180779
P0AEP3	QLLDEVQSICPPHVTIMQVR	UTP--glucose-1-phosphate uridylyltransferase	galU	0.138014	0.00348646	2	-0.0796403	0.00578714	4			0	0.105133	0.00581643	5	-0.0843059	0.0168519	4	-0.0690524	0.0386899	5			0	0.101529	0.00306794	5	0.0473437	0.180278	0.218716	0.895994	0.936864	-0.0141916
A0A3S4LH13.1 (obsolete)	QLNQAADNLACSLR	Enterobactin synthetase component E [includes: 2,3-dihydroxybenzoate-AMP ligase S-dihydroxybenzoyltransferase]	entE			0	0.898324		1			0			0			0			0			0			0
A0A0J2DD84	QLVDLGVKQENIHYECFGPHK	Flavohemoprotein	hmp			0			0			0			0			0			0			0			0
A0A0E1L788	QMQAECTFTNHAFDSLIPSLK	Arginine-binding periplasmic protein 2	artJ	-0.794783		1			0			0	-0.142297	0.0357171	4			0			0			0			0
P0A910	QRAALIDCLAPDR	Outer membrane protein A	ompA			0			0			0			0			0			0			0	0.15286	0.00126427	5
D7X9D9	QSQEPDAASFDYICQALR	Chemotaxis protein CheA (EC 2.7.13.3) (Fragment)	cheA			0	-4.30466		1			0	-2.21061	0.133007	3			0			0			0			0
A0A0E1LGF9	QTAPAGQFPVSECWFSSSDSSGR	Protein TraP	traP1	-3.44627		1			0			0	-3.45747		1			0			0			0			0
A0A0K4BIB3	QTDIPCTVKALDGDR	tRNA-specific 2-thiouridylase MnmA (EC 2.8.1.13)	mnmA	-1.46951	0.00295871	5			0			0	-1.3119	0.0227208	5	-0.723401	0.024019	5			0			0	-0.49396	0.0164755	5	0.54402	0.645233	0.0718387
A0A017IR39.1 (obsolete); A0A023YGR3.1 (obsolete); A0A029KUL1.1 (obsolete); A0A029MSM8.1 (obsolete); A0A029NE58.1 (obsolete); A0A073GUM5.1 (obsolete); A0A074BJV6.1 (obsolete); A0A074DR12.1 (obsolete); A0A074FV13.1 (obsolete); A0A090JKZ7.1 (obsolete); E2WPR0.1 (obsolete); E6B051.1 (obsolete); E7JU71.1 (obsolete); H4XL48.1 (obsolete); H5DJP0.1 (obsolete); H5L6Q1.1 (obsolete); H5MFK1.1 (obsolete); H5…	QTGCAGFGYVLDSVSEPDKDDLLFEHDGAK	FeS assembly scaffold SufA	sufA			0			0			0			0			0	0.343237		1			0			0
S1I8E1	QVCNLADPVGQVIDGGVLDSGLR	Gamma-glutamyl phosphate reductase (GPR) (EC 1.2.1.41) (Glutamate-5-semialdehyde dehydrogenase) (Glutamyl-gamma-semialdehyde dehydrogenase) (GSA dehydrogenase)	proA	0.465571	1.118	4	-1.3219	0.168442	4			0	-1.60257	0.0167166	4	0.881175	0.0848201	3	-0.785104		1			0	-0.0914109	0.0103334	5	0.145553	0.329504	1.09556			0.974365
W9AC40	QVDYVPGTPCKPDQQNGIWIVQAHEWGK	UDP-sugar hydrolase (5'-nucleotidase)	ushA	0.129239	0.075957	2			0			0	0.0182112	0.0268569	5	-0.0795849	0.0822993	2			0			0	0.181975	0.00823072	5	0.332011	0.504302	0.372587
A0A0J2F1M0	QVTTPEQYPLSVNGVVTACNQK	UPF0502 protein YceH	yceH			0			0			0			0			0			0	0.138945		1	0.468595	0.0137338	4
W1XFU2	RAADSCHVSQPTLSGQIR	Hydrogen peroxide-inducible activator protein (Fragment)	oxyR			0	-0.322283	0.00424622	4			0	-0.0305332	0.00544737	5			0			0			0			0
A0A073HJ18	RAASMITESQCYQLEQNLHQQR	HTH gntR-type domain-containing protein	ydfH			0	-1.11957		1			0	-0.452096		1			0			0			0			0
I0VM99.1 (obsolete)	RAGLYAQTLPAQLSQLPACGE	Electron transport complex, RnfABCDGE type, G subunit	ECW26_42040	0.568315	0.0412419	5			0			0	0.421415	0.010464	4	0.698634	0.0243224	5			0			0	0.552465	0.00518723	4	0.995629	0.995629	0.0007313
A1AJ82	RAVQLNSLSGFCLTK	Adenylosuccinate synthetase	purA			0			0			0			0	-1.35098	0.0476281	3			0			0	-0.17945	0.0143148	4
D6HSW9	RFCLPNSR	ATP-dependent Clp protease proteolytic subunit	ECCG_03391	-0.911254	0.135184	2	0.243968	0.0308527	3			0	0.0924618	0.0104525	3	-1.077	0.0342315	5	0.896078		1			0	0.101428	0.0194204	3	0.655298	0.739385	0.174716			-0.643144
P0AEP3	RFDETGHSQIMVEPVADVTAYGVVDCK	UTP--glucose-1-phosphate uridylyltransferase	galU			0	-0.10907	0.0104166	3	0.690194		1	0.105133	0.00581643	5			0	0.031681	0.00198754	3	0.992678	0.139871	2	0.101529	0.00306794	5				0.119259	0.399024	-0.144355			-0.306088
W8U1Z9	RFGPCTQLQPQLK	Dipeptide ABC transporter ATP binding subunit DppF (Dipeptide ABC transporter ATP-binding protein) (Dipeptide transport ATP-binding protein DppF) (Dipeptide transport ATP-binding protein DppF (TC 3.A.1.5.2)) (Dipeptide transporter) (Dipeptide transporter ATP-binding subunit) (EC 3.6.3.-) (Dipeptide/heme ABC transporter ATPase) (Ole(C)_1_L06249) (Peptide ABC transporter ATP-binding protein) (Stage…	dppF	-1.40916		1	-0.607902		1			0	-0.894591	0.023	4	-1.80744	0.0305616	4	0.161823		1			0	-0.556221	0.00555082	5			0.736649			-0.431355
Q59371	RIEDGINQVQCSVAEYPEAITYLLEQYDRVEAEEAR	RNA polymerase sigma factor RpoD (Sigma-70)	rpoD			0			0			0			0			0			0			0			0
H9UXP4.1 (obsolete)	RIFCNVVDAPK	Siroheme synthase	cysG			0	-0.485943		1			0			0			0			0			0			0
S1DRH6	RLDFGGCR	ATP phosphoribosyltransferase (ATP-PRT) (ATP-PRTase) (EC 2.4.2.17)	hisG	1.33239	2.3572	5			0			0	-0.0799588	0.000502566	4	-0.30833	0.00861907	5			0			0	0.216701	0.00157273	4	0.0480743	0.180278	1.93738
A0A0J8WZD1	RLGGNGDVWL.EYPTAVEFQLTQQTLNRYPECQPK	Histidinol-phosphate aminotransferase	hisC	0.321104	2.22106	3	-0.0578112	0.0007763	3			0	0.126538	0.00116701	4			0			0			0			0
A7ZVS6	RLPELMSLLRDDDILILTADHGCDPTWTGTDHTR	Phosphopentomutase	deoB	1.1135		1			0			0	0.707866	0.0155278	5	-0.18816	0.0867541	3			0			0	0.0817005	0.00228928	4			0.675495
A8A2Z1	RPEVMGGLGGFGALCALPQK	Phosphoribosylformylglycinamidine cyclo-ligase	purM	-0.800767	0.212022	2	0.0353424		1			0	-0.251935	0.0240601	4	-1.14331	0.0774376	5	0.25247	0.0150638	3			0	-0.183411	0.00243696	5	0.455938	0.581321	0.411071			-0.148603
A7ZUC9	RPFKGDWLDCAK	ATP-dependent 6-phosphofructokinase isozyme 1	pfkA	-1.44796	0.00180352	2	-0.228833	0.0289812	3			0	-0.257232	0.0117671	4	-1.78896	0.00557126	5	-0.441632	0.000514876	5			0	-0.589371	0.0123011	5	0.920232	0.937188	0.00887004	0.387385	0.614047	-0.119339
H9UV74.1 (obsolete)	RPSLSPDDAGCQALLIER	Succinyl-diaminopimelate desuccinylase	dapE			0	-3.58918		1			0			0			0			0			0			0
T5U1B4.1 (obsolete)	RQCYALPERLDLVK	Ribonuclease R	rnr			0			0			0			0			0	0.580473	0.00616001	3			0	0.138647	0.000767443	4
Q7WUZ8	RQDCIAHGR	Homoserine kinase (EC 2.7.1.39) (Fragment)	thrB			0			0			0			0			0			0			0	0.53567	0.0223022	2
W8SY83	RWMVQCGSFR	Cell division protein FtsN	ftsN			0			0			0			0	0.0179219		1			0			0	0.123878	0.0224534	2
A1AJG3	SACIVVGVFEPR	Probable cytosol aminopeptidase	pepA			0			0			0			0			0	0.538836		1			0	0.0888481	0.00177728	5
P33219	SADIHYQVSVDCK	Protein YebF	yebF	3.1665	0.0167072	2	3.72054	1.41421	4			0			0	3.16874	0.300172	4	3.7947	0.760538	4			0			0
A0A024LAG4	SAECTTAYNNALK	Putative inner membrane protein (UPF0441 protein YgiB)	ygiB	0.565132	0.0283115	4			0			0	0.302497	0.102219	2	0.519262	0.0407658	5			0			0	0.0794813	0.0234763	3	0.582129	0.677822	-0.177146
A0A0K5JW88	SALQYAASVAGLMITTECMVTDLPK	60 kDa chaperonin (GroEL protein) (Protein Cpn60)	groL	0.613089	1.00265	3	0.0480164	0.0806351	4			0	0.330847	0.00467066	5	-0.624832	0.00204217	3	0.0739884	0.220109	4			0	0.17968	0.00406862	5	0.201934	0.393722	1.08675	0.551159	0.723902	-0.177139
A1AGI6	SANCLKAEAIHYIGDLVQR	directed RNApolymerase subunit alpha	rpoA			0	0.422473	0.0765769	3			0	-0.282316	0.000723135	5			0	0.317629	0.141555	5			0	-0.0588439	0.00222918	5				0.218359	0.48838	0.328317
A0A0E0VE39	SAQDSAENCPSGMQFPDTAIAHANVR	Uncharacterized protein	phnB			0			0			0			0			0	0.101247		1			0			0
A1AD04	SATGLDEDALAFALLPLAAACAR	Cytidine deaminase	cdd			0	0.00920786	0.0334717	4			0	0.231678		1			0	-0.441827	0.00241863	5			0	-0.338748	0.00697416	5						-0.119391
V6FU84	SAVLSSMQGSLPGGCDAVDKIPVAR	Molybdopterin guanine dinucleotide-containing S/N-oxide reductase	EC970259_4229	-1.76048		1			0			0	-1.26195		1	-1.7626	0.140943	3			0			0	-1.15377		1			0.110304
H1C035.1 (obsolete)	SCAHFGVK	Uncharacterized protein	HMPREF0986_03119			0			0			0			0			0			0	2.68302		1	0.402763	0.0354308	5
A0A0J2BPW7	SCAYLVVKEPLR	(2,3-dihydroxybenzoyl)adenylate synthase	entE			0			0			0			0			0			0			0			0
S1I8E1	SCGLPAGAVQAIDNPDR	Gamma-glutamyl phosphate reductase (GPR) (EC 1.2.1.41) (Glutamate-5-semialdehyde dehydrogenase) (Glutamyl-gamma-semialdehyde dehydrogenase) (GSA dehydrogenase)	proA	-1.59636		1	-2.02878	0.016545	2			0	-1.60257	0.0167166	4	-0.659576	0.0929379	4	-1.29162	0.237111	2			0	-0.0914109	0.0103334	5			0.574379	0.280384	0.526843	0.774012
A0A0J2AZC0	SCGVSFLDAPEEVFATVLNYLGKDPNSTK	Putrescine-binding periplasmic protein	potF_2	-0.250131		1			0			0	-0.31793		1	1.35653	0.00405406	4			0			0	1.00679	0.0423955	3			-0.281932
A0A370VA97	SCLERYEYAK	Ribonuclease I	rna	1.73682	0.162524	4			0			0	0.754886	0.0123919	5	0.340523	0.0050112	5			0			0	0.403614	0.0086507	5	0.0164419	0.131737	1.04503
S1DRH6	SCLLNGSVEVAPR	ATP phosphoribosyltransferase (ATP-PRT) (ATP-PRTase) (EC 2.4.2.17)	hisG			0	0.0847331	0.283989	5			0	-0.0799588	0.000502566	4	-1.00066		1	0.685374	0.164513	2	1.18066		1	0.216701	0.00157273	4				0.501303	0.689818	-0.303981
P0AF93	SCVEVAR	2-iminobutanoate/2-iminopropanoate deaminase	ridA	-0.53931	1.86034e-06	2	-0.521126	0.0468943	5	3.56461	0.290813	5	-0.655231	0.00101091	3	-1.15562	0.00111856	5	-0.147975	0.00949113	4	3.05884	0.00546363	5	-0.595068	0.0126964	5	6.67927e-05	0.00243316	0.676477	0.0322214	0.185491	-0.312988	0.0856848	0.305291	0.565938
P0AB71	SDVPQGAAILGAISGAHHVHQMAEHYGVPVILHTDHCAK	Fructose-bisphosphate aldolase class 2	fbaA	0.158184	2.30478	2	-0.669166		1			0	-0.23445	0.0101285	5	-0.956985	0.0642995	4	0.343465		1			0	-0.151432	0.00192707	5	0.46761	0.593236	1.19819			-0.929613
A0A073HA63	SDYPNQVNNVLCFPFIFR	NADP-dependent malic enzyme	maeB			0	-0.593414	0.00202899	4			0	-0.851403	0.000986471	5	0.639069	0.0054865	2	0.702569		1			0	1.00617	0.00366876	4						0.561592
P0A9C5	SEMCLVMEQMGLVVEAHHHEVATAGQNEVATR	Glutamine synthetase	glnA			0	-0.617294	0.0515133	3			0	-0.825423	0.00940884	5			0	-0.737625	0.0752004	5			0	0.0316746	0.00537782	5				0.00199146	0.037091	0.977429
A0A0K4B8I6	SEWAGTVYPCVPGHEIVGR	Putative zinc-binding dehydrogenase (EC 1.-.-.-)	yahK	-0.121254	0.630576	5	-1.12244	0.0706236	3			0	-0.600337		1	-0.161601	0.160347	5	-0.045362	0.00219702	3			0	-0.291698		1			0.348986			-0.768435
W1EW10	SFAGQPYHGEWPAGTCIR	Molybdopterin molybdenumtransferase (EC 2.10.1.1)		0.0456127	0.0658039	2	0.533192	0.0215239	4	3.69365		1	0.388444	0.0481312	5	-0.54407	0.0168102	4	0.312712	0.00375314	2	3.38101	0.0182208	5	0.363824	0.00768436	5	0.12373	0.300773	0.565062	0.182883	0.450923	0.19586			0.288027
P0A9S5	SFKDAGLVVEIAPFGGECSQNEIDRLR	Glycerol dehydrogenase	gldA			0			0			0			0			0	-0.710102	0.0175381	2			0	-0.633158	0.00739921	5
P06988	SFNTIIDWNSCTAEQQR	Histidinol dehydrogenase	hisD	0.479503	2.9177	3			0			0	0.000985646	0.021836	5	-0.497113	0.0349772	4			0			0	0.287088	0.00401361	5	0.331457	0.504302	1.26272
D2TQH5	SFNTLIDWNTCSAEQQR	Histidinol dehydrogenase (HDH) (EC 1.1.1.23)	hisD	1.0397	3.9525	2			0			0			0			0			0			0			0
D2TMN2	SFTTSGCFAR	Isochorismate synthase (EC 5.4.4.2)	entC			0			0			0			0			0			0			0			0
A1AEW8	SGDDQLVEIIEVPNHPWFVACQFHPEFTSTPR	Psynthase	pyrG	0.325502		1	-0.154582	0.00116519	3	3.8368	0.459526	4	-0.0673365	0.00823589	4	0.453288	0.0312548	2	0.104463	0.0175105	5	1.4581	9.21464	3	0.105655	0.0239599	5			0.0452047	0.424022	0.637758	-0.0860534	0.289486	0.457994	2.55169
P19926	SGECPPPYTVYAYANSLQR	Glucose-1-phosphatase	agp	-1.7972	0.0647581	5			0			0	-1.93223	0.0313807	5	1.15208	0.00589818	5			0			0	1.47394	0.0194449	4	0.0165487	0.131737	0.456889
O88094	SGETGIEEGCLSIPEQR	Peptide deformylase (PDF) (EC 3.5.1.88) (Polypeptide deformylase)	def	1.99068	0.0238939	3	-0.0960216	0.0425918	2			0	0.217225	0.00943519	5	0.220579	0.0141162	5	0.157566	0.0106356	3			0	0.120352	0.00665927	5	3.1869e-05	0.00203165	1.67323	0.283851	0.526843	-0.350461
A1AGI6	SGIGPVTAADITHDGDVEIVKPQHVICHLTDENASISMR	directed RNApolymerase subunit alpha	rpoA			0			0			0			0			0	0.148316	0.00200692	3	2.77781		1	-0.0588439	0.00222918	5
W8TB75	SGIGWTGSGGEQQCFQTTGAQSK	Maltoporin (Maltose-inducible porin)	lamB	-6.86459	0.12807	5			0			0	-2.9359	0.147973	4	0.224421	0.012924	4			0			0	0.91173		1			-3.24138
A0A080IKP6	SGKYDTIICNYPNGDMVGHTGVMEAAVK	2,3-bisphosphoglycerate-independent phosphoglycerate mutase (BPG-independent PGAM) (Phosphoglyceromutase) (iPGM) (EC 5.4.2.12)	gpmI			0			0			0			0			0	-1.76088	0.116972	5	1.91261		1	-0.681894	0.00733326	5
W8TQP9	SGPCVEGGPDNVAQQFYDYR	Lipoprotein (Probable lipoprotein) (Putative lipoprotein YbjP)	ybjP	0.707581	0.0115664	4			0			0	0.572919	0.0223672	5	0.414214	0.0225519	5	0.0549357	0.02339	4			0	0.306029	0.000756608	5	0.813659	0.853839	0.0264775
G0F2K9	SHEASIIGNTCLYGATGGR	Glutamate synthase [NADPH] large chain	UMNF18_4120	0.670731	1.05155	3	-0.277831	0.0113428	5	2.66466	1.73192	3	-0.271339		1	-0.788551	0.00660587	5	-0.218771	0.00418158	5	2.20609	0.00887683	4			0
W1EQV9	SITDACIGWEDTDALLR	Phospho-2-dehydro-3-deoxyheptonate aldolase (EC 2.5.1.54)		2.10838	0.528046	4	0.460015	0.00559345	3	4.67216	0.720822	3	0.34308	0.00271246	5	0.322769	0.0110869	5	-0.0208957	0.0183417	5	3.69842	0.000872393	5	-0.0240136	0.00703873	5	0.0310666	0.163423	1.41851	0.220793	0.48838	0.113816	0.343091	0.498187	0.60664
P0AFW2	SKEMCPYQTLNQR	Ribosome modulation factor	rmf			0			0	4.35792	0.00134425	2			0			0			0	3.72375	0.0945867	3			0
A0A3Z8P3W8	SLAICTLLDKPSR	Hypoxanthine phosphoribosyltransferase	D9G95_20790	-0.112581	0.723623	2	0.0628605	0.0337776	3			0	0.111111	0.00314683	3	-0.759594	0.0190437	5	-0.0326489	0.0285053	3	3.94739		1	0.0977148	0.180057	4	0.503998	0.617882	0.633617	0.763588	0.878569	0.0821134
E9TEY4	SLCAFGGLDAVTHAMEAYVSVLASEFSDGQALQALK	Aldehyde-alcohol dehydrogenase (EC 1.1.1.1) (EC 1.2.1.10) (Fragment)	adhE			0	-0.601476	0.169501	3			0	-0.715295	0.0101486	5			0			0			0			0
A0A2S8JSG3	SLLKPEHQGLATEVMCR	Selenide, water dikinase	selD	1.25755	1.2813	4	-0.322926	0.00604548	5	3.01587		1	-0.0295981	0.0176051	5	0.246059	0.0393467	5	-0.000654341	0.0195927	5	2.80732	0.442276	4	0.074703	0.00544396	5	0.148562	0.329504	1.11579	0.0473745	0.220897	-0.21797			0.312852
V0SQK8	SMDLEQECEQLREELNETNSETK	DNA-directed RNA polymerase subunit beta' (RNAP subunit beta') (EC 2.7.7.6) (RNA polymerase subunit beta') (Transcriptase subunit beta')	rpoC			0	-0.334716		1			0	-0.241711	0.00394081	5			0	-0.408647	0.462907	2			0	-0.0374699	0.00643176	5						0.278172
J7QY07	SNDLTVNCLTGK	Gtp-binding protein typa/bipa (Putative lipopolysaccharide core biosynthesis GTP-binding protein) (Fragment)	typA			0			0			0			0			0			0	0.147307		1	-0.0636428	0.00688218	4
V8KBB0	SNIQCGSVLLPEMK	Peptidase PmbA	pmbA			0	0.427608	0.543019	4			0	0.0347555	0.0521453	4			0	-0.287775	0.0564993	2			0	-0.355236	0.00962402	5				0.484694	0.687804	0.325392
Q0E821	SNKLTVSVGEFCSK	W0084				0			0			0			0			0			0			0			0
A1AGM9	SNVPALEACPQKR	30S ribosomal protein S12	rpsL	2.38562	1.94588	5	0.383109	0.415422	4	4.30594	0.563608	4	0.207143		1			0			0			0			0
A0A073FBF7	SPICGNSIGQDR	Oligoribonuclease (EC 3.1.-.-) (Fragment)	AD31_5530			0			0	2.90707	0.000124672	2			0			0			0	2.3806	0.11025	3			0
A0A0J2BPW7	SPQHNASAFDANGFYCSGDLISIDPEGYITVQGR	(2,3-dihydroxybenzoyl)adenylate synthase	entE			0			0			0			0			0			0			0			0
A1AD04	SPSGVALECKDGR	Cytidine deaminase	cdd			0			0			0			0	-1.03667		1			0			0	-0.338748	0.00697416	5
S1J7A8	SPVDMFNAACGPESLIR	Inner membrane protein yagU	A1WS_00784	-0.0371233	0.110018	5	0.192888	2.87539e-06	2			0			0	-0.860645	0.0145458	5	-0.629504	0.054603	5			0	0.318346		1
U9ZJ40	SPVLLALDYNPTGDKEAPVYACLVGK	Peptidase B (EC 3.4.11.23) (Aminopeptidase B)	pepB			0	-1.7946	0.0909181	2			0	-0.644162	0.0183784	4	-0.0518162	0.00445844	5	-0.840944	0.00947077	4			0	-0.0147476	0.0268163	5				0.406136	0.633657	-0.324242
D8BSU5.1 (obsolete)	SQAYLGVLVDDLCTLGTKEPYR	tRNA uridine 5-carboxymethylaminomethyl modification enzyme GidA (Fragment)	gidA	0.705541	6.99191	2	-0.249576	0.0179944	3			0			0	-1.10205	0.0473842	4	-0.113126	0.0093384	4			0			0
A1AEW8	SQGLDDYICKR	Psynthase	pyrG			0			0			0			0	-0.35761	0.0100787	3			0			0	0.105655	0.0239599	5
A0A023Z0P6	SQVQSGILPEHCR	Putative dye-decolorizing peroxidase (DyP), YfeX-like subgroup	yfeX	0.7554		1	-0.45758	0.0149326	5			0	-0.00402028	0.00864616	5	0.0624143	0.0270399	5	-0.395438	0.034022	5	2.46169		1	-0.30307	0.0121716	5			0.393937	0.00994329	0.102656	-0.361191
W1G6P4.1 (obsolete)	SSEGGVFNNAAQVWNHTFYWNCLAPNAGGEPTGK	Superoxide dismutase [Fe]		2.26946	1.89816	2			0			0	-0.818606	0.0392287	3	0.865274	0.0087853	4	-0.864599	0.00925832	2			0	-0.426787	0.00809217	5	0.318767	0.501763	1.79601
W1WRV6	SSKLENVCYDIR	Glutamate-pyruvate aminotransferase AlaA (Fragment)	Q609_ECAC01756G0001			0	-1.15327	0.0325484	3			0	-0.591244	0.0410556	3			0			0			0	-0.228723		1
P39364	STVFNNHPDALCVSGLTAGTR	Putative sgc region protein SgcQ	sgcQ			0			0			0			0			0			0			0			0
A7ZUF1	STVGHDLNLDVCSK	50S ribosomal protein L31	rpmE	0.631225	9.34205	2			0			0			0	1.25449	3.30172	3			0			0			0
W8ZFT7	SVCPVAELPPEIEQR	N-acetylglucosamine-6-phosphate deacetylase	nagA			0			0			0			0	0.884715		1	-0.265761	0.0958965	3			0	0.713267	0.208282	2
F4STJ2	SVDEAIAACGDVPEIMVIGGGR	Dihydrofolate reductase	ECIG_03456	-0.312862	0.000483909	2			0			0	-0.0831375	0.0012594	4	-0.268984	0.0199684	2	0.818032		1			0	0.130421	0.0255755	5	0.307879	0.494179	0.169681
P0AB80	SVDGIQVGEGRCGPVTKR	Branched-chain-amino-acid aminotransferase	ilvE			0			0			0			0			0			0			0	-0.151287	0.00285216	5
P0AD33	SVESEPCKITPTFTEESDGVR	UPF0381 protein YfcZ	yfcZ			0			0			0			0	-0.989351	0.0541194	3			0			0			0
P0A955	SVLCIGGSWLVPADALEAGDYDR	KHG/KDPG aldolase	eda	1.11038	1.6719	5	0.0698439	0.0441795	3	3.41416	0.965251	4	-0.0938809	0.00167513	4	-0.630554	0.0400274	5	0.105215	0.012564	5			0	-0.165105	0.0064972	5	0.0465644	0.180278	1.66971	0.495234	0.689818	-0.106595
A0A135PUP6	SVTFCAR	Phosphate acetyltransferase	pta			0			0			0			0			0			0	0.896412	0.0185497	3	-0.493338	0.00193722	5
P33219	SVTFPKCEDLDAAGIAASVK	Protein YebF	yebF	3.93538	1.28812	3			0			0			0	3.57265	0.250412	3			0			0			0
H3KIV8.1 (obsolete)	SVTLNVDQPAATCWFHPHQHGK	Tat (Twin-arginine translocation) pathway signal sequence domain protein	ECDEC2B_0229			0			0			0			0			0			0			0			0
W1F3F8	TADAELCETGTPEQPGKQNLPGAEEGDGFFYAK	16S rRNA (Cytosine(967)-C(5))-methyltransferase ## SSU rRNA m5C967 (EC 2.1.1.176)		0.519743		1			0			0			0	0.215519	0.0213155	3			0			0			0
E1I2W7.1 (obsolete)	TAGSSGANPFACIAAGIASLWGPAHGGANEAALK	Citrate synthase (Fragment)	gltA	1.04	3.90628	2	-0.431293	0.0309699	5	-0.839415		1	-0.388605	0.00489578	4	0.627733	0.111014	4	1.25638	0.0102442	5			0	0.855246	0.282243	5	0.45295	0.580414	1.65612	0.144432	0.411742	-0.443827
U9ZA84	TASLAQEGATSSAVGFNIQLNDCDTNVASK	Type-1 fimbrial protein, A chain	HMPREF1599_04106	-2.06744	0.955603	4			0			0	-1.83832	1.65798	5			0			0			0	-0.631347	0.0141593	5
A0A140N5I9	TATAAEISQFGNTLSCEK	Lysozyme (EC 3.2.1.17)	ECBD_0412	1.12618	0.55376	2			0			0			0			0			0			0			0
A0A0K5PLK6	TAWCHEQAKYYLNAGVPIEIK	Universal stress protein E	uspE			0			0			0			0			0			0			0			0
G3LXY3	TCAFIDAEHALDPIYAR	Protein RecA (Recombinase A) (Fragment)	recA			0	-0.65283	0.0360043	4			0	-0.600798	0.0597271	4			0			0			0			0
T5U1B4.1 (obsolete)	TCIHGDQVLAQPLGADR	Ribonuclease R	rnr			0	-0.231573		1	0.763751		1	0.0453342	0.00445591	4			0			0			0	0.138647	0.000767443	4
P0A9G6	TDADAADLITSDCDPYDSEFITGER	Isocitrate lyase	aceA	2.6408	0.396502	4	0.524246	0.0210408	4	3.9728	0.165344	3	0.581383	0.0312389	4			0			0			0	1.13666	0.0251179	5
W1FTG9.1 (obsolete)	TDQSHQCVIIGIAGASASGK	Uridine kinase [C1]				0	1.12848	0.0967796	2			0			0			0			0			0			0
P0A955	TECAVDAIR	KHG/KDPG aldolase	eda			0	-0.402292	0.00644597	3	3.82329	0.11409	4	-0.0938809	0.00167513	4			0	-0.428849	0.00847004	2			0	-0.165105	0.0064972	5				0.653806	0.822086	-0.0446667
A7ZR59	TEFDKDNGFTVLDACQVNDR	Agmatinase	speB			0	0.240795	0.0169487	2			0	0.13649	0.000788107	3			0			0			0	0.120263	0.000213233	4
A0A026UKM7	TFCAHAPGAVEPLQSAIK	NADH-quinone oxidoreductase subunit F	nuoF			0	-0.0650903	0.0324811	3			0	-0.29113	0.00204663	4			0			0			0	0.275431	0.0160073	5
E9TEY4	TFDNGVICASEQSVVVVDSVYDAVR	Aldehyde-alcohol dehydrogenase (EC 1.1.1.1) (EC 1.2.1.10) (Fragment)	adhE	-0.633877	0.0268646	4	-1.00098	0.065354	3			0	-0.715295	0.0101486	5			0			0			0	-0.689929	0.000966631	5
V0SQK8	TFKPERDGLFCAR	DNA-directed RNA polymerase subunit beta' (RNAP subunit beta') (EC 2.7.7.6) (RNA polymerase subunit beta') (Transcriptase subunit beta')	rpoC			0			0			0			0			0			0			0	-0.0374699	0.00643176	5
S1IJ71	TFVCVETAYASETQK	Putative glucose-6-phosphate 1-epimerase (EC 5.1.3.15)	A1WS_02364			0	-0.542557	0.0190333	3			0	-0.535067	0.00856276	5			0			0			0	-0.00255565	0.00192051	5
A0A0M3KKV2	TGAGMMDCK	Elongation factor Ts (EF-Ts)	tsf			0			0	4.19541	1.01633	4	0.0527454	0.00725844	5			0			0	3.40558		1	0.280721	0.00128543	5									1.0178
H1BZR6.1 (obsolete)	TGCDLLPETVGR	4-hydroxy-tetrahydrodipicolinate synthase	dapA	-0.123025		1			0	4.18507	1.53363	3	0.324833	0.00102273	4			0			0	3.24154		1	0.11905	0.00337109	5									0.73775
A0A0K4ZPW0	TGDVKQPNDPGEITNEVTPIKVGDTLYLCTAHQR	Glucose dehydrogenase (EC 1.1.5.2)	gcd_2			0			0			0			0			0			0			0			0
W1F5H4	TGEAFAAGLAPDCAITVHTQADTSSPDPLFNPLK	Phosphoanhydride phosphohydrolase (PH 2.5 acid phosphatase) (AP) / 4-phytase (EC 3.1.3.2) (EC 3.1.3.26)		0.0189564	0.385372	4			0			0	0.650307	0.191422	4	-0.945274	0.018798	5			0			0	-0.783185	0.00334997	4	0.278075	0.472727	-0.469261
A0A074PT96	TGLEAAPHLTCIDATPDELR	Methylenetetrahydrofolate reductase	metF	-0.394799	0.506919	3	-0.0852948	0.0370319	5	3.20039	0.716829	4	0.0342013	0.000865887	5	-1.4076	0.0830002	5	-0.319329	0.0222396	5	1.49149		1	-0.30275	0.00857875	4	0.259298	0.450509	0.67585	0.409759	0.635979	-0.102917			1.37195
W9AAW6	TGSAGGTGHVVEFCGEAIR	3-isopropylmalate dehydratase large subunit (EC 4.2.1.33) (Alpha-IPM isomerase) (IPMI) (Isopropylmalate isomerase)	leuC	-1.65499		1	-2.09347	0.019574	4			0	-2.11218	0.0117099	5			0			0			0	-1.16585	0.00456741	5
W1F5H4	TGVCQLD.VTDAILSR	Phosphoanhydride phosphohydrolase (PH 2.5 acid phosphatase) (AP) / 4-phytase (EC 3.1.3.2) (EC 3.1.3.26)		0.96915	0.0143828	3			0			0	0.650307	0.191422	4			0			0			0			0
W1F5H4	TGVCQLDNANVTDAILSR	Phosphoanhydride phosphohydrolase (PH 2.5 acid phosphatase) (AP) / 4-phytase (EC 3.1.3.2) (EC 3.1.3.26)				0			0			0			0			0			0			0	-0.783185	0.00334997	4
A0A017IRS9.1 (obsolete)	TGVIVQSSLDVVKDDFDVFIDFTRPEGTLNHLAFCR	4-hydroxy-tetrahydrodipicolinate reductase	dapB			0	-0.266362	0.119681	3			0			0			0			0			0			0
D7Y663	TIEDLNAIESCAR	Nitrite reductase [NAD(P)H], large subunit	nirB	-0.720993	0.159892	4			0	2.27715		1	-0.806438	0.02887	4			0			0			0	-0.258721	0.0177179	4
A1AFE8	TIFCTFLQR	Psynthase	yggX			0	-0.346435	0.0283856	4	4.14063	0.271189	3	-0.191408	0.00433335	4			0			0			0			0
P77737	TIQLLEGELPSPINPPSGCVFR	Oligopeptide transport ATP-binding protein OppF	oppF	-0.725443	0.117951	3	-0.393866	0.846671	5			0	-0.92981	0.0325096	5			0			0			0	-0.760076	0.00418612	5
W8ZDX3	TITPIAQFQIPCLIK	Bifunctional aspartokinase/homoserine dehydrogenase [Includes: Aspartokinase (EC 2.7.2.4); Homoserine dehydrogenase (EC 1.1.1.3)]	thrA			0	0.522034	0.00907318	4			0	0.458017	0.0384607	4			0			0			0	0.113548	0.00553629	5
W8U1Z9	TLAVVGESGCGK	Dipeptide ABC transporter ATP binding subunit DppF (Dipeptide ABC transporter ATP-binding protein) (Dipeptide transport ATP-binding protein DppF) (Dipeptide transport ATP-binding protein DppF (TC 3.A.1.5.2)) (Dipeptide transporter) (Dipeptide transporter ATP-binding subunit) (EC 3.6.3.-) (Dipeptide/heme ABC transporter ATPase) (Ole(C)_1_L06249) (Peptide ABC transporter ATP-binding protein) (Stage…	dppF			0			0	2.51602	0.687948	3	-0.894591	0.023	4	-1.87376	0.030069	3			0			0	-0.556221	0.00555082	5
E9YA76.1 (obsolete)	TLCLHEGIIPALESSHALAHALK	Tryptophan synthase beta chain	trpB			0	0.134568	0.057	4			0	-0.0329931	0.00531904	5			0			0			0	-0.0730363	0.000772307	5
V0VWX3	TLCVVQEGFPTYGGLEGGAMER	Tryptophanase (EC 4.1.99.1) (L-tryptophan indole-lyase) (TNase)	tnaA			0	-3.38591	4.09213	2			0	-2.33691	0.0706157	3			0			0			0			0
A0A073HA63	TLDDVIEGADIFLGCSGPK	NADP-dependent malic enzyme	maeB	-1.01885		1			0			0	-0.851403	0.000986471	5			0			0			0	1.00617	0.00366876	4
A0A0B1K0E4	TLDLGCGNGR	Tellurite methyltransferase (Tellurite resistance protein TehB)	tehB			0			0	3.77674		1			0			0			0			0			0
W1F7D4	TLQEDCEKLNK	Pantothenate synthetase (PS) (EC 6.3.2.1) (Pantoate--beta-alanine ligase) (Pantoate-activating enzyme)	panC	-0.392569	0.287881	2			0	0.758885	20.0348	2	-0.0601998	0.0161787	5			0			0			0	-0.138696		1
P0AG07	TLQLIKENGCK	Ribulose-phosphate3-epimerase	rpe			0			0			0			0			0			0			0			0
A0A061K730	TLSDQACQEMDSK	M48 family metallopeptidase	yggG_1	1.24298	0.0730819	5			0			0			0			0			0			0			0
A0A0F3UA94	TLVGSEYNTRREQCETGAR	Galactokinase (EC 2.7.1.6) (Galactose kinase)	galK	0.840201		1			0			0	1.04733	0.0160336	5			0			0			0	1.86663	0.0102584	4
Q0E821	TLVKDGQSYSMYQSCWAYR	W0084				0			0			0			0			0			0			0			0
A0A370V130	TLVYCSEGSPEGFNPQLFTSGTTYDASSVPLYNR	Periplasmic dipeptide transport protein	dppA_2	-0.102445	0.0459487	5			0			0	-0.536685	0.0165652	2			0			0			0			0
W8ZFS4	TMACGIAGLSVAADSLSAIK	Formate acetyltransferase 1	pflB			0	0.0951615	0.0469171	5			0	0.603143	0.00486689	5			0			0			0	-0.184312	0.0019486	4
A0A0K4ZPW0	TNESFQHVTCR	Glucose dehydrogenase (EC 1.1.5.2)	gcd_2	1.69256		1			0			0			0			0			0			0			0
E1JFZ8	TPAECEKTFADFAR	Endonuclease 4 (EC 3.1.21.2) (Fragment)	nfo	4		1			0			0	0.237834	0.11403	3			0			0			0			0
A0A026V0T8	TPNIQIIHAGLECGLFK	Aminoacyl-histidine dipeptidase	pepD			0	-2.03419	0.0625048	4			0	-1.6606	0.10583	4			0			0			0	-0.0102492	0.0104275	4
A0A0K4BIB3	TPNPDILCNKEIK	tRNA-specific 2-thiouridylase MnmA (EC 2.8.1.13)	mnmA			0			0			0			0			0			0			0			0
W1XBX1	TPVGNTAAICIYPR	Deoxyribose-phosphate aldolase (DERA) (EC 4.1.2.4) (2-deoxy-D-ribose 5-phosphate aldolase) (Phosphodeoxyriboaldolase) (Deoxyriboaldolase)	deoC	1.69865	1.20958	5	0.699675	0.0261268	5			0	0.862231	0.00749584	4			0			0			0			0
S1I8E1	TQRPSTCNTVETLLVNK	Gamma-glutamyl phosphate reductase (GPR) (EC 1.2.1.41) (Glutamate-5-semialdehyde dehydrogenase) (Glutamyl-gamma-semialdehyde dehydrogenase) (GSA dehydrogenase)	proA	-2.28376	0.567122	3	-1.8726	0.0189649	4			0	-1.60257	0.0167166	4			0			0			0			0
P0AEZ9	TRPCNFHPHLK	Molybdenum cofactor biosynthesis protein	moaB	1.20532	0.380109	3	0.798756		1	3.50123	0.00965343	2	0.911778	0.0562824	4			0			0			0			0
A1A7C2	TSQLVSQICNMPIPANK	2-isopropylmalate synthase	leuA			0			0			0			0			0			0			0	-0.153179	0.00883171	4
H9UND3.1 (obsolete)	TSQNSVYGYGVCSDPANAYSK	TonB-dependent siderophore receptor	fhuA	2.5777	6.56376	5			0			0	-0.100442	0.061766	4	3.61777		1			0			0	3.27707	0.0949984	3			2.33745
W8T981	TSYSEFLSQLANQYASCLK	Zinc ABC transporter substrate-binding protein (Zinc ABC transporter substrate-binding protein ZnuA)	znuA	0.150415	0.0228226	4	0.230659	0.0422669	4			0	0.0917503	0.0249381	5	0.229095	0.00154357	4			0			0	0.123579	0.0017541	4	0.675583	0.757403	-0.0468513
W1EQV9	TTESQVHRELASGLSCPVGFK	Phospho-2-dehydro-3-deoxyheptonate aldolase (EC 2.5.1.54)				0			0			0			0			0			0			0	-0.0240136	0.00703873	5
W8ZXG9	TTFADVAGCDEAKEEVAELVEYLREPSR	ATP-dependent zinc metalloprotease FtsH (EC 3.4.24.-)	mrsC			0	-0.236554	0.0606264	4			0	0.140009	0.00276217	5			0			0			0	0.0985126	0.00150683	5
H1C0T6.1 (obsolete)	TTLLGTLCGDPR	High-affinity branched-chain amino acid transport ATP-binding protein LivF	HMPREF0986_03299			0	-0.402093	0.050909	4			0	-0.443106	0.0205037	3			0			0			0			0
D8AJP0.1 (obsolete)	TTQAFSQDCR	Dihydroxy-acid dehydratase	ilvD			0			0	4.98682		1	0.597654	0.0186959	5			0			0			0	-0.172817	0.00706852	5
P0AC62	TTVPQIFIDAQHIGGCDDLYALDAR	Glutaredoxin-3	grxC	1.39802	0.947777	5	0.268514	0.00255808	4	5.26596	0.380601	4			0			0			0			0	0.176579	0.00218928	2
M8JQY9.1 (obsolete)	TTVSHQQALLECLK	Divalent-cation tolerance protein CutA	cutA			0	-0.312724		1			0			0			0			0			0			0
H9UQ50.1 (obsolete)	TVASCALLQAAK	ATP-dependent dethiobiotin synthetase BioD	bioD			0			0			0			0			0			0			0			0
P19926	TVATAQFFITGAFPGCDIPVHHQEK	Glucose-1-phosphatase	agp	-2.12167	0.102047	4			0			0	-1.93223	0.0313807	5			0			0			0	1.47394	0.0194449	4
W1WTB6	TVILNEGDFVVFYPGEVHKPLCAVGAPAQVR	Toxin-antitoxin biofilm protein TabA	Q609_ECAC01723G0001	-1.02876		1	0.0131215	0.0803459	4			0	-0.146921	0.00590043	3			0			0			0			0
P64463	TVVVEGCEEK	Uncharacterized protein	ydfZ	0.220771	2.51243	5	0.769832	0.00447026	4	3.04885	0.945711	2	0.948265	0.0137029	4	-2.77666	0.276376	5	-0.795698	0.0113612	5	0.375877	0.0162066	3	-0.922858	0.00267236	5	0.207318	0.394523	1.1263	0.00607629	0.0758837	-0.305593	0.454369	0.566625	0.801852
V0YTF4	TYDATGCFVGLEAWGDVSSER	TraB pilus assembly protein	HMPREF1611_03289	-0.662786	0.135481	4			0			0	-1.98216	0.191821	4			0			0			0			0
D7Y3G0	TYNFDVIDGVNYQIDVTQPARYDGECQMI.AER	2',3'-cyclic-nucleotide 2'-phosphodiesterase (EC 3.1.4.16) (Fragment)	cpdB			0			0			0			0			0			0			0			0
W8T9R4	TYNIAWWGNNYYDVNELGHISVCPDPDVPEAR	Biosynthetic arginine decarboxylase (ADC) (EC 4.1.1.19)	speA			0			0			0			0			0			0			0			0
W1EUR7	VAALLCHDTFTHPQPTAPEVQKPTLH	UPF0149 exported protein YgfB				0	-0.399872	0.0148924	4			0			0			0			0			0			0
W1XDK8	VACETYVK	S-adenosylmethionine synthase (Fragment)	Q609_ECAC00144G0001			0			0	4.00785	0.542263	4	0.868943	0.00663537	4			0			0			0	-0.239434	0.00610397	5
D6IHB8	VACGAAESVPLIR	23S rRNA (guanosine-2'-O-)-methyltransferase RlmB (EC 2.1.1.185) (23S rRNA (guanosine2251 2'-O)-methyltransferase) (23S rRNA Gm2251 2'-O-methyltransferase)	rlmB			0			0			0			0			0			0	2.71763		1			0
V0XGE5	VAEHAEICGR	Isoleucine--tRNA ligase (EC 6.1.1.5) (Isoleucyl-tRNA synthetase) (IleRS)	ileS			0	-0.614791	0.00605702	3			0	-0.60827	0.0139561	5			0			0			0	-0.364137	0.0076244	5
A0A0H0QP19	VAEVIDIPFCVAGGIK	Imidazole glycerol phosphate synthase subunit HisF	hisF			0	0.0586173	0.0147404	4			0	0.0682702	0.00638038	4			0			0			0	0.25169	0.00686418	4
W1EQV9	VAIDAINAAGAPHCFLSVTK	Phospho-2-dehydro-3-deoxyheptonate aldolase (EC 2.5.1.54)		0.554638		1	0.197649	0.00417135	4			0	0.34308	0.00271246	5			0			0			0	-0.0240136	0.00703873	5
A0A1J0H7P9	VALAGAQDYYGVVPDLTCLGK	Glutamate-1-semialdehyde 2,1-aminomutase	hemL	-2.0015		1	-0.64071	0.0155886	3			0	0.0674875	0.0213354	4			0			0			0			0
V0XGE5	VALSKAEGEKCPR	Isoleucine--tRNA ligase (EC 6.1.1.5) (Isoleucyl-tRNA synthetase) (IleRS)	ileS	0.351125	2.03648	3	-0.427573	0.162992	2	2.24361	3.20356	3	-0.60827	0.0139561	5			0			0			0	-0.364137	0.0076244	5
A0A0E1L924	VATITLNPAYDLVGFCPEIERGEVNLVK	Phosphofructokinase	fruK	-1.37763		1			0			0			0			0			0			0			0
P0AFP6	VAWCTGGGQSFIDSAAR	GTP cyclohydrolase 1 type 2 homolog	ybgI	1.25057	2.48426	2	0.140259	0.00826227	5			0	0.336208	0.00254861	5	-0.620351	0.00619485	5	-0.102109	0.00255599	5	3.93861	0.000872526	2	0.131282	0.000676588	4	0.375578	0.520759	1.66599	0.500269	0.689818	0.0374417
W1HAA4	VCLGAEKIPSLNVSK	Pyruvate kinase (EC 2.7.1.40)		-1.30811		1			0			0			0	-2.40704	0.157149	4			0			0	-2.48281	0.0169669	3
A1AIF9	VCPIETPEGPNIGLINSLSVYAQTNEYGFLETPYR	DNA-directed RNA polymerase subunit beta	rpoB	-0.191614	0.698451	3			0			0	-0.406161	0.00134255	5	-0.821704	0.00504394	4			0			0	-0.171971	0.00536097	5	0.216817	0.401913	0.86428
A0A0H2XKX6	VCQDIAGESNIFADWAASR	TraG	traG			0			0			0			0			0			0			0			0
A6TFM8	VCQVTGK	ribosomal protein L28	rpmB	2.5048		1			0	4.41721	0.1968	3	0.0918864	0.00945221	5	0.462969	0.0303305	2			0	3.88879	0.0115196	3	-0.00139912	0.00414037	5			1.94854				0.24669	0.446969	0.435137
K4W3Y2	VDLDGNPCGELDEQHVEHAR	RNA chaperone ProQ	ECO9634_02134	1.33804	0.0404399	3	-0.740994	0.037202	4			0	-0.138441	0.00235002	3	-0.482166	0.0135489	5	-0.288326	0.017002	5	2.85533	0.00812153	2	-0.0981325	0.0749514	5	4.61267e-05	0.00235246	1.86051	0.0371387	0.195292	-0.412359
H4LD18	VDRPTAECAAALDK	Uncharacterized protein	ECDEC2E_2194	0.398038	0.0387625	3			0			0	0.657912	0.0223983	4	0.194958	0.0135585	4			0			0	0.242594	0.00225906	4	0.216023	0.401913	-0.212238
H4UJV6	VFFCNSGAEANEAALK	Succinylornithine transaminase (EC 2.6.1.81) (Succinylornithine aminotransferase)	astC			0			0			0			0			0			0			0			0
P00509	VGACTLVAADSETVDR	Aspartate aminotransferase	aspC	0.640251		1	-0.32006	0.0227077	3			0			0	-0.0757666	0.0614479	3	1.26415	0.122957	4	2.59394	0.0427041	2			0
A1AJ82	VGAGPFPTELFDETGEFLCK	Adenylosuccinate synthetase	purA	1.50144	0.177558	4	-0.327613	0.0238447	4			0	-0.294829	0.010064	5	-1.00913	0.085297	4	-0.250627	0.0105624	5			0	-0.17945	0.0143148	4	6.37195e-05	0.00243316	2.62595	0.749364	0.865544	0.0383923
W1ET61	VGIGPGSICTTR	Inosine-5'-monophosphate dehydrogenase (IMP dehydrogenase) (IMPD) (IMPDH) (EC 1.1.1.205)	guaB	0.595662	1.29273	4	0.175441	0.0363956	2	2.56892	0.368815	3	0.211719	0.00538016	5	-0.985776	0.00857948	5	0.212159	0.040865	4	1.8151	0.00827451	4	0.107898	0.00252755	5	0.0813536	0.249942	1.47762	0.502317	0.689818	-0.140539	0.209243	0.430852	0.649997
W8ZM43	VGIGPGSVCTTR	GMP reductase (EC 1.7.1.7) (Guanosine 5'-monophosphate oxidoreductase) (Guanosine monophosphate reductase)	guaC	-0.172762	0.0382817	2			0	1.59075	0.547793	4	0.00875029	0.0254385	5	-0.803127	0.0171866	5			0	0.725376	0.00135221	2	0.189747	0.00338059	5	0.0404581	0.172414	0.811362				0.0699587	0.305291	1.04637
P0ACJ0	VGLSPTPCLER	Leucine-responsive regulatory protein	lrp	0.108391	1.32949	3	-0.439111	0.00795704	4	3.61388	2.66888e-05	2	-0.0973019	0.00956871	5	-0.77069	0.0100306	4	-0.802692	0.0385765	4	3.07835	0.152291	5	0.179591	0.00264548	5	0.226336	0.411953	1.15597	0.00294627	0.0487771	0.640474	0.0110061	0.245908	0.812428
Q84A28	VGQALEKVAATGDCR	IncF plasmid conjugative transfer protein TrbC (TrbC) (Type-F conjugative transfer system pilin assembly protein TrbC)	trbC			0			0			0			0			0			0			0			0
P0A9M0	VGQVTGLAWTEVGGDLLTIETACVPGKGK	Lon protease	lon			0			0			0			0	-0.115074	0.0429876	4			0			0	0.148309	0.00221412	5
H1BXA6.1 (obsolete)	VIAAGNGCTDDLQLEHLPANTDIR	Cell shape-determining protein MreC	HMPREF0986_02230	-1.17072	0.0419842	4			0			0			0	-0.128559	0.0122554	5			0			0			0
A1AJF0	VIASCFFEASTR	Aspartate carbamoyltransferase	pyrB			0	-0.614021	0.0413092	4			0	-0.761603	0.00234002	4			0	-0.292369	0.0120706	4			0	-0.598701	0.00577042	5				0.252663	0.505326	-0.158751
W8TBR5	VIAVEAEDSACLK	L-threonine dehydratase (EC 4.3.1.19) (Threonine deaminase)	ilvA			0			0			0			0	-0.833798	0.0130404	4			0			0	-0.64164	0.0142741	4
P0AGE9	VICQGFTGSQGTFHSEQAIAYGTK	Succinate--CoA ligase [ADP-forming] subunit alpha	sucD			0	1.56453	0.0182795	3			0	1.59495	0.0249991	4			0	0.746866	2.48113	4	3.32865	0.0626484	2	1.93082	0.0400454	4				0.245757	0.505073	1.15354
A1AHR4	VIDLMCPFAK	ATP synthase subunit beta	atpD	-1.48556		1	-0.288683	0.0129105	3	4.00856	0.0151164	2	-0.223412	0.00226825	3	-1.56089	0.0649879	2	-0.0821592	0.0297781	4	1.35183	0.0435732	5	-0.143839	0.000581448	4			0.154908	0.310227	0.54063	-0.126952	0.000240282	0.0254699	2.7363
V2SM61	VIGVSGCKDAQLKAEIEK	Probable septum site-determining protein MinC	minC			0			0			0			0			0			0			0			0
A7ZJQ2	VIVTGCLGAKEDQIR	Ribosomal protein S12 methylthiotransferase RimO	rimO			0	-0.944912	0.0233461	4			0			0			0	-0.455721	0.0121337	5			0			0
V2QJC2	VKEVVDFCHR	D-tagatose-1,6-bisphosphate aldolase subunit GatY (TBPA) (TagBP aldolase) (EC 4.1.2.40) (D-tagatose-bisphosphate aldolase class II) (Tagatose-bisphosphate aldolase)	gatY	-0.58278	0.0254215	3	-2.82313	0.111551	5			0	-2.60882	0.0256876	5	-1.57128	0.02274	5	-0.421894	0.0186309	5			0	-0.41799	0.0135512	5	1.91852e-08	4.89222e-06	3.17934	0.28607	0.526843	-0.210408
A0A024KK87	VLAPDTAGKFYPNQDCSSLGQ	Copper homeostasis protein	cutF	-0.0444604	0.0467357	3			0			0	0.0670694	0.0619086	3	1.39886	0.0630276	4			0			0	1.29971	0.0210113	4	0.40769	0.547164	-0.210682
P00946	VLCAAQPLSIQVHPNKHNSEIGFAK	Mannose-6-phosphate isomerase	manA			0	-0.357767	0.042231	4			0	-0.161458	0.0108652	5	-1.02627	0.0358234	4	-0.156456	0.0188043	4			0	-0.33649	0.0076688	5				0.0292225	0.180814	-0.376343
P15640	VLCVTALGHTVAEAQK	Phosphoribosylamine--glycine ligase	purD			0			0			0			0	-0.624043		1	-0.0616523	0.0218075	4			0	0.0181459	0.0047451	4
P15640	VLCVTALGHTVAEAQKR	Phosphoribosylamine--glycine ligase	purD			0	-0.223235	0.00210733	4			0	-0.16152	0.00533256	5			0			0			0			0
W9AL06	VLDGAVMVYCAVGGVQPQSETVWR	Elongation factor G (EF-G)	fusA			0	-1.17192		1			0	-0.0283893	0.0103565	5			0			0	3.934	0.110344	2	0.302561	0.00353223	5
A1AE82	VLDICAR	Serine hydroxymethyltransferase	glyA	0.0892269		1	0.021878	0.00953211	5	4.19526	0.945924	2	0.140027	0.00497962	5	-0.494922	0.0138899	4	-0.254877	0.00776753	5			0	-0.0519869	0.000317747	5			0.392135	0.233559	0.48838	0.0847413
W1F0R3	VLDVGCGGGILAESMAR	Ubiquinone biosynthesis O-methyltransferase (2-octaprenyl-6-hydroxyphenol methylase) (EC 2.1.1.222) (3-demethylubiquinone-8 3-O-methyltransferase) (EC 2.1.1.64)	ubiG			0	-1.17485		1			0	-0.262425	0.00844246	3			0	-1.5643	0.0223532	4	1.13468		1	-0.204917	0.00771104	5						0.446954
A0A136X303	VLEAGGYSQLATQQAQIDQCK	Reductase (Solute-binding periplasmic protein)	torT	-0.152576	0.319399	3			0			0			0	-0.0873439	0.0429205	3			0			0	0.0223323		1
A7ZYL0	VLFCHGGGR	Phosphoserine aminotransferase	serC	2.28639	0.219718	3	0.325651	0.00577764	2			0	0.448825	0.000174678	3	-0.977554	0.0476551	5	0.288418		1			0	0.0795552	0.00280695	5	0.00980595	0.0926117	2.89468			-0.332036
P63355	VLLCDEATSALDPATTR	Methionine import ATP-binding protein MetN	metN	0.511429	1.5752	2	-0.789603	0.00336595	4			0	-0.558767	0.00332642	3	-0.665955	0.168667	3	-0.434773		1			0	-0.17945	0.0143148	4	0.340156	0.504302	1.5567			0.0244868
I2WYA6	VLNFPQSKLCLNR	Histidine phosphatase superfamily (Branch 2)	EC40967_3546	1.03828	0.0263435	3			0			0	0.697401	0.210571	3	-0.757048	0.0297917	5			0			0	-0.917403	0.0211201	2	0.600112	0.692436	0.180527
W1F5H4	VLNFPQSNLCLK	Phosphoanhydride phosphohydrolase (PH 2.5 acid phosphatase) (AP) / 4-phytase (EC 3.1.3.2) (EC 3.1.3.26)		0.572876	0.142563	3			0			0	0.650307	0.191422	4	-0.78397	0.0662235	5	-0.926481		1			0	-0.783185	0.00334997	4	0.824498	0.861667	-0.076645
I4SI56	VLNIFPSIDTGVCAASVR	Thiol peroxidase (Tpx) (EC 1.11.1.15) (Peroxiredoxin tpx) (Prx) (Thioredoxin peroxidase)	tpx	0.775078	0.823024	5	0.75642	0.0333096	4	2.55537	17.4321	3	0.947136	0.0298945	5	1.13901	0.0126291	5	1.06176	0.0101839	4	4.85778	0.0393229	5	1.15505	0.00787377	5	0.72787	0.793192	-0.156019	0.491159	0.689818	-0.0974229	0.477014	0.581189	-2.0945
I2WFW6	VLNLCDK	ATP-dependent chaperone protein ClpB	clpB			0	0.572186	0.0275643	4			0	0.782978	0.00383077	5			0	0.553658	0.000413199	3			0	0.0369839	0.0108693	5				0.00076201	0.0227079	-0.727466
W9AL06	VLNNEIILVTCGSAFK	Elongation factor G (EF-G)	fusA	0.612897	0.0273289	2	-0.27452	0.0246421	4	4.51071	0.712371	2	-0.0283893	0.0103565	5	0.876774	0.0320935	4	0.186613	0.0151217	4	4.12807	0.000547318	2	0.302561	0.00353223	5	0.709828	0.780199	0.067073	0.281675	0.526843	-0.130183	0.444757	0.561241	0.713583
T9CJ37	VLSMGDFSTELCGGTHASR	Alanine--tRNA ligase (EC 6.1.1.7) (Alanyl-tRNA synthetase) (AlaRS)	alaS	0.358896	5.33433	3	-0.17451	0.11232	5			0	-0.0527989	0.00777802	5	-0.645848	0.0138405	5	-0.155454	0.0444291	4			0	-0.0792795	0.0024891	5	0.540009	0.645233	0.978263	0.816268	0.889439	-0.0455368
A0A0S3NRK9.1 (obsolete)	VLTCGQWGERVPGLDFK	Bifunctional purine biosynthesis protein PurH	purH			0	-0.107565	0.00184866	3			0	-0.0863141	0.00503056	5			0	-0.246824	0.0209892	5			0	-0.195878	0.000398778	5				0.710541	0.849108	0.0296945
D8AE74	VLTWDSDTKPECR	Autoinducer 2 ABC transporter, periplasmic substrate-binding protein LsrB	lsrB	-0.0673144	0.0426786	4			0			0	-0.257036	0.0321061	4	2.62121	0.0124405	5			0			0	2.56097	0.0113806	3	0.433767	0.564339	0.129487
A0A4C1SJP7	VLVCVPVGATQVER	Rod shape-determining protein MreB	mreB	0.716217	0.885138	5	-0.325016	0.00206442	4			0	-0.289559	0.0082074	5	0.199455	0.0217442	5	-0.106328	0.0133788	5	3.80841	0.00746516	4	-0.025277	0.00086062	5	0.142077	0.329359	0.781043	0.535368	0.723902	0.0455937
P58578	VLVVDGEPVPYCLAR	Glutathione synthetase	gshB	0.520247	0.191406	2	0.410316	0.0129657	4			0	0.480232	0.00464259	4	0.254559	0.25465	4	0.33562	0.00986851	3			0	0.379955	0.0393068	2	0.734353	0.796851	0.165411	0.90229	0.940148	-0.0255815
A0A029HS70	VNAICPGYVR	Oxidoreductase ucpA	ucpA			0	1.12849		1			0	-1.66864		1			0			0			0			0
A1AF99	VNCPPDQRDALNQAADDLNQR	Cell division protein ZapA	zapA			0			0			0			0			0			0	1.57783		1			0
V2R0Q4	VNEIETYMDGVHLICTTAK	Galactitol-specific phosphotransferase enzyme IIB component	G723_03417	-3.56639		1	-2.71514	0.175454	5			0	-3.52308	0.0939081	3			0	-0.553035	0.0147319	4			0	-0.566045	0.0081411	5				0.0250018	0.180814	0.794932
A1ABQ2	VNGELVDACDLIENDAQLSIITAKDEEGLEIIR	Threonine--tRNA ligase	thrS	1.2356		1	-0.975301	0.0172055	3			0	-0.521395	0.00396982	4	0.215474	0.0200523	3	-0.250896	0.00237219	4			0	0.0328223	0.00742942	4			1.57435	0.150303	0.411742	-0.170189
D7X653	VNICYFALSPEDEAR	Uncharacterized protein (Fragment)	HMPREF9552_02100	0.613854	0.0323587	4			0			0	0.604966	0.0665483	3	1.13842	0.0494873	5			0			0	1.28091	0.0186986	4	0.501559	0.617863	0.151379
A0A2T1M7X2	VNILQPGPGVGGHCIAVDPWFIVAQNPQQAR	UDP-N-acetyl-D-mannosamine dehydrogenase	rffD			0			0			0			0	-1.43165	0.0141233	2			0			0			0
P0ABU2	VNPADDIEVINTELALADLDTCER	Ribosome-binding ATPase YchF	ychF			0	-0.599562	0.00354255	2			0	-0.452064	0.00670708	3	0.172382	0.00415534	5	-0.259955	0.00756899	4			0	-0.047699	0.00628742	4				0.478147	0.681759	0.0647582
D2TLY8	VNPAEDIDVINTELALADLDTCER	Ribosome-binding ATPase YchF	engD	0.693916	0.477555	2			0			0			0	0.144852	0.00673541	4			0			0			0
D9IEM6	VPVTFICPK	Baseplate hub assembly protein				0	-2.21981		1			0			0			0			0			0			0
A1AEN2	VQDQNQIPELNVYQCGTYQMHSLQEAQDIAR	S-ribosylhomocysteine lyase	luxS	2.14342	0.994336	5	1.35452	0.123061	3			0	1.49502	0.000302182	5	-0.442366	0.00115791	4	-0.0517439	0.0375892	4	3.55403	0.006642	4	0.226739	0.00525962	5	0.0422178	0.172414	1.31751	0.586198	0.759509	0.137989
A0A0S3N6T8.1 (obsolete)	VQGDVAAWFGSLPVVPEGCK	Predicted spermidine/putrescine transporter subunit	ydcS	-0.331772		1			0			0	-1.20879		1			0			0			0			0
W8SU61	VQGRGDEAGDQLLSDALALEAAGAQLLVLECVPVELAK	3-methyl-2-oxobutanoate hydroxymethyltransferase (EC 2.1.2.11) (Ketopantoate hydroxymethyltransferase) (KPHMT)	panB			0			0			0			0			0			0			0	-0.20973	0.00716514	5
Q2EW86	VQPGDMVLLSPACASLDQFK	MurD (Fragment)	murD			0	-0.00909482	0.129176	3			0			0	-0.866078	0.0361125	4	-0.72891	0.969922	4			0			0
A0A140RLQ0	VRIDPIIVAQDGSLSGPGMACTTVAK	Endolytic peptidoglycan transglycosylase RlpA (EC 4.2.2.-)	rlpA	-0.102841	0.150307	5			0			0	-0.141436	0.0234325	5	0.0664492	0.0220788	5			0			0	0.0920324	0.00755274	5	0.761101	0.815466	0.0641786
A0A0A8J6R9	VSCPEEIAFR	Glucose-1-phosphate thymidylyltransferase (EC 2.7.7.24)	rmlA			0			0	3.9898	0.000643268	2			0			0			0			0			0
A0A0F3UR24	VSGNSPVIFDVTHALQCR	2-dehydro-3-deoxyphosphooctonate aldolase (EC 2.5.1.55) (3-deoxy-D-manno-octulosonic acid 8-phosphate synthase) (KDO-8-phosphate synthase) (KDO 8-P synthase) (KDOPS) (Phospho-2-dehydro-3-deoxyoctonate aldolase)	kdsA	1.52267	0.0512904	5	-0.0323737	0.0121672	5			0	-0.00723772	0.00790532	4	-0.0698522	0.00935662	5	0.013279	0.0510112	4			0	0.175201	0.00805978	5	6.02646e-07	7.68374e-05	1.77496	0.356681	0.584017	0.136786
A1ABQ2	VSILDENIAHDDKPGLYFHEEYVDMCR	Threonine--tRNA ligase	thrS			0			0			0			0	-0.00530649	0.923184	2			0			0	0.0328223	0.00742942	4
E1J004	VTINGAHNCR	Nucleoid-associated protein YbaB	ybaB			0			0	3.91167	0.975598	4			0			0			0	2.95791	0.0740037	5			0
W1EW10	VTPLTAQETLPLVQCFGR	Molybdopterin molybdenumtransferase (EC 2.10.1.1)		2.85947	1.62811	3	0.272121	0.00777486	4			0	0.388444	0.0481312	5	0.776165	0.0112044	5	0.227519	0.00999697	4			0	0.363824	0.00768436	5	0.109986	0.289139	2.05868	0.876883	0.923658	0.019982
P27302	VTPNMSTWRPCDQVESAVAWK	Transketolase 1	tktA	0.278864	3.6601	4	-0.274833	0.0157894	3	2.83383	1.23308	3	-0.119487	0.00636487	5	-1.68628	0.0372553	5	-0.0909789	0.0103994	4	1.84265	0.0767775	2	-0.0869892	0.00285657	5	0.129272	0.308078	1.99764	0.185085	0.452094	-0.151356	0.26701	0.456502	1.02368
I2S528	VTTASVASDGNLAITCSR	DJ-1 family protein	EC970246_4377			0	0.00917145	0.000713531	4			0			0			0	0.0107075	0.0012642	3			0			0
A0A1J8NSZ7.1 (obsolete)	VTTFGESHGLALGCIVDGVPPGIPLTEADLQHDLDR	Chorismate synthase	aroC			0	-0.45506		1			0	-0.0434119	0.000790275	3			0	0.584866		1			0	0.0600966	0.00434207	5						-0.936418
W8SRP0	VTVTDKQCEPMTITVNAGK	Ferrous iron transporter (Inactive ferrous ion transporter EfeUOB) (Inactive ferrous ion transporter periplasmic protein EfeO) (Iron ABC transporter substrate-binding protein) (Iron uptake system component EfeO) (Iron uptake system protein EfeO) (Protein ycdO)	efeO	4.0842	0.0142082	2	1.7176	0.0457955	4			0	1.72168		1	4.00488	0.010947	5	1.90774	0.0159099	3			0			0
P0AB28	VTVTLECQR	Large ribosomal RNA subunit accumulation protein YceD	yceD	0.0580183	0.93088	3	-0.507767		1	-0.0662461		1	0.0134576	0.0106567	4	0.278066	0.0148199	4			0	0.627136	4.72248	3	0.214858	0.00426533	5	0.976607	0.980452	-0.0186467						-0.491981
W1X296	VVACQGDPDAPVNR	Periplasmic nitrate reductase (EC 1.9.6.1)	napA	-1.03656		1			0			0			0			0			0			0			0
S0U9F3	VVAQGAPYTWENLCQPLAEVDDVLGR	Oligopeptidase A	WC5_01524	-0.255439	0.82667	2			0			0	0.415863	0.00651382	4	0.0955512	0.0114521	3			0			0	0.340525	0.00756563	5	0.629675	0.713632	-0.426327
A0A023YVN3	VVCVGSNYAK	Fumarylacetoacetate hydrolase	ycgM			0			0	4.78998	0.52456	3			0			0			0	4.64792	0.0145221	3			0
A1AFY9	VVFCGINPGLSSAGTGFPFAHPANR	G/U mismatch-specific DNA glycosylase	mug			0	1.01202	1.14812	2			0	0.578697		1			0	0.534689	0.00202575	3			0			0
A8A6N0	VVIVGCGAQGLNQGLNMR	Ketol-acid reductoisomerase (NADP(+))	ilvC	2.25123	0.213075	3	0.332035	0.0202288	4	2.77909	1.25305	3	0.0073619	0.00549812	5	-0.650663	0.00305031	5	-0.188204	0.0215384	5	1.98659	0.00614122	4	0.145649	0.00203378	5	0.00782071	0.0837341	3.04018	0.000228844	0.0113659	0.658527	0.287754	0.457994	0.930786
A1AG69	VVSEITESNGSSSMASVCGASLALMDAGVPIK	Polyribonucleotide nucleotidyltransferase	pnp			0			0			0			0			0	-1.62809	0.0183725	3			0	-0.194282	0.000391821	5
A0A1C7CEI1	VVTHEAVGKCEAVSEIR	Uncharacterized protein	AMK83_18070			0			0			0			0			0			0			0			0
W1EXC4	VVVLGGGDTAMDCVR	Glutamate synthase [NADPH] small chain (EC 1.4.1.13)		-0.00102112	0.149	3	-0.325774	0.0195813	4			0	-0.341465	0.00350392	3	-2.60337	0.0130209	5	-0.60091	0.0323954	4	-0.57523	0.013567	3	-0.430937	0.00396965	5	0.00847949	0.0864908	2.51287	0.172766	0.439387	0.185664
W8U0B3	VVVSLGPQGALGVDSENCIQVVPPPVK	Phosphofructokinase	pfkB	0.348799		1			0			0	1.13208	0.0143216	4	-0.539258	0.00324418	4			0			0	0.0694573	0.0013821	5			-0.174566
W1WBZ0	VVVVELEEEGIKGTGECTPYPR	L-Ala-D/L-Glu epimerase (Fragment)	Q609_ECAC02426G0002			0			0			0			0			0			0			0			0
A0A0J8WZD1	VVYVCSPNNPTGQLINPQDFR	Histidinol-phosphate aminotransferase	hisC			0			0			0			0	0.0554905	0.0149978	2			0			0	0.441015	0.0201557	5
H1C035.1 (obsolete)	VYGENACQALFQSRPEAIVR	Uncharacterized protein	HMPREF0986_03119			0	0.327765	0.00901644	4			0	0.3494	0.00644107	4	0.220043	0.0526184	3	0.550123	0.016984	3			0	0.402763	0.0354308	5				0.226177	0.48838	-0.168995
S1IJ71	VYLNPQDCSVINDEALNR	Putative glucose-6-phosphate 1-epimerase (EC 5.1.3.15)	A1WS_02364	0.567719	0.83654	5	-0.581881	0.0046056	4	2.72188		1	-0.535067	0.00856276	5	-0.478971	0.01899	5	-0.131744	0.00719341	5	3.20342	0.0194777	3	-0.00255565	0.00192051	5	0.0191935	0.134171	1.5792	0.252086	0.505326	0.0823733			0.0509669
A0A370V130	WCYKPFEDLIQPAR	Periplasmic dipeptide transport protein	dppA_2	-0.921643	0.0133888	4	-0.454318	0.0457353	4			0	-0.536685	0.0165652	2	0.0503397	0.00956455	5	-0.0158966	0.00164724	5			0			0
D8AJP0.1 (obsolete)	WDTLDDDRANGCIR	Dihydroxy-acid dehydratase	ilvD	1.12931	0.08344	3	0.228468	0.0686151	4			0	0.597654	0.0186959	5	-0.509117	0.0249287	5	-0.347943	0.00744004	5	2.88973	0.42561	3	-0.172817	0.00706852	5	0.0210465	0.134171	0.867959	0.263927	0.518165	-0.19406
W1EQV9	WGHSAIVNTSGNGDCHIILR	Phospho-2-dehydro-3-deoxyheptonate aldolase (EC 2.5.1.54)				0	0.408097	0.00249582	4	3.00945	0.45066	2	0.34308	0.00271246	5			0	0.0407142	0.00083818	4	2.69962	0.0770615	5	-0.0240136	0.00703873	5				0.995735	0.996424	0.000289127	0.926332	0.962659	-0.0572626
W8SX42	WINDGAHIYVCGDANR	Sulfite reductase [NADPH] flavoprotein alpha-component (SiR-FP) (EC 1.8.1.2)	cysJ	-0.861657		1			0			0	-0.145128	0.000593102	4	-0.532033	0.0293687	4	-1.08617		1			0	-0.33242	0.0017353	5			-0.516916
W1F4F0	WLEVLGCGMVHPNVLR	Phenylalanine--tRNA ligase alpha subunit (EC 6.1.1.20) (Phenylalanyl-tRNA synthetase alpha subunit) (PheRS)	pheS			0	-0.342177		1			0	-0.101404	0.00553096	5			0	0.104337		1			0	0.0344633	0.00116038	4						-0.310646
P0AE08	WSVFFFYPADFTFVCPTELGDVADHYEELQK	Alkyl hydroperoxide reductase C	ahpC	-1.40474	0.022394	4	0.846988	0.0697917	3			0	0.441182	0.00929805	5	-0.393333	0.181566	4	0.577041	0.064174	2			0	0.285269	0.00384931	5	0.00727626	0.0837341	-1.16732	0.682461	0.833533	0.114034
A0A023Z1F0	WTGMCGELAGDER	Phosphoenolpyruvate-protein phosphotransferase	ptsI	1.33729	0.471052	3	-0.616498	0.0111883	4	3.59006	1.36778	3	-0.41649	0.000862902	4	-1.34658	0.0662956	5	-0.0472557	0.00489226	4	2.60972	0.0139128	4	-0.0809759	0.00159264	5	0.0182253	0.132785	3.01939	0.0134124	0.128932	-0.233728	0.191882	0.42374	1.31586
A1AFB0	YAALCDVFVMDAFGTAHR	Phosphoglycerate kinase	pgk			0	-0.0518913	0.0431756	5	3.73779		1	-0.630506		1	-0.0514078	0.0254179	4	-0.0551051	0.00316081	5	3.33044	0.325731	3	-0.479895		1						0.153825			0.55797
A7ZHT0	YAEIASGDLGYVPDALGCVLK	UPF0253 protein YaeP	yaeP	3.00457	0.894737	4			0	5.98324		1			0	1.36051	0.0160909	5			0	5.27365	0.00913702	2			0
G0F2K9	YAGCPWELGLVETQQALVANGLR	Glutamate synthase [NADPH] large chain	UMNF18_4120			0			0			0			0			0	-0.291486		1			0			0
A1AJE9	YCEKEFSHNVVLAN	Aspartate carbamoyltransferase regulatory chain	pyrI	-0.65775	2.59269	4	-0.778296	0.00943732	5			0	-0.928326	0.000620718	5	-1.87229	0.0660541	5	-0.307267	0.0204053	5			0	-0.568438	0.00651157	5	0.1486	0.329504	1.57443	0.228403	0.48838	-0.111141
P58578	YCMAQNYLPAIKDGDKR	Glutathione synthetase	gshB			0			0			0			0	-0.0842207	0.000369944	3			0			0	0.379955	0.0393068	2
A7ZYL0	YCTPNVFDAK	Phosphoserine aminotransferase	serC	1.23931	3.53317	4	0.269993	0.00906808	4	3.44555	1.59945	4	0.448825	0.000174678	3	-0.559693	0.0527225	5	0.164773	0.00539911	5	2.13803	0.00560661	5	0.0795552	0.00280695	5	0.227786	0.411953	1.42974	0.00407278	0.0606844	-0.26405	0.235308	0.445404	0.93825
A0A026UF79	YCVNSASLR	Peptide methionine sulfoxide reductase MsrB (EC 1.8.4.12) (Peptide-methionine (R)-S-oxide reductase)	msrB			0	-0.369911		1			0	0.395766	0.0204925	3			0			0			0			0
A0A029HIP5	YDDACDPK	Leu/Ile/Val/Thr-binding protein	livJ	0.0830387	0.0248885	5			0			0	0.131664	0.0142739	4	0.55275	0.0130451	5	0.594835		1			0	0.479294	0.00593582	4	0.298857	0.488516	-0.122081
A0A0J2BH47.1 (obsolete)	YDDNIGVIILTGAGDKAFCSGGDQK	1,4-Dihydroxy-2-naphthoyl-CoA synthase	menB	-0.160766		1	0.162021	0.0551648	4			0	0.531669	0.0114165	4	-0.868363	0.00829405	4	0.0446594	0.0235074	4			0	0.106388	0.00196962	5			0.282316	0.0881646	0.33257	-0.30792
P0AED0	YDMDLVVCGHHQDFWSK	Universal stress protein	uspA			0			0			0			0	-0.274858	0.000672147	5	-0.133533	0.0054955	4	3.20535	0.535577	5	0.199582	0.00216759	5
A0A026UF79	YDSGCGWPSFYEPVSEESIR	Peptide methionine sulfoxide reductase MsrB (EC 1.8.4.12) (Peptide-methionine (R)-S-oxide reductase)	msrB	-1.73471	0.101774	4			0			0	0.395766	0.0204925	3	-0.397235	0.0282933	3			0			0	0.132906		1			-1.60034
A0A069WXA0	YFAETTALRPDCAIIGEPTSLQPVR	Acetylornithine deacetylase	AD17_5554	0.367033	0.891394	2			0			0			0	0.652119	0.0241907	4			0			0			0
H1BSD6.1 (obsolete)	YGLPAPVGYACTTPR	Succinate--CoA ligase [ADP-forming] subunit beta	sucC	1.53435	0.305893	2	0.785707	1.04231	3			0	1.39564	1.00442	3	1.2403	0.01721	5			0			0	1.45298	1.71194	3	0.750265	0.810668	0.351382
A1A7K5	YHDADVTAFGYEYGQLPGCPAGFK	5'-methylthioadenosine/S-adenosylhomocysteine nucleosidase	mtnN			0			0			0			0	-1.07146	0.110962	4			0			0	-1.0772	0.00379635	2
A0A026UKM7	YICGEETALINSLEGR	NADH-quinone oxidoreductase subunit F	nuoF			0	-0.612417		1			0	-0.29113	0.00204663	4			0			0			0			0
A1A7K9	YIIDELDQICQR	UPF0325 protein YaeH	yaeH	1.43769	1.79491	5	-0.402753	0.0252697	5	4.20782	0.383584	2	-0.166218	0.0161678	4	-0.0434821	0.0585852	5	0.464839	0.0203337	5	2.5728	5.25615	2	0.424863	0.00299615	5	0.0277228	0.158211	2.07226	0.0380098	0.195292	-0.276511	0.411683	0.538746	2.2261
L4J819	YLFECKDLESKAPK	Metal-binding protein ZinT	A311_02590			0			0			0			0			0			0			0			0
B1B6S8	YLFECKDPESK	Metal-binding protein yodA (Fragment)	yodA	0.37638	0.005654	5	0.415019	0.00521051	5	0.505257	0.0126896	5	0.41641	0.0113671	5	-0.208091	0.0281898	4	-0.203157	0.00283333	3	-0.114517	0.00051512	4	-0.0484265	0.000127038	4	0.286953	0.48459	0.119634	0.0439731	0.220499	0.153339	0.0592408	0.305291	0.154937
H9UQ17	YMPGKPAWYMYDSCQSK	Pectinesterase	ybhC	0.271283	0.00392549	3			0			0	0.218904	0.00309279	5	0.264601	0.0127668	4			0			0	0.140762	0.00138905	3	0.375764	0.520759	-0.07146
I0VM99.1 (obsolete)	YNNALAQSCYLVTAPELGKGEHR	Electron transport complex, RnfABCDGE type, G subunit	ECW26_42040	0.455008	0.00701407	4			0			0	0.421415	0.010464	4	0.514658	0.0225119	5			0			0	0.552465	0.00518723	4	0.49364	0.611059	0.0714006
W1F3F8	YPSQWCGEQQFDR	16S rRNA (Cytosine(967)-C(5))-methyltransferase ## SSU rRNA m5C967 (EC 2.1.1.176)		-0.721492		1			0			0			0	-1.151	0.00880492	4			0			0			0
A0A070SQ09	YPTQSPMPLTVACASPELASGK	Ribonuclease E (RNase E) (EC 3.1.26.12)	rne	-0.116152	0.0153764	2	-0.103837	0.0252878	3			0	-0.0787133	0.00281585	5	-0.202631	0.0871574	4	-0.0822789	0.0152122	5			0	0.122943	0.00253945	5	0.174585	0.364911	0.288136	0.183093	0.450923	0.180099
P0A991	YQLANCYMGR	Fructose-bisphosphate aldolase class2	fbaB	1.62901		1	1.93257	0.397431	4	4.35296	0.00128464	2	1.39228	0.000895162	4	-0.376951	0.0358244	5	-0.714652	0.193749	4	2.71514	0.025936	5	0.0793464	0.00475877	5			0.693027	0.0181007	0.146791	1.33429	0.00815396	0.245908	0.32489
A0A070SQ09	YRDERYPTQSPMPLTVACASPELASGK	Ribonuclease E (RNase E) (EC 3.1.26.12)	rne			0			0			0			0			0			0			0	0.122943	0.00253945	5
A0A017IG53.1 (obsolete);	YRDERYPVQSPMPLTVACASPELASGK	Ribonuclease E	rne			0	0.49372	0.298455	2			0			0			0			0			0			0
A7ZHY1	YRENRPGYPAIAISDVSHISCVGNDFGFNDIFSR	Phosphoheptose isomerase	gmhA			0	-0.632293		1			0	-0.60331	0.00336331	4			0	0.311111	0.0334418	2			0	0.120903	0.0184679	5						-0.219192
A0A0K4BIB3	YRQTDIPCTVK	tRNA-specific 2-thiouridylase MnmA (EC 2.8.1.13)	mnmA			0			0			0			0	-0.583073	0.00486508	4			0			0	-0.49396	0.0164755	5
W8SSA0	YSLDADDAACAIER	3-isopropylmalate dehydrogenase (EC 1.1.1.85) (3-IPM-DH) (Beta-IPM dehydrogenase) (IMDH)	leuB	-0.437834	2.38141	5	-1.26767	0.0109599	4	2.26504	0.682532	4	-1.4	0.00146224	4	-1.84505	0.0130372	5	-0.309566	0.00138689	4	2.04595	0.033501	4	-0.398673	0.00479467	5	0.0254524	0.150939	2.40854	0.5393	0.723902	0.0432223	0.0638462	0.305291	1.22042
A1A7L0	YSLYCAVIVK	2,3,4,5-tetrahydropyridine-2,6-dicarboxylate N-succinyltransferase	dapD			0			0			0			0			0			0			0			0
I2WA35	YTILDNGSFTSCLPGSDTWSVVGSEIIHDREEQVAEIWNAR	LPS-assembly protein LptD	lptD	-0.133139	0.0353387	5			0			0	0.0083054	0.00604614	5	0.410284	0.06477	2			0			0	-0.0668425	0.0104226	5	0.205353	0.393722	-0.618572
A0A1J0H7P9	YTLTCTYNDLASVR	Glutamate-1-semialdehyde 2,1-aminomutase	hemL	-0.595249		1	-0.181627	0.00286607	5			0	0.0674875	0.0213354	4	-0.104651		1	0.272016	0.00449798	5			0	0.32807	0.0216854	5			-0.230016	0.104822	0.378908	-0.193061
V8KBB0	YTSPDPCAGVADKELLAFDAPDLDLFHPAEVSPDEAIELAAR	Peptidase PmbA	pmbA	0.88863	2.12976	2			0			0	0.0347555	0.0521453	4	-0.608856	0.0325396	5			0			0	-0.355236	0.00962402	5	0.480694	0.606817	1.10749
Q83P54	YTSPDPCAGVADKELLAFDAPNLDLFHPAEVSPDEAIELAAR	Putative peptide maturation protein	pmbA			0			0			0			0	0.171975		1			0			0	0.171975		1
P37759	YVFEHADICDAPAMAR	dTDP-glucose 4,6-dehydratase 1	rfbB			0	0.0210533		1			0	-0.549554	0.0026504	4			0	-0.208347	0.387025	4			0	-0.316841	0.0148789	5						0.462113
W8ZDX3	YVGNIDEDGVCR	Bifunctional aspartokinase/homoserine dehydrogenase [Includes: Aspartokinase (EC 2.7.2.4); Homoserine dehydrogenase (EC 1.1.1.3)]	thrA	1.72785	2.93997	4	0.863716	0.0457446	4	3.54775	1.00565	4	0.458017	0.0384607	4	-0.519571	0.1418	5	0.336093	0.00287779	4	1.93372	0.0103697	5	0.113548	0.00553629	5	0.11925	0.298124	1.90295	0.271462	0.526843	0.183154	0.0900727	0.305291	1.26956
A0A0D8WFQ2	YVIGHLCSSSTQPASDIYEDEGILMISPGATNPELTQR	Branched chain amino acid ABC transporter substrate-binding protein	livk	-0.505733	0.0150339	5	-0.379194	0.00962172	5			0	-0.257545	0.00691416	5	0.000667606	0.0148999	5	0.00993811	0.00569055	4			0	0.131229	0.00724104	5	0.230858	0.41457	-0.117627	0.996424	0.996424	-0.000358623
A0A029HIP5	YVIGHLCSSSTQPASDIYEDEGILMITPAATAPELTAR	Leu/Ile/Val/Thr-binding protein	livJ	-0.0679458	0.0524629	5	0.0650951	0.0553246	5			0	0.131664	0.0142739	4	0.478842	0.0316927	5	0.443793	0.00747897	5			0	0.479294	0.00593582	4	0.205296	0.393722	-0.199158	0.820791	0.889439	-0.0310677
G0FG74	YVLAVAADQLPLFDELCK	Phosphoribosylformylglycinamidine synthase (FGAM synthase) (FGAMS) (EC 6.3.5.3) (Formylglycinamide ribonucleotide amidotransferase) (FGAR amidotransferase) (FGAR-AT)	purL	0.274523	3.24691	4	-0.110545	0.00132915	4			0	-0.247196	0.00433235	4	-0.905479	0.0411844	5	0.0763381	0.00118832	5			0	-0.0799697	0.00214473	5	0.233867	0.417036	1.34723	0.677999	0.833533	-0.019656
X7PT52	YYCLSMLPYPSGR	Leucine--tRNA ligase	leuS			0	-0.239728	0.0414986	2			0	-0.101055	0.00970483	5			0	0.261744	0.012679	5			0	-0.0303047	0.00139981	4				0.22633	0.48838	-0.430722
A1AE82	YYGGCEYVDIVEQLAIDR	Serine hydroxymethyltransferase	glyA	0.939043	2.147	5	0.201346	0.00829746	3	4.68366	1.79878	3	0.140027	0.00497962	5	-1.26806	0.0113935	4	0.174282	0.00158129	4	2.73327	0.00232923	4	-0.0519869	0.000317747	5	0.0376132	0.172414	2.01509	0.0640475	0.261454	-0.164951	0.151478	0.356815	1.75838
E1J3D2	YYQAADDILQTCR	Sulfatase domain-containing protein (Fragment)	HMPREF9347_01388			0			0			0			0	-0.282766	0.033329	3			0			0			0

## Sheet: OX cysteines
accession	sequence	protein	gene	p-value Rox PN-BN	FDR Rox	Rox PN-BN
V2QJC2	VKEVVDFCHR	D-tagatose-1,6-bisphosphate aldolase subunit GatY (TBPA) (TagBP aldolase) (EC 4.1.2.40) (D-tagatose-bisphosphate aldolase class II) (Tagatose-bisphosphate aldolase)	gatY	1.91852e-08	4.89222e-06	3.17934
A0A0F3UR24	VSGNSPVIFDVTHALQCR	2-dehydro-3-deoxyphosphooctonate aldolase (EC 2.5.1.55) (3-deoxy-D-manno-octulosonic acid 8-phosphate synthase) (KDO-8-phosphate synthase) (KDO 8-P synthase) (KDOPS) (Phospho-2-dehydro-3-deoxyoctonate aldolase)	kdsA	6.02646e-07	7.68374e-05	1.77496
H4L721	IIGIDLGTTNSCVAIMDGTTPR	Chaperone protein DnaK (HSP70) (Heat shock 70 kDa protein) (Heat shock protein 70)	dnaK	3.16042e-05	0.00203165	0.62986
O88094	SGETGIEEGCLSIPEQR	Peptide deformylase (PDF) (EC 3.5.1.88) (Polypeptide deformylase)	def	3.1869e-05	0.00203165	1.67323
K4W3Y2	VDLDGNPCGELDEQHVEHAR	RNA chaperone ProQ	ECO9634_02134	4.61267e-05	0.00235246	1.86051
P0AF93	SCVEVAR	2-iminobutanoate/2-iminopropanoate deaminase	ridA	6.67927e-05	0.00243316	0.676477
A1AJ82	VGAGPFPTELFDETGEFLCK	Adenylosuccinate synthetase	purA	6.37195e-05	0.00243316	2.62595
A7ZPK7	HSHEHHADDEPCVVR	Glutamate--tRNA ligase	gltX	0.000317079	0.0101069	1.33902
W1EWI6	EIDATCTFSNQAFDSLIPSLK	Arginine ABC transporter, periplasmic arginine-binding protein ArtI		0.000433413	0.01228	-0.392879
A0A070K7Q0.1 (obsolete)	DAALSCDQFFVNHR	30S ribosomal protein S2	rpsB	0.000776223	0.0197937	1.37184
A0A0J2BW18	NLDDGSVEVVACGEEGQVEK	Acylphosphatase	yccX	0.000914893	0.0212089	1.10249
P23843	EIPDEVHVDPYLCTYYYEINNQKPPFNDVR	Periplasmic oligopeptide-binding protein	oppA	0.00133022	0.0260928	-0.312144
Q7WUZ8	NYLQNQEGFVHICR	Homoserine kinase (EC 2.7.1.39) (Fragment)	thrB	0.00132637	0.0260928	2.43392
P69786	ENITNLDACITR	PTS system glucose-specific EIICB component	ptsG	0.00150409	0.027396	-0.339482
D6I568	AVYFPHQASNYDPDYDYECATQDGAK	Outer membrane protein assembly factor BamA	bamA	0.00163476	0.027791	-0.450948
W8ZR12	HNVAPIFICPPNADDDLLR	Tryptophan synthase alpha chain (EC 4.2.1.20)	trpA	0.00214014	0.0341084	0.505702
P0AE08	AAQYVASHPGEVCPAK	Alkyl hydroperoxide reductase C	ahpC	0.00259872	0.0389807	-0.889929
A0A370V2Y3	ATCVFAEPQFRPAVVESVAR	High-affinity zinc uptake system protein ZnuA	znuA	0.00369352	0.0523249	0.415448
W8U1Z9	LSGELPSPLNPPPGCAFNAR	Dipeptide ABC transporter ATP binding subunit DppF (Dipeptide ABC transporter ATP-binding protein) (Dipeptide transport ATP-binding protein DppF) (Dipeptide transport ATP-binding protein DppF (TC 3.A.1.5.2)) (Dipeptide transporter) (Dipeptide transporter ATP-binding subunit) (EC 3.6.3.-) (Dipeptide/heme ABC transporter ATPase) (Ole(C)_1_L06249) (Peptide ABC transporter ATP-binding protein) (Stage…	dppF	0.00442397	0.0593744	1.46373
P06988	DLAQCVEISNQYGPEHLIIQTR	Histidinol dehydrogenase	hisD	0.00593363	0.0756538	1.72758
A7ZJE2	LEDGLPVGVVDVVEGLDGCHSANISPDNR	6-phosphogluconolactonase	pgl	0.00673175	0.0817427	2.71422
W1EWI6	FATEASYPPFESIDANNQIVGFDVDLAQALCK	Arginine ABC transporter, periplasmic arginine-binding protein ArtI		0.00788085	0.0837341	-0.355902
A8A6N0	VVIVGCGAQGLNQGLNMR	Ketol-acid reductoisomerase (NADP(+))	ilvC	0.00782071	0.0837341	3.04018
P0AE08	WSVFFFYPADFTFVCPTELGDVADHYEELQK	Alkyl hydroperoxide reductase C	ahpC	0.00727626	0.0837341	-1.16732
W1EXC4	VVVLGGGDTAMDCVR	Glutamate synthase [NADPH] small chain (EC 1.4.1.13)		0.00847949	0.0864908	2.51287
A1AEW7	DITLAMDCAASEFYK	Enolase	eno	0.0097332	0.0926117	3.19002
A7ZYL0	VLFCHGGGR	Phosphoserine aminotransferase	serC	0.00980595	0.0926117	2.89468
A0A370VA97	MCSSPETGLSLETAAK	Ribonuclease I	rna	0.0118419	0.107846	0.807645
W8TBR5	LNELGYDCHDETNNPAFR	L-threonine dehydratase (EC 4.3.1.19) (Threonine deaminase)	ilvA	0.0125635	0.110472	0.974187
A0A370VA97	ADAINAPLSANSFLPQPHPGNCGK	Ribonuclease I	rna	0.0162883	0.131737	-0.403318
E9TEY4	EAGVQEADFLANVDKLSEDAFDDQCTGANPR	Aldehyde-alcohol dehydrogenase (EC 1.1.1.1) (EC 1.2.1.10) (Fragment)	adhE	0.0172921	0.131737	1.88016
W1F1Y4	LADCQERDPALSELYLVEGDSAGGSAK	DNA topoisomerase (ATP-hydrolyzing) (EC 5.6.2.2)		0.0175649	0.131737	2.57753
A0A370VA97	SCLERYEYAK	Ribonuclease I	rna	0.0164419	0.131737	1.04503
P19926	SGECPPPYTVYAYANSLQR	Glucose-1-phosphatase	agp	0.0165487	0.131737	0.456889
A0A023Z1F0	WTGMCGELAGDER	Phosphoenolpyruvate-protein phosphotransferase	ptsI	0.0182253	0.132785	3.01939
W9AL06	DVTTGDTLCDPDAPIILER	Elongation factor G (EF-G)	fusA	0.0209619	0.134171	1.89488
D7X4P6	MLAHCEAVTPIRR	Enoyl-[acyl-carrier-protein] reductase (NADH) (EC 1.3.1.9) (Fragment)	fabI	0.0205256	0.134171	0.783967
A1A7C2	NYTDDVEFSCEDAGR	2-isopropylmalate synthase	leuA	0.0201902	0.134171	2.06306
S1IJ71	VYLNPQDCSVINDEALNR	Putative glucose-6-phosphate 1-epimerase (EC 5.1.3.15)	A1WS_02364	0.0191935	0.134171	1.5792
D8AJP0.1 (obsolete)	WDTLDDDRANGCIR	Dihydroxy-acid dehydratase	ilvD	0.0210465	0.134171	0.867959
A7ZTU6	IHGLADCMQGEMISLPGNR	ATP synthase subunit alpha	atpA	0.025357	0.150939	2.00259
E9TEY4	LAPSLTLGCGSWGGNSISENVGPK	Aldehyde-alcohol dehydrogenase (EC 1.1.1.1) (EC 1.2.1.10) (Fragment)	adhE	0.0249135	0.150939	2.19549
W8SSA0	YSLDADDAACAIER	3-isopropylmalate dehydrogenase (EC 1.1.1.85) (3-IPM-DH) (Beta-IPM dehydrogenase) (IMDH)	leuB	0.0254524	0.150939	2.40854
A1AJ82	LLLSEACPLILDYHVALDNAR	Adenylosuccinate synthetase	purA	0.0279197	0.158211	2.59136
A1A7K9	YIIDELDQICQR	UPF0325 protein YaeH	yaeH	0.0277228	0.158211	2.07226
A0A023Z1F0	AVAEACGSQAVIVR	Phosphoenolpyruvate-protein phosphotransferase	ptsI	0.0308743	0.163423	2.08109
T9ERC0	KPDNWEIVGKPQSQEAYGCMLR	Glutamate/aspartate periplasmic-binding protein	G943_00178	0.0306637	0.163423	-0.176875
A1AGK0	LHVHDENNECGIGDVVEIR	30S ribosomal protein S17	rpsQ	0.0314028	0.163423	1.41349
W1EQV9	SITDACIGWEDTDALLR	Phospho-2-dehydro-3-deoxyheptonate aldolase (EC 2.5.1.54)		0.0310666	0.163423	1.41851
W1EXC4	IFEAAELSHQTNTLPEVCGR	Glutamate synthase [NADPH] small chain (EC 1.4.1.13)		0.0345498	0.169427	0.866813
W1F215	LDEGCTERDDVNFLK	Fumarate reductase flavoprotein subunit (EC 1.3.5.4)		0.0337993	0.169427	1.84314
A1AGI6	LLVDACYSPVER	directed RNApolymerase subunit alpha	rpoA	0.0342839	0.169427	0.980268
L4VWC6	ACEEAAEGQVVSPVNFNSPGQVVIAGHK	Malonyl CoA-acyl carrier protein transacylase (EC 2.3.1.39)	WIC_01267	0.0388184	0.172414	1.7454
V8FBN2	EALEKAEEAGVDLVEISPNAEPPVCR	Translation initiation factor IF-3	infC	0.0429468	0.172414	1.93197
A1AE82	ELAGWMCDVLDSINDEAVIER	Serine hydroxymethyltransferase	glyA	0.04022	0.172414	1.81279
P0AB71	ENNFALPAVNCVGTDSINAVLETAAK	Fructose-bisphosphate aldolase class 2	fbaA	0.0358603	0.172414	1.96204
P0A955	FCPTGGISPANYR	KHG/KDPG aldolase	eda	0.0432219	0.172414	2.28968
W1XDK8	FVIGGPMGDCGLTGR	S-adenosylmethionine synthase (Fragment)	Q609_ECAC00144G0001	0.043257	0.172414	2.6073
A0A0D8WFQ2	GDKLVGVEYDDACDPK	Branched chain amino acid ABC transporter substrate-binding protein	livk	0.0427557	0.172414	-0.211409
A0A070SQ09	LSPSLGESSHHVCPR	Ribonuclease E (RNase E) (EC 3.1.26.12)	rne	0.0402883	0.172414	0.993643
B1B6S8	NNETTSCK	Metal-binding protein yodA (Fragment)	yodA	0.0432726	0.172414	-0.180656
W8ZM43	VGIGPGSVCTTR	GMP reductase (EC 1.7.1.7) (Guanosine 5'-monophosphate oxidoreductase) (Guanosine monophosphate reductase)	guaC	0.0404581	0.172414	0.811362
A1AEN2	VQDQNQIPELNVYQCGTYQMHSLQEAQDIAR	S-ribosylhomocysteine lyase	luxS	0.0422178	0.172414	1.31751
A1AE82	YYGGCEYVDIVEQLAIDR	Serine hydroxymethyltransferase	glyA	0.0376132	0.172414	2.01509
P09120	ECTLETLEEMLEKLEVVVNER	DNA-binding protein H-NS	hns	0.0474352	0.180278	1.47915
P0AEP3	QLLDEVQSICPPHVTIMQVR	UTP--glucose-1-phosphate uridylyltransferase	galU	0.0473437	0.180278	0.218716
S1DRH6	RLDFGGCR	ATP phosphoribosyltransferase (ATP-PRT) (ATP-PRTase) (EC 2.4.2.17)	hisG	0.0480743	0.180278	1.93738
P0A955	SVLCIGGSWLVPADALEAGDYDR	KHG/KDPG aldolase	eda	0.0465644	0.180278	1.66971
A0A0K5JW88	ALSVPCSDSK	60 kDa chaperonin (GroEL protein) (Protein Cpn60)	groL	0.0516268	0.188069	2.13532
A1AGJ9	FDGNACVLLNNNSEQPIGTR	50S ribosomal protein L14	rplN	0.0515001	0.188069	1.20396
P27302	AVTDKPSLLMCK	Transketolase 1	tktA	0.0528293	0.189739	2.11496
W8ZNF9	GVCTLEDLAEQGIDDLADIEGLTDEK	Transcription termination/antitermination protein NusA	nusA	0.0570323	0.201989	1.24088
W1ET61	ALAEAGCSAVK	Inosine-5'-monophosphate dehydrogenase (IMP dehydrogenase) (IMPD) (IMPDH) (EC 1.1.1.205)	guaB	0.0627526	0.20877	1.2489
A1AEN2	FCVPNKEVMPER	S-ribosylhomocysteine lyase	luxS	0.0599501	0.20877	1.37424
A0A161ZCZ8.1 (obsolete)	FHAGANVGCGR	50S ribosomal protein L27	rpmA	0.0614487	0.20877	1.44625
A1AGI8	ITNITDVTPIPHNGCRPPK	30S ribosomal protein S11	rpsK	0.0621909	0.20877	1.18829
A0A0K5JW88	QIVLNCGEEPSVVANTVK	60 kDa chaperonin (GroEL protein) (Protein Cpn60)	groL	0.0630403	0.20877	0.969157
P0A9G6	GSVNPECTLAQLGAAK	Isocitrate lyase	aceA	0.0653922	0.213782	2.30487
D8EEI1	ASAEEIQDHQCEILR	Uncharacterized protein (Fragment)	HMPREF9346_04955	0.0679459	0.219319	0.370455
P0ABU2	AGIEAANFPFCTIEPNTGVVPMPDPR	Ribosome-binding ATPase YchF	ychF	0.0706238	0.222334	-0.571633
A0A0K4BIB3	KKDSTGICFIGER	tRNA-specific 2-thiouridylase MnmA (EC 2.8.1.13)	mnmA	0.0705343	0.222334	-1.03937
A7ZHZ7	HVDTVCISSYDHDNQR	Xanthine phosphoribosyltransferase	gpt	0.0811651	0.249942	1.56765
W1ET61	VGIGPGSICTTR	Inosine-5'-monophosphate dehydrogenase (IMP dehydrogenase) (IMPD) (IMPDH) (EC 1.1.1.205)	guaB	0.0813536	0.249942	1.47762
S1IJ71	GGVPVCWPWFGPAAQQGLPAHGFAR	Putative glucose-6-phosphate 1-epimerase (EC 5.1.3.15)	A1WS_02364	0.0837858	0.25435	2.33259
A0A370VA97	FGCATRPIPNLPEAR	Ribonuclease I	rna	0.0858416	0.257525	-0.185536
A0A2S8JSG3	AMTDVTGFGLLGHLSEMCQGAGVQAR	Selenide, water dikinase	selD	0.0873705	0.259064	1.39038
H1BZR6.1 (obsolete)	FNDSGIVGCLTVTPYYNRPSQEGLYQHFK	4-hydroxy-tetrahydrodipicolinate synthase	dapA	0.0945772	0.274059	2.09504
D6HVS7	NSVIDEVVVCDTIPLSDEIK	Ribose-phosphate pyrophosphokinase	prs	0.0937861	0.274059	1.46424
W8SRK2	ILDAVPAGHDFTPLMTCYLTDSLDPNELER	Dihydroorotase (DHOase) (EC 3.5.2.3)	pyrC	0.0957538	0.274351	1.35238
A0A135PTK8	LKDSVPCAVIEGDQQTVNDAAR	Hydrogenase accessory protein HypB	hypB	0.0976242	0.275531	0.669105
A7ZQK6	NVLCTSNPYESQLHAEAYEWAK	Sulfite reductase [NADPH] hemoprotein beta-component	cysI	0.0983266	0.275531	1.66698
T9CJ37	LYDTYGFPVDLTADVCR	Alanine--tRNA ligase (EC 6.1.1.7) (Alanyl-tRNA synthetase) (AlaRS)	alaS	0.100943	0.279787	1.66619
H9UND3.1 (obsolete)	QCAALAPADKGHYLAR	TonB-dependent siderophore receptor	fhuA	0.10259	0.281296	2.05761
A1AIF7	AVEGTPFECLK	ribosomal proteinL10	rplJ	0.107896	0.289116	1.41684
A0A4C1SJP7	LLMEETGIPVVVAEDPLTCVAR	Rod shape-determining protein MreB	mreB	0.108722	0.289116	0.913091
E9TEY4	LVAMGGIGHTSCLYTDQDNQPAR	Aldehyde-alcohol dehydrogenase (EC 1.1.1.1) (EC 1.2.1.10) (Fragment)	adhE	0.108844	0.289116	1.63603
W1EW10	VTPLTAQETLPLVQCFGR	Molybdopterin molybdenumtransferase (EC 2.10.1.1)		0.109986	0.289139	2.05868
W1F5H4	GCPQSGQVAIIADVDER	Phosphoanhydride phosphohydrolase (PH 2.5 acid phosphatase) (AP) / 4-phytase (EC 3.1.3.2) (EC 3.1.3.26)		0.118377	0.298124	-0.574266
A1AGJ4	GNVINLSLGFSHPVDHQLPAGITAECPTQTEIVLK	50S ribosomal protein L6	rplF	0.118329	0.298124	1.65747
A7ZPS1	KLDMVPVECVVR	Phosphoribosylaminoimidazole-succinocarboxamide synthase	purC	0.118429	0.298124	1.16807
P0ABU5	NLSNFASLGSECTVDR	Glyoxalase ElbB	elbB	0.115902	0.298124	1.48494
W8ZDX3	YVGNIDEDGVCR	Bifunctional aspartokinase/homoserine dehydrogenase [Includes: Aspartokinase (EC 2.7.2.4); Homoserine dehydrogenase (EC 1.1.1.3)]	thrA	0.11925	0.298124	1.90295
A1A9D6	EISSCSNVWDFQAR	Serine--tRNA ligase	serS	0.123031	0.300773	2.31586
A7ZK21	FIEADFAQVDYTDAVTILENCGR	Asparagine--tRNA ligase	asnS	0.125027	0.300773	1.93442
P0A9Q9	ILNTSSVIPVDGLCVR	Aspartate-semialdehyde dehydrogenase	asd	0.123881	0.300773	2.21818
W1EW10	SFAGQPYHGEWPAGTCIR	Molybdopterin molybdenumtransferase (EC 2.10.1.1)		0.12373	0.300773	0.565062
P27302	VTPNMSTWRPCDQVESAVAWK	Transketolase 1	tktA	0.129272	0.308078	1.99764
P0A9T0	GTVVDIPALCDALASK	D-3-phosphoglycerate dehydrogenase	serA	0.135723	0.320456	1.97754
A0A0E1L6X2	MQQAVPDKELLEAPTAGEGATCR	Quinolinate synthase A (EC 2.5.1.72)	nadA	0.137994	0.322831	-0.428916
A0A4C1SJP7	VLVCVPVGATQVER	Rod shape-determining protein MreB	mreB	0.142077	0.329359	0.781043
A7ZPW1	EIAYFFGEGEVCPR	Nucleoside diphosphate kinase	ndk	0.146861	0.329504	0.86709
P0A9G6	LLAYNCSPSFNWQK	Isocitrate lyase	aceA	0.144892	0.329504	1.68019
S1I8E1	QVCNLADPVGQVIDGGVLDSGLR	Gamma-glutamyl phosphate reductase (GPR) (EC 1.2.1.41) (Glutamate-5-semialdehyde dehydrogenase) (Glutamyl-gamma-semialdehyde dehydrogenase) (GSA dehydrogenase)	proA	0.145553	0.329504	1.09556
A0A2S8JSG3	SLLKPEHQGLATEVMCR	Selenide, water dikinase	selD	0.148562	0.329504	1.11579
A1AJE9	YCEKEFSHNVVLAN	Aspartate carbamoyltransferase regulatory chain	pyrI	0.1486	0.329504	1.57443
W8T8G2	LIGDDEHGWDDDGVFNFEGGCYAK	Phosphoenolpyruvate carboxykinase (ATP) (PCK) (PEP carboxykinase) (PEPCK) (EC 4.1.1.49)	pckA	0.15005	0.329852	1.30674
P07395	DIAVVVAENVPAADILSECK	Phenylalanine--tRNA ligase beta subunit	pheT	0.152219	0.331758	1.50058
P0A9C5	FPDPAANPYLCFAALLMAGLDGIK	Glutamine synthetase	glnA	0.162588	0.351355	1.49498
A0A2S8JSG3	DLLCDPQTSGGLLLAVMPEAENEVK	Selenide, water dikinase	selD	0.164771	0.35308	0.674277
G0FG74	AVGEELCPALGLTIPVGK	Phosphoribosylformylglycinamidine synthase (FGAM synthase) (FGAMS) (EC 6.3.5.3) (Formylglycinamide ribonucleotide amidotransferase) (FGAR amidotransferase) (FGAR-AT)	purL	0.170086	0.361432	2.93998
P0A6A3	FAIIDAVNGEEYLSGLAECFHLPEAR	Acetate kinase	ackA	0.17229	0.363091	1.28069
A0A070SQ09	YPTQSPMPLTVACASPELASGK	Ribonuclease E (RNase E) (EC 3.1.26.12)	rne	0.174585	0.364911	0.288136
W1EQV9	ELASGLSCPVGFK	Phospho-2-dehydro-3-deoxyheptonate aldolase (EC 2.5.1.54)		0.176536	0.365989	1.39688
P0A910	GMGESNPVTGNTCDNVK	Outer membrane protein A	ompA	0.178348	0.366764	0.151587
T9ERC0	IPLLQNGTFDFECGSTTNNVER	Glutamate/aspartate periplasmic-binding protein	G943_00178	0.180956	0.369151	-0.126462
W1F215	AYVGVDPVKEPIPVRPTAHYTMGGIETDQNCETR	Fumarate reductase flavoprotein subunit (EC 1.3.5.4)		0.186846	0.375324	0.966689
W1X9J4	DKCEQSANINAYWEPNTLR	Uncharacterized protein (Fragment)	Q609_ECAC00553G0002	0.188398	0.375324	-0.180267
I2WFW6	GELHCVGATTLDEYR	ATP-dependent chaperone protein ClpB	clpB	0.186938	0.375324	1.46601
E1I2W7.1 (obsolete)	GVFTFDPGFTSTASCESK	Citrate synthase (Fragment)	gltA	0.190016	0.375613	1.4499
A0A167D7W7.1 (obsolete)	NSQGELVGFDIDLAKELCK	Histidine ABC transporter substrate-binding protein HisJ	XF28_03735	0.20412	0.393722	-0.233864
A0A0K5JW88	SALQYAASVAGLMITTECMVTDLPK	60 kDa chaperonin (GroEL protein) (Protein Cpn60)	groL	0.201934	0.393722	1.08675
I2WA35	YTILDNGSFTSCLPGSDTWSVVGSEIIHDREEQVAEIWNAR	LPS-assembly protein LptD	lptD	0.205353	0.393722	-0.618572
A0A029HIP5	YVIGHLCSSSTQPASDIYEDEGILMITPAATAPELTAR	Leu/Ile/Val/Thr-binding protein	livJ	0.205296	0.393722	-0.199158
P64463	TVVVEGCEEK	Uncharacterized protein	ydfZ	0.207318	0.394523	1.1263
A0A167D7W7.1 (obsolete)	INTQCTFVENPLDALIPSLK	Histidine ABC transporter substrate-binding protein HisJ	XF28_03735	0.214308	0.401913	-0.262833
W8ZSS9	IPIVGDEHADMEKGTGCVK	Valine--tRNA ligase (EC 6.1.1.9) (Valyl-tRNA synthetase) (ValRS)	valS	0.217506	0.401913	1.27435
A1AIF9	VCPIETPEGPNIGLINSLSVYAQTNEYGFLETPYR	DNA-directed RNA polymerase subunit beta	rpoB	0.216817	0.401913	0.86428
H4LD18	VDRPTAECAAALDK	Uncharacterized protein	ECDEC2E_2194	0.216023	0.401913	-0.212238
A7ZUF7	HATNSELLCEAFLHAFTGQPLPDDADLR	Met repressor	metJ	0.222907	0.408931	0.890236
P0ACJ0	VGLSPTPCLER	Leucine-responsive regulatory protein	lrp	0.226336	0.411953	1.15597
A7ZYL0	YCTPNVFDAK	Phosphoserine aminotransferase	serC	0.227786	0.411953	1.42974
A0A0D8WFQ2	YVIGHLCSSSTQPASDIYEDEGILMISPGATNPELTQR	Branched chain amino acid ABC transporter substrate-binding protein	livk	0.230858	0.41457	-0.117627
G0FG74	YVLAVAADQLPLFDELCK	Phosphoribosylformylglycinamidine synthase (FGAM synthase) (FGAMS) (EC 6.3.5.3) (Formylglycinamide ribonucleotide amidotransferase) (FGAR amidotransferase) (FGAR-AT)	purL	0.233867	0.417036	1.34723
A8A2Z1	ILEVSGCDPQTTELDGKPLADHLLAPTR	Phosphoribosylformylglycinamidine cyclo-ligase	purM	0.244622	0.433185	1.23134
Q08JA8	FSGFIDCGR	APH(3') family aminoglycoside O-phosphotransferase (Aminoglycoside 3'-phosphotransferase) (EC 2.7.1.95) (Aminoglycoside 3'-phosphotransferase (APH) kanamycin/neomycin resistance protein) (Aminoglycoside O-phosphotransferase APH(3')-IIa) (Aminoglycoside phosphotransferase) (Aminoglycoside-3'-O-phosphotransferase) (Kanamycin phosphotransferase type II (Aph(3')-IIa)) (Kanamycin resistance protein)	aph	0.248605	0.437203	0.596555
A7ZJE2	ICLFTVSDDGHLVAQDPAEVTTVEGAGPR	6-phosphogluconolactonase	pgl	0.259705	0.450509	0.910614
A0A074PT96	TGLEAAPHLTCIDATPDELR	Methylenetetrahydrofolate reductase	metF	0.259298	0.450509	0.67585
P0A9G6	GLAYAPYADLVWCETSTPDLELAR	Isocitrate lyase	aceA	0.267754	0.461332	1.40602
P0AD61	IVCTIGPK	Pyruvate kinase	pykF	0.270317	0.462624	1.02706
W1F5H4	TGEAFAAGLAPDCAITVHTQADTSSPDPLFNPLK	Phosphoanhydride phosphohydrolase (PH 2.5 acid phosphatase) (AP) / 4-phytase (EC 3.1.3.2) (EC 3.1.3.26)		0.278075	0.472727	-0.469261
B1B6S8	YLFECKDPESK	Metal-binding protein yodA (Fragment)	yodA	0.286953	0.48459	0.119634
A0A0D8W8X0	FDAEAHFRPAPQQVCDDPR	Hydrogenase maturation factor	hypD	0.296864	0.488516	0.635527
A0A1E5WWP3	HAECSVLVVR	Universal stress protein F	BHF46_12230	0.294747	0.488516	0.294994
A0A370VA97	HGACFGFDPDAYFGTMVR	Ribonuclease I	rna	0.295366	0.488516	0.330661
W1F5H4	NAQGMCSLAGFTQIVNEAR	Phosphoanhydride phosphohydrolase (PH 2.5 acid phosphatase) (AP) / 4-phytase (EC 3.1.3.2) (EC 3.1.3.26)		0.297608	0.488516	0.408417
A0A029HIP5	YDDACDPK	Leu/Ile/Val/Thr-binding protein	livJ	0.298857	0.488516	-0.122081
A0A135PUP6	GIATCVLLGNPAEINR	Phosphate acetyltransferase	pta	0.304966	0.494179	1.54631
A7ZUE4	MKYDTSELCDIYQEDVNVVEPLFSNFGGR	Regulator of ribonuclease activity A	rraA	0.308135	0.494179	0.76091
F4STJ2	SVDEAIAACGDVPEIMVIGGGR	Dihydrofolate reductase	ECIG_03456	0.307879	0.494179	0.169681
W1XDK8	EIGYVHSDMGFDANSCAVLSAIGK	S-adenosylmethionine synthase (Fragment)	Q609_ECAC00144G0001	0.310965	0.4956	0.415863
A1AEW8	ELLSIGIQPDILICR	Psynthase	pyrG	0.313911	0.497188	1.18694
W1G6P4.1 (obsolete)	SSEGGVFNNAAQVWNHTFYWNCLAPNAGGEPTGK	Superoxide dismutase [Fe]		0.318767	0.501763	1.79601
E7IFG8.1 (obsolete)	ACGKPVNYHFAPR	UDP-glucose 4-epimerase	galE	0.3391	0.504302	0.676043
A7ZVS7	ALTICTVSDHIR	Purine nucleoside phosphorylase DeoD-type	deoD	0.336282	0.504302	1.05909
A1ABQ2	HSCAHLLGHAIK	Threonine--tRNA ligase	thrS	0.339376	0.504302	1.2174
P0A9Z1	IEIVVPDDIVDTCVDTIIR	Nitrogen regulatory protein P-II 1	glnB	0.326678	0.504302	1.669
Q08JA8	LHTLDPATCPFDHQAK	APH(3') family aminoglycoside O-phosphotransferase (Aminoglycoside 3'-phosphotransferase) (EC 2.7.1.95) (Aminoglycoside 3'-phosphotransferase (APH) kanamycin/neomycin resistance protein) (Aminoglycoside O-phosphotransferase APH(3')-IIa) (Aminoglycoside phosphotransferase) (Aminoglycoside-3'-O-phosphotransferase) (Kanamycin phosphotransferase type II (Aph(3')-IIa)) (Kanamycin resistance protein)	aph	0.330291	0.504302	0.953865
W8T1G2	LTGRPICVTAAADILR	ATP-binding protein in pho regulon (Nucleoside triphosphate hydrolase) (PhoH-like protein) (Phosphate starvation-inducible protein PhoH, predicted ATPase)	ybeZ	0.332435	0.504302	1.72408
W1WI91	MNVVILDTGCANLNSVK	Imidazole glycerol-phosphate synthase (EC 4.3.2.10) (Fragment)	Q609_ECAC02096G0002	0.334742	0.504302	0.327085
W9AC40	QVDYVPGTPCKPDQQNGIWIVQAHEWGK	UDP-sugar hydrolase (5'-nucleotidase)	ushA	0.332011	0.504302	0.372587
P06988	SFNTIIDWNSCTAEQQR	Histidinol dehydrogenase	hisD	0.331457	0.504302	1.26272
P63355	VLLCDEATSALDPATTR	Methionine import ATP-binding protein MetN	metN	0.340156	0.504302	1.5567
V0XGE5	IESMVANRPDWCISR	Isoleucine--tRNA ligase (EC 6.1.1.5) (Isoleucyl-tRNA synthetase) (IleRS)	ileS	0.342354	0.504626	2.00696
X7PT52	AAENNPELAAFIDECR	Leucine--tRNA ligase	leuS	0.350118	0.506778	1.27823
E1IMU8	EQPCDNVPATRPTVK	Periplasmic trehalase	treA	0.351763	0.506778	-3.38556
P0A6A3	ESGLLGLTEVTSDCR	Acetate kinase	ackA	0.35121	0.506778	1.21339
A0A5E8G383	GGLGLAEDTSDAAISCQQVGPIELSDR	Protein CreA	creA	0.34894	0.506778	0.254264
W9AC40	ALPAGSLAMIVGGHSQDPVCMAAENK	UDP-sugar hydrolase (5'-nucleotidase)	ushA	0.358863	0.514101	-0.0993713
A0A026UKM7	ALERGEGQPGDIETLEQLCR	NADH-quinone oxidoreductase subunit F	nuoF	0.361489	0.514971	1.13829
A0A028AA32	EQLGLPSSDTEISDTCPAYDEEAR	Dihydroxyacetone kinase	dhaM	0.366889	0.518524	-0.311607
A0A026V0T8	ICSIPHPSYHEEQLAEYIVGWAK	Aminoacyl-histidine dipeptidase	pepD	0.368572	0.518524	1.21294
A0A029HIG5	LSDGLCMEDEQFSVK	Nitrite reductase [NAD(P)H] small subunit	nirD	0.370084	0.518524	1.68387
P0AFP6	VAWCTGGGQSFIDSAAR	GTP cyclohydrolase 1 type 2 homolog	ybgI	0.375578	0.520759	1.66599
H9UQ17	YMPGKPAWYMYDSCQSK	Pectinesterase	ybhC	0.375764	0.520759	-0.07146
A7ZVS7	LRDVVIGMGACTDSK	Purine nucleoside phosphorylase DeoD-type	deoD	0.380171	0.523449	1.92809
A0A0K4A769	QAITSAGTGCMAALDAERYLDGLADAK	Thioredoxin reductase (EC 1.8.1.9)	trxB	0.38181	0.523449	0.700419
W1EX11	ELAAGLPTAISLASTDQTFADDLQQLLHCGK	Glycerol-3-phosphate dehydrogenase [NAD(P)+] (EC 1.1.1.94)		0.387137	0.527914	1.57268
W1F7D4	LFNLVQPDIACFGEKDFQQLALIR	Pantothenate synthetase (PS) (EC 6.3.2.1) (Pantoate--beta-alanine ligase) (Pantoate-activating enzyme)	panC	0.402734	0.546262	0.865319
U9ZD74	ALQPIYDLLENCDVPISK	Isoaspartyl dipeptidase (EC 3.4.19.-)	HMPREF1599_04089	0.406165	0.547164	1.17426
A0A024KK87	VLAPDTAGKFYPNQDCSSLGQ	Copper homeostasis protein	cutF	0.40769	0.547164	-0.210682
A1AGK5	CKPTSPGRR	50S ribosomal protein L2	rplB	0.41136	0.549198	0.44552
A0A080IKP6	AVEALDHCVEEVAK	2,3-bisphosphoglycerate-independent phosphoglycerate mutase (BPG-independent PGAM) (Phosphoglyceromutase) (iPGM) (EC 5.4.2.12)	gpmI	0.414755	0.550846	1.23564
A0A0A0FBI6	ELDREFGELKEETCR	UPF0304 protein YfbU	yfbU	0.421918	0.556889	1.00947
V2QQ29	LIDVHCDEIDDEQSR	Cytosine deaminase	G723_03979	0.423673	0.556889	1.78652
W8SU61	AVPVCGHLGLTPQSVNIFGGYK	3-methyl-2-oxobutanoate hydroxymethyltransferase (EC 2.1.2.11) (Ketopantoate hydroxymethyltransferase) (KPHMT)	panB	0.433711	0.564339	1.94227
D8AE74	VLTWDSDTKPECR	Autoinducer 2 ABC transporter, periplasmic substrate-binding protein LsrB	lsrB	0.433767	0.564339	0.129487
G0FG74	EILSDEPGMSPLEIWCNESQER	Phosphoribosylformylglycinamidine synthase (FGAM synthase) (FGAMS) (EC 6.3.5.3) (Formylglycinamide ribonucleotide amidotransferase) (FGAR amidotransferase) (FGAR-AT)	purL	0.44732	0.579018	1.3232
P52061	HAEDPTPLVCHGSWPGVITREPAGTGGFGYDPIFFVPSEGK	dITP/XTP pyrophosphatase	rdgB	0.451872	0.580414	0.728519
E1I2W7.1 (obsolete)	TAGSSGANPFACIAAGIASLWGPAHGGANEAALK	Citrate synthase (Fragment)	gltA	0.45295	0.580414	1.65612
A8A2Z1	RPEVMGGLGGFGALCALPQK	Phosphoribosylformylglycinamidine cyclo-ligase	purM	0.455938	0.581321	0.411071
P0AB71	SDVPQGAAILGAISGAHHVHQMAEHYGVPVILHTDHCAK	Fructose-bisphosphate aldolase class 2	fbaA	0.46761	0.593236	1.19819
V8KBB0	YTSPDPCAGVADKELLAFDAPDLDLFHPAEVSPDEAIELAAR	Peptidase PmbA	pmbA	0.480694	0.606817	1.10749
Q08JA8	LFGYDWAQQTIGCSDAAVFR	APH(3') family aminoglycoside O-phosphotransferase (Aminoglycoside 3'-phosphotransferase) (EC 2.7.1.95) (Aminoglycoside 3'-phosphotransferase (APH) kanamycin/neomycin resistance protein) (Aminoglycoside O-phosphotransferase APH(3')-IIa) (Aminoglycoside phosphotransferase) (Aminoglycoside-3'-O-phosphotransferase) (Kanamycin phosphotransferase type II (Aph(3')-IIa)) (Kanamycin resistance protein)	aph	0.484773	0.608952	0.169399
P0A910	AALIDCLAPDR	Outer membrane protein A	ompA	0.488784	0.610981	-0.0543526
A0A028E5F1	GLNDVNCATSYDDVK	Nitrate reductase	narZ	0.491576	0.611059	0.39656
I0VM99.1 (obsolete)	YNNALAQSCYLVTAPELGKGEHR	Electron transport complex, RnfABCDGE type, G subunit	ECW26_42040	0.49364	0.611059	0.0714006
D7X653	VNICYFALSPEDEAR	Uncharacterized protein (Fragment)	HMPREF9552_02100	0.501559	0.617863	0.151379
A0A3Z8P3W8	SLAICTLLDKPSR	Hypoxanthine phosphoribosyltransferase	D9G95_20790	0.503998	0.617882	0.633617
R8YD94	MCDTIHPQIHDSDR	Glucans biosynthesis protein D (Fragment)	WEW_00716	0.51993	0.634364	-0.186977
A0A0F3UA94	MTGGGFGGCIVALLPEELVPAVQQAVAEQYEAK	Galactokinase (EC 2.7.1.6) (Galactose kinase)	galK	0.523736	0.635966	-0.306492
I2X8P2	LLITGCPIGGAAEK	2-hydroxyglutaryl-CoA dehydratase, D-component (EC 4.2.1.-)	EC23916_5669	0.532533	0.643583	-0.245318
D8ADS1	LDGASLHFAPLEFPAVADFECTTALVEAAK	Uridine phosphorylase (EC 2.4.2.3)	udp	0.53527	0.643839	1.04822
W8U0D7	IVGSQPLTYGQSITDPCLGWEDTER	Phospho-2-dehydro-3-deoxyheptonate aldolase (EC 2.5.1.54)	aroH	0.543479	0.645233	-0.59995
A0A0K4BIB3	QTDIPCTVKALDGDR	tRNA-specific 2-thiouridylase MnmA (EC 2.8.1.13)	mnmA	0.54402	0.645233	0.0718387
T9CJ37	VLSMGDFSTELCGGTHASR	Alanine--tRNA ligase (EC 6.1.1.7) (Alanyl-tRNA synthetase) (AlaRS)	alaS	0.540009	0.645233	0.978263
V6FWI1	ICGGAENVVK	Lipoprotein bor	bor	0.557076	0.657659	-0.0579446
X7PM65	ANEVRPVLACR	Exoribonuclease 2	rnb	0.56306	0.661661	0.829974
Q59371	IEDGINQVQCSVAEYPEAITYLLEQYDRVEAEEAR	RNA polymerase sigma factor RpoD (Sigma-70)	rpoD	0.578012	0.676115	0.912026
A0A024LAG4	SAECTTAYNNALK	Putative inner membrane protein (UPF0441 protein YgiB)	ygiB	0.582129	0.677822	-0.177146
W1F9R2	AAFAFPAPVANVESDVGCLELFHGPTLAFK	Threonine synthase (EC 4.2.3.1)		0.589572	0.683367	-0.24743
I2WYA6	VLNFPQSKLCLNR	Histidine phosphatase superfamily (Branch 2)	EC40967_3546	0.600112	0.692436	0.180527
V8K7P7	FLETDIPVFGICLGHQLLALASGAK	Carbamoyl-phosphate synthase small chain (EC 6.3.5.5) (Carbamoyl-phosphate synthetase glutamine chain)	carA	0.605612	0.695636	0.999171
I2X8P2	AIEENGGWVVGYENCTGAK	2-hydroxyglutaryl-CoA dehydratase, D-component (EC 4.2.1.-)	EC23916_5669	0.61928	0.704984	-0.158755
I4SI56	KFNQLATEIDNTVVLCISADLPFAQSR	Thiol peroxidase (Tpx) (EC 1.11.1.15) (Peroxiredoxin tpx) (Prx) (Thioredoxin peroxidase)	tpx	0.616974	0.704984	0.251647
S0U9F3	VVAQGAPYTWENLCQPLAEVDDVLGR	Oligopeptidase A	WC5_01524	0.629675	0.713632	-0.426327
D6HSW9	RFCLPNSR	ATP-dependent Clp protease proteolytic subunit	ECCG_03391	0.655298	0.739385	0.174716
P19926	IVNYKDSPACK	Glucose-1-phosphatase	agp	0.680177	0.757403	0.104725
A0A376J4I5	LLLDICGGEAGPVIDITNEATLPK	Phenylalanine--tRNA ligase beta subunit	pheT	0.678276	0.757403	0.285421
W8T981	TSYSEFLSQLANQYASCLK	Zinc ABC transporter substrate-binding protein (Zinc ABC transporter substrate-binding protein ZnuA)	znuA	0.675583	0.757403	-0.0468513
W1HFW9	AGWCADYNEPTSFLNTMLSDSSMNTAHYK	Oligopeptide ABC transporter, periplasmic oligopeptide-binding protein OppA (TC 3.A.1.5.1)		0.68796	0.762738	-0.0629895
A0A370VA97	LTCQGNPAYLTEIQISLK	Ribonuclease I	rna	0.700567	0.773353	-0.266524
W9AL06	VLNNEIILVTCGSAFK	Elongation factor G (EF-G)	fusA	0.709828	0.780199	0.067073
A0A0A2RDC9	LTHIPTGIVTQCQNDR	Peptide chain release factor 2 (RF-2)	prfB	0.719107	0.787006	0.408676
I4SI56	VLNIFPSIDTGVCAASVR	Thiol peroxidase (Tpx) (EC 1.11.1.15) (Peroxiredoxin tpx) (Prx) (Thioredoxin peroxidase)	tpx	0.72787	0.793192	-0.156019
P58578	VLVVDGEPVPYCLAR	Glutathione synthetase	gshB	0.734353	0.796851	0.165411
H1BSD6.1 (obsolete)	YGLPAPVGYACTTPR	Succinate--CoA ligase [ADP-forming] subunit beta	sucC	0.750265	0.810668	0.351382
E1J6H4	GGTLIPVQTAQGVSNNCK	Uncharacterized protein (Fragment)	HMPREF9347_02512	0.755724	0.81312	-0.0395188
A0A140RLQ0	VRIDPIIVAQDGSLSGPGMACTTVAK	Endolytic peptidoglycan transglycosylase RlpA (EC 4.2.2.-)	rlpA	0.761101	0.815466	0.0641786
H5MW06.1 (obsolete)	APSLLQLSPDWTSNSCR	Colicin I receptor	cirA	0.775761	0.824246	-0.26925
P0AES9	KPVNSWTCEDFLAVDESFQPTAVGFAEALNNK	Acid stress chaperone HdeA	hdeA	0.772533	0.824246	0.119117
P0AES9	DKPEDAVLDVQGIATVTPAIVQACTQDK	Acid stress chaperone HdeA	hdeA	0.783705	0.829231	0.11317
E1JG39	HYAHVDCPGHADYVKN	p-43 (Fragment)	tufB	0.801989	0.845071	0.0394968
W8TQP9	SGPCVEGGPDNVAQQFYDYR	Lipoprotein (Probable lipoprotein) (Putative lipoprotein YbjP)	ybjP	0.813659	0.853839	0.0264775
W1F5H4	VLNFPQSNLCLK	Phosphoanhydride phosphohydrolase (PH 2.5 acid phosphatase) (AP) / 4-phytase (EC 3.1.3.2) (EC 3.1.3.26)		0.824498	0.861667	-0.076645
V0SQK8	NTLLHEQWCDLLEENSVDAVK	DNA-directed RNA polymerase subunit beta' (RNAP subunit beta') (EC 2.7.7.6) (RNA polymerase subunit beta') (Transcriptase subunit beta')	rpoC	0.832025	0.865985	-0.0939378
A0A0A0FBI6	MLNVWHACPR	UPF0304 protein YfbU	yfbU	0.835475	0.866041	0.128869
A0A028AQR9	GDFVGFDIDLGNEMCK	Histidine ABC transporter substrate-binding protein HisJ	argT	0.85999	0.887844	0.024492
I0VQX2.1 (obsolete)	DLATTFESQGLAPTLENVCSVLAVAQQESNYQADPAVPGLSK	Putative lipoprotein	ECW26_29160	0.924147	0.937188	-0.0147394
U9ZA84	GEVVNAACAVDAGSVDQTVQLGQVR	Type-1 fimbrial protein, A chain	HMPREF1599_04106	0.922584	0.937188	-0.0855056
H9V0I2.1 (obsolete)	GLLAFSPEKPGTTEAQCNYYYAK	Soluble lytic murein transglycosylase-like regulatory protein	P12B_c4467	0.926162	0.937188	-0.0189433
P0AF70	IVDEQPGAECQLIGTATGK	Uncharacterized protein	yjeI	0.916409	0.937188	-0.0365694
A7ZUC9	RPFKGDWLDCAK	ATP-dependent 6-phosphofructokinase isozyme 1	pfkA	0.920232	0.937188	0.00887004
I4SI56	FCGAEGLNNVITLSTFR	Thiol peroxidase (Tpx) (EC 1.11.1.15) (Peroxiredoxin tpx) (Prx) (Thioredoxin peroxidase)	tpx	0.938653	0.946073	-0.0302943
P0AB28	VTVTLECQR	Large ribosomal RNA subunit accumulation protein YceD	yceD	0.976607	0.980452	-0.0186467
I0VM99.1 (obsolete)	RAGLYAQTLPAQLSQLPACGE	Electron transport complex, RnfABCDGE type, G subunit	ECW26_42040	0.995629	0.995629	0.0007313

## Sheet: OX cys significant
accession	sequence	protein	gene	p-value Rox PN-BN	FDR Rox	Rox PN-BN
P0AE08	AAQYVASHPGEVCPAK	Alkyl hydroperoxide reductase C	ahpC	0.00259872	0.0389807	-0.889929
A0A0J2BW18	NLDDGSVEVVACGEEGQVEK	Acylphosphatase	yccX	0.000914893	0.0212089	1.10249
A7ZPK7	HSHEHHADDEPCVVR	Glutamate--tRNA ligase	gltX	0.000317079	0.0101069	1.33902
A0A070K7Q0.1 (obsolete)	DAALSCDQFFVNHR	30S ribosomal protein S2	rpsB	0.000776223	0.0197937	1.37184
O88094	SGETGIEEGCLSIPEQR	Peptide deformylase (PDF) (EC 3.5.1.88) (Polypeptide deformylase)	def	3.1869e-05	0.00203165	1.67323
A0A0F3UR24	VSGNSPVIFDVTHALQCR	2-dehydro-3-deoxyphosphooctonate aldolase (EC 2.5.1.55) (3-deoxy-D-manno-octulosonic acid 8-phosphate synthase) (KDO-8-phosphate synthase) (KDO 8-P synthase) (KDOPS) (Phospho-2-dehydro-3-deoxyoctonate aldolase)	kdsA	6.02646e-07	7.68374e-05	1.77496
K4W3Y2	VDLDGNPCGELDEQHVEHAR	RNA chaperone ProQ	ECO9634_02134	4.61267e-05	0.00235246	1.86051
Q7WUZ8	NYLQNQEGFVHICR	Homoserine kinase (EC 2.7.1.39) (Fragment)	thrB	0.00132637	0.0260928	2.43392
A1AJ82	VGAGPFPTELFDETGEFLCK	Adenylosuccinate synthetase	purA	6.37195e-05	0.00243316	2.62595
V2QJC2	VKEVVDFCHR	D-tagatose-1,6-bisphosphate aldolase subunit GatY (TBPA) (TagBP aldolase) (EC 4.1.2.40) (D-tagatose-bisphosphate aldolase class II) (Tagatose-bisphosphate aldolase)	gatY	1.91852e-08	4.89222e-06	3.17934

## Sheet: OX cys absent present
accession	sequence	protein	gene	n Rox BN	n Rox PN	n R BN	n R PN
V0XC93	EIGSAKPAYICQGWGPQR	Anaerobic dimethyl sulfoxide reductase, A subunit, DmsA/YnfE family	HMPREF1608_04425	0	2	1	0
A7ZUC9	LTEMGFPCIGLPGTIDNDIK	ATP-dependent 6-phosphofructokinase isozyme 1	pfkA	0	2	4	5
W8U1Z9	DYGGQLVACFAVDQDENPQR	Dipeptide ABC transporter ATP binding subunit DppF (Dipeptide ABC transporter ATP-binding protein) (Dipeptide transport ATP-binding protein DppF) (Dipeptide transport ATP-binding protein DppF (TC 3.A.1.5.2)) (Dipeptide transporter) (Dipeptide transporter ATP-binding subunit) (EC 3.6.3.-) (Dipeptide/heme ABC transporter ATPase) (Ole(C)_1_L06249) (Peptide ABC transporter ATP-binding protein) (Stage…	dppF	0	2	4	5
A0A027ZU77	IHLDASMSCAGDPIPLAPETVAER	D-tagatose-1,6-bisphosphate aldolase subunit GatZ	gatZ	0	2	5	3
W8TB76	GCGITVDQAER	Glycine--tRNA ligase beta subunit (EC 6.1.1.14) (Glycyl-tRNA synthetase beta subunit) (GlyRS)	glyS	0	2	5	5
A0A028AQR9	CTWVASDFDALIPSLK	Histidine ABC transporter substrate-binding protein HisJ	argT	0	2	4	4
A0A167DT74.1 (obsolete)	AQSLASRYPDHLIIGSDQVCVLDGEITGKPLTEENAR	Maf-like protein YceF	yceF	0	2	1	3
A0A073HA63	SDYPNQVNNVLCFPFIFR	NADP-dependent malic enzyme	maeB	0	2	5	4
A1AJ82	RAVQLNSLSGFCLTK	Adenylosuccinate synthetase	purA	0	3	5	4
S1DRH6	AGLADAICDLVSTGATLEANGLR	ATP phosphoribosyltransferase (ATP-PRT) (ATP-PRTase) (EC 2.4.2.17)	hisG	0	3	4	4
D2TKV5	EAIRESLLDEAQGADCLMVKPAGAYLDVLR	Delta-aminolevulinic acid dehydratase (EC 4.2.1.24)	hemB	0	3	0	1
W8U1Z9	TLAVVGESGCGK	Dipeptide ABC transporter ATP binding subunit DppF (Dipeptide ABC transporter ATP-binding protein) (Dipeptide transport ATP-binding protein DppF) (Dipeptide transport ATP-binding protein DppF (TC 3.A.1.5.2)) (Dipeptide transporter) (Dipeptide transporter ATP-binding subunit) (EC 3.6.3.-) (Dipeptide/heme ABC transporter ATPase) (Ole(C)_1_L06249) (Peptide ABC transporter ATP-binding protein) (Stage…	dppF	0	3	4	5
A0A026V0G1	GGHIYNICAPAHPAR	Epimerase domain-containing protein	yeeZ	0	3	4	5
A0A073HA63	EVRPDAIICTGR	NADP-dependent malic enzyme	maeB	0	3	5	4
A7ZR23	FICIADASK	Ribose-5-phosphate isomerase A	rpiA	0	3	5	5
H1C035.1 (obsolete)	VYGENACQALFQSRPEAIVR	Uncharacterized protein	HMPREF0986_03119	0	3	4	5
X7PNT4	QAMIAAGAPADCEPQVR	Arginine--tRNA ligase	argS	0	4	1	1
A0A0S3NRK9.1 (obsolete)	HANPCGVAIGNSLLDAYDR	Bifunctional purine biosynthesis protein PurH	purH	0	4	5	5
W1F215	GLFAVGECSSVGLHGANR	Fumarate reductase flavoprotein subunit (EC 1.3.5.4)	frdA	0	4	5	5
P00946	VLCAAQPLSIQVHPNKHNSEIGFAK	Mannose-6-phosphate isomerase	manA	0	4	5	5
A0A138L404.1 (obsolete)	QLLAALACPEHLYK	NH(3)-dependent NAD(+) synthetase	nadE	0	4	5	4
P07395	ALAMGGIFGGEHSGVNDETQNVLLECAFFSPLSITGR	Phenylalanine--tRNA ligase beta subunit	pheT	0	4	3	5
W1EQV9	LLVVIGPCSIHDPVAAK	Phospho-2-dehydro-3-deoxyheptonate aldolase (EC 2.5.1.54)	aroG	0	4	5	5
A1AFB0	YAALCDVFVMDAFGTAHR	Phosphoglycerate kinase	pgk	0	4	1	1
A7ZPS1	LLSDTECLVK	Phosphoribosylaminoimidazole-succinocarboxamide synthase	purC	0	4	5	5
P21599	AEAVCSQDAMDDIILASDVVMVAR	Pyruvate kinase II	pykA	0	4	4	5
D8ADS1	AELDGKPVIVCSTGIGGPSTSIAVEELAQLGIR	Uridine phosphorylase (EC 2.4.2.3)	udp	0	4	5	5
P0ACJ8	QEIGQIVGCSR	Catabolite activator	crp	0	5	3	0
P0AED0	YDMDLVVCGHHQDFWSK	Universal stress protein	uspA	0	5	4	0
A0A0S3NRK9.1 (obsolete)	EFAEPACVIVK	Bifunctional purine biosynthesis protein PurH	purH	0	5	5	5
U9ZJ40	SPVLLALDYNPTGDKEAPVYACLVGK	Peptidase B (EC 3.4.11.23) (Aminopeptidase B)	pepB	0	5	4	5
P0ABU2	VNPADDIEVINTELALADLDTCER	Ribosome-binding ATPase YchF	ychF	0	5	3	4
V2QU67	DAFVQGEDIVLSEENEFPTQVGDASGTPHLSVGCVR	USG-1 protein	G723_03703	0	5	1	5
W1F7D4	TLQEDCEKLNK	Pantothenate synthetase (PS) (EC 6.3.2.1) (Pantoate--beta-alanine ligase) (Pantoate-activating enzyme)	panC	2	0	5	4
A0A0J8WZD1	RLGGNGDVWL.EYPTAVEFQLTQQTLNRYPECQPK	Histidinol-phosphate aminotransferase	hisC	3	0	0	5
V0XGE5	VALSKAEGEKCPR	Isoleucine--tRNA ligase (EC 6.1.1.5) (Isoleucyl-tRNA synthetase) (IleRS)	ileS	3	0	5	5
P77737	TIQLLEGELPSPINPPSGCVFR	Oligopeptide transport ATP-binding protein OppF	oppF	3	0	5	5
P0A9G6	TDADAADLITSDCDPYDSEFITGER	Isocitrate lyase	aceA	4	0	4	5
E9TEY4	TFDNGVICASEQSVVVVDSVYDAVR	Aldehyde-alcohol dehydrogenase (EC 1.1.1.1) (EC 1.2.1.10) (Fragment)	adhE	4	0	5	5
P19926	TVATAQFFITGAFPGCDIPVHHQEK	Glucose-1-phosphatase	agp	4	0	5	4
D7Y663	TIEDLNAIESCAR	Nitrite reductase [NAD(P)H], large subunit	nirB	4	0	4	4
U9ZA84	TASLAQEGATSSAVGFNIQLNDCDTNVASK	Type-1 fimbrial protein, A chain	HMPREF1599_04106	4	0	5	5
A0A0D8WFQ2	LVGVEYDDACDPKQAVAVANK	Branched chain amino acid ABC transporter substrate-binding protein	livk	5	0	5	5
W1EZD6	EQQGFCEGR	Transcription elongation factor GreA (Transcript cleavage factor GreA)	greA	5	0	0	5

## Sheet: OX cys absent present sign
accession	sequence	protein	gene	n Rox BN	n Rox PN	n R BN	n R PN
X7PNT4	QAMIAAGAPADCEPQVR	Arginine--tRNA ligase	argS	0	4	1	1
A0A0S3NRK9.1 (obsolete)	HANPCGVAIGNSLLDAYDR	Bifunctional purine biosynthesis protein PurH	purH	0	4	5	5
W1F215	GLFAVGECSSVGLHGANR	Fumarate reductase flavoprotein subunit (EC 1.3.5.4)	frda	0	4	5	5
P00946	VLCAAQPLSIQVHPNKHNSEIGFAK	Mannose-6-phosphate isomerase	manA	0	4	5	5
A0A138L404.1 (obsolete)	QLLAALACPEHLYK	NH(3)-dependent NAD(+) synthetase	nadE	0	4	5	4
P07395	ALAMGGIFGGEHSGVNDETQNVLLECAFFSPLSITGR	Phenylalanine--tRNA ligase beta subunit	pheT	0	4	3	5
W1EQV9	LLVVIGPCSIHDPVAAK	Phospho-2-dehydro-3-deoxyheptonate aldolase (EC 2.5.1.54)	aroG	0	4	5	5
A1AFB0	YAALCDVFVMDAFGTAHR	Phosphoglycerate kinase	pgk	0	4	1	1
A7ZPS1	LLSDTECLVK	Phosphoribosylaminoimidazole-succinocarboxamide synthase	purC	0	4	5	5
P21599	AEAVCSQDAMDDIILASDVVMVAR	Pyruvate kinase II	pykA	0	4	4	5
D8ADS1	AELDGKPVIVCSTGIGGPSTSIAVEELAQLGIR	Uridine phosphorylase (EC 2.4.2.3)	udp	0	4	5	5
P0ACJ8	QEIGQIVGCSR	Catabolite activator	crp	0	5	3	0
P0AED0	YDMDLVVCGHHQDFWSK	Universal stress protein	uspA	0	5	4	0
A0A0S3NRK9.1 (obsolete)	EFAEPACVIVK	Bifunctional purine biosynthesis protein PurH	purH	0	5	5	5
U9ZJ40	SPVLLALDYNPTGDKEAPVYACLVGK	Peptidase B (EC 3.4.11.23) (Aminopeptidase B)	pepB	0	5	4	5
P0ABU2	VNPADDIEVINTELALADLDTCER	Ribosome-binding ATPase YchF	ychF	0	5	3	4
V2QU67	DAFVQGEDIVLSEENEFPTQVGDASGTPHLSVGCVR	USG-1 protein	G723_03703	0	5	1	5
P0A9G6	TDADAADLITSDCDPYDSEFITGER	Isocitrate lyase	aceA	4	0	4	5
E9TEY4	TFDNGVICASEQSVVVVDSVYDAVR	Aldehyde-alcohol dehydrogenase (EC 1.1.1.1) (EC 1.2.1.10) (Fragment)	adhE	4	0	5	5
P19926	TVATAQFFITGAFPGCDIPVHHQEK	Glucose-1-phosphatase	agp	4	0	5	4
D7Y663	TIEDLNAIESCAR	Nitrite reductase [NAD(P)H], large subunit	nirB	4	0	4	4
U9ZA84	TASLAQEGATSSAVGFNIQLNDCDTNVASK	Type-1 fimbrial protein, A chain	HMPREF1599_04106	4	0	5	5
A0A0D8WFQ2	LVGVEYDDACDPKQAVAVANK	Branched chain amino acid ABC transporter substrate-binding protein	livk	5	0	5	5
W1EZD6	EQQGFCEGR	Transcription elongation factor GreA (Transcript cleavage factor GreA)	greA	5	0	0	5

## Sheet: RED cysteines
accession	sequence	protein	gene	p-value Rred PN-BN	FDR Rred	Rred PN-BN
A7ZVS7	LRDVVIGMGACTDSK	Purine nucleoside phosphorylase DeoD-type	deoD	1.1851e-05	0.0035316	-1.37494
A0A370V2Y3	ATCVFAEPQFRPAVVESVAR	High-affinity zinc uptake system protein ZnuA	znuA	4.59508e-05	0.00684666	0.344804
A0A0K5JW88	ALSVPCSDSK	60 kDa chaperonin (GroEL protein) (Protein Cpn60)	groL	7.40341e-05	0.00735405	1.74922
D8AV24.1 (obsolete)	AWNIKPEQQVSFYCGTGWR	Sulfurtransferase	HMPREF9541_04677	0.000139658	0.0104045	-0.947254
W1F215	AYVGVDPVKEPIPVRPTAHYTMGGIETDQNCETR	Fumarate reductase flavoprotein subunit (EC 1.3.5.4)		0.000225641	0.0113659	1.83386
A8A6N0	VVIVGCGAQGLNQGLNMR	Ketol-acid reductoisomerase (NADP(+))	ilvC	0.000228844	0.0113659	0.658527
A1AIF9	FTTIHIQELACVSR	DNA-directed RNA polymerase subunit beta	rpoB	0.000292867	0.0124678	-0.360383
I2WFW6	GELHCVGATTLDEYR	ATP-dependent chaperone protein ClpB	clpB	0.000522871	0.0194769	-0.332947
X7PT52	AAENNPELAAFIDECR	Leucine--tRNA ligase	leuS	0.000656974	0.0217531	-0.344946
I2WFW6	VLNLCDK	ATP-dependent chaperone protein ClpB	clpB	0.00076201	0.0227079	-0.727466
A0A029HYN5	FCQALMTELYR	Glutamate dehydrogenase	gdhA	0.000949786	0.0235864	-0.349619
P24182	HVLLADETVCIGPAPSVK	Biotin carboxylase	accC	0.000918279	0.0235864	-0.441937
D8ADS1	LDGASLHFAPLEFPAVADFECTTALVEAAK	Uridine phosphorylase (EC 2.4.2.3)	udp	0.00154442	0.0354029	-0.357808
A0A029HYN5	LHHIMLDIHHACVEHGGEGEQTNYVQGANIAGFVK	Glutamate dehydrogenase	gdhA	0.00186413	0.037091	-0.895104
P77737	LYEGETLGVVGESGCGK	Oligopeptide transport ATP-binding protein OppF	oppF	0.0018682	0.037091	-0.474845
P0A9C5	SEMCLVMEQMGLVVEAHHHEVATAGQNEVATR	Glutamine synthetase	glnA	0.00199146	0.037091	0.977429
E9TEY4	LVAMGGIGHTSCLYTDQDNQPAR	Aldehyde-alcohol dehydrogenase (EC 1.1.1.1) (EC 1.2.1.10) (Fragment)	adhE	0.00255826	0.0448449	1.59694
P0ACJ0	VGLSPTPCLER	Leucine-responsive regulatory protein	lrp	0.00294627	0.0487771	0.640474
A0A070UT47	IYCESFLGEEHRK	Phosphoglucomutase, alpha-D-glucose phosphate-specific	pgm	0.00340662	0.0534301	0.497522
A7ZYL0	YCTPNVFDAK	Phosphoserine aminotransferase	serC	0.00407278	0.0606844	-0.26405
G0FG74	EILSDEPGMSPLEIWCNESQER	Phosphoribosylformylglycinamidine synthase (FGAM synthase) (FGAMS) (EC 6.3.5.3) (Formylglycinamide ribonucleotide amidotransferase) (FGAR amidotransferase) (FGAR-AT)	purL	0.00470047	0.0667019	0.649018
W8SU61	AVPVCGHLGLTPQSVNIFGGYK	3-methyl-2-oxobutanoate hydroxymethyltransferase (EC 2.1.2.11) (Ketopantoate hydroxymethyltransferase) (KPHMT)	panB	0.00538977	0.0730069	0.347496
P27302	AVTDKPSLLMCK	Transketolase 1	tktA	0.00643386	0.0758837	0.399954
A0A161ZCZ8.1 (obsolete)	FHAGANVGCGR	50S ribosomal protein L27	rpmA	0.00654576	0.0758837	-0.213872
A0A070SQ09	LSPSLGESSHHVCPR	Ribonuclease E (RNase E) (EC 3.1.26.12)	rne	0.00662072	0.0758837	-0.264893
P64463	TVVVEGCEEK	Uncharacterized protein	ydfZ	0.00607629	0.0758837	-0.305593
B1B6S8	NNETTSCK	Metal-binding protein yodA (Fragment)	yodA	0.00693973	0.076594	0.259006
T9ERC0	KPDNWEIVGKPQSQEAYGCMLR	Glutamate/aspartate periplasmic-binding protein	G943_00178	0.00998997	0.102656	-0.212605
A0A023Z0P6	SQVQSGILPEHCR	Putative dye-decolorizing peroxidase (DyP), YfeX-like subgroup	yfeX	0.00994329	0.102656	-0.361191
A1AGJ4	GNVINLSLGFSHPVDHQLPAGITAECPTQTEIVLK	50S ribosomal protein L6	rplF	0.0117104	0.116323	-0.350172
A0A023Z1F0	WTGMCGELAGDER	Phosphoenolpyruvate-protein phosphotransferase	ptsI	0.0134124	0.128932	-0.233728
A1AEW8	ELLSIGIQPDILICR	Psynthase	pyrG	0.0138892	0.129343	-0.374343
P0AC41	ALQECMQHNFSVFR	Succinate dehydrogenase flavoprotein subunit	sdhA	0.0144884	0.13017	2.60357
I0VXG8.1 (obsolete)	LVNPEELKQDAIDAVEQHGIVFIDEIDKICK	ATP-dependent protease ATPase subunit HslU	hslU	0.0148516	0.13017	-0.263171
G0FG74	ATDIAHNCGLQQVNRLER	Phosphoribosylformylglycinamidine synthase (FGAM synthase) (FGAMS) (EC 6.3.5.3) (Formylglycinamide ribonucleotide amidotransferase) (FGAR amidotransferase) (FGAR-AT)	purL	0.0182257	0.146791	-0.403548
P0A9G6	GSVNPECTLAQLGAAK	Isocitrate lyase	aceA	0.0178639	0.146791	-0.430998
P0A991	YQLANCYMGR	Fructose-bisphosphate aldolase class2	fbaB	0.0181007	0.146791	1.33429
Q7WUZ8	QAVAEIGAVASGISGSGPTLFALCDKPETAQR	Homoserine kinase (EC 2.7.1.39) (Fragment)	thrB	0.0187691	0.147189	0.83849
P0A9C5	FPDPAANPYLCFAALLMAGLDGIK	Glutamine synthetase	glnA	0.0198984	0.152044	0.311806
A7ZUC9	CVGIQNEQLVHHDIIDAIENMK	ATP-dependent 6-phosphofructokinase isozyme 1	pfkA	0.0288945	0.180814	-0.222921
A7ZPW1	EIAYFFGEGEVCPR	Nucleoside diphosphate kinase	ndk	0.028575	0.180814	-0.695138
Q7WUZ8	ENIVYQCWER	Homoserine kinase (EC 2.7.1.39) (Fragment)	thrB	0.0297312	0.180814	0.776847
H4L721	IIGIDLGTTNSCVAIMDGTTPR	Chaperone protein DnaK (HSP70) (Heat shock 70 kDa protein) (Heat shock protein 70)	dnaK	0.0266401	0.180814	0.729847
P0AD61	IVCTIGPK	Pyruvate kinase	pykF	0.0277385	0.180814	0.216486
W8T8G2	LIGDDEHGWDDDGVFNFEGGCYAK	Phosphoenolpyruvate carboxykinase (ATP) (PCK) (PEP carboxykinase) (PEPCK) (EC 4.1.1.49)	pckA	0.0254049	0.180814	-0.388713
A0A138L404.1 (obsolete)	LPYGVQADEQDCQDAIAFIQPDR	NH(3)-dependent NAD(+) synthetase	nadE	0.0289155	0.180814	-0.221849
D7X4P6	MLAHCEAVTPIRR	Enoyl-[acyl-carrier-protein] reductase (NADH) (EC 1.3.1.9) (Fragment)	fabI	0.0273032	0.180814	0.327159
P00946	VLCAAQPLSIQVHPNKHNSEIGFAK	Mannose-6-phosphate isomerase	manA	0.0292225	0.180814	-0.376343
V2R0Q4	VNEIETYMDGVHLICTTAK	Galactitol-specific phosphotransferase enzyme IIB component	G723_03417	0.0250018	0.180814	0.794932
A1A9D6	MTAHTPCFR	Serine--tRNA ligase	serS	0.0303612	0.180953	-0.226736
V8K7P7	FLETDIPVFGICLGHQLLALASGAK	Carbamoyl-phosphate synthase small chain (EC 6.3.5.5) (Carbamoyl-phosphate synthetase glutamine chain)	carA	0.0323675	0.185491	-0.197883
P0AF93	SCVEVAR	2-iminobutanoate/2-iminopropanoate deaminase	ridA	0.0322214	0.185491	-0.312988
P0A9Q9	ILNTSSVIPVDGLCVR	Aspartate-semialdehyde dehydrogenase	asd	0.0343544	0.189585	-0.323052
W1WK16	LTEILSETCSIIGANILNIAR	S-adenosylmethionine decarboxylase proenzyme (EC 4.1.1.50) (Fragment)	Q609_ECAC02162G0001	0.0340155	0.189585	0.17816
W1ET61	ALAEAGCSAVK	Inosine-5'-monophosphate dehydrogenase (IMP dehydrogenase) (IMPD) (IMPDH) (EC 1.1.1.205)	guaB	0.0352828	0.191169	-0.740878
P0AFP6	KPLWCGDTGPEVVQR	GTP cyclohydrolase 1 type 2 homolog	ybgI	0.0374786	0.195292	-0.256067
K4W3Y2	VDLDGNPCGELDEQHVEHAR	RNA chaperone ProQ	ECO9634_02134	0.0371387	0.195292	-0.412359
A1A7K9	YIIDELDQICQR	UPF0325 protein YaeH	yaeH	0.0380098	0.195292	-0.276511
W8ZNF9	GVCTLEDLAEQGIDDLADIEGLTDEK	Transcription termination/antitermination protein NusA	nusA	0.0451357	0.220499	-0.122076
A0A027ZD14	LASLPGVVPGKYDRPNGCLLNPR	Peptide ABC transporter ATP-binding protein	dppD	0.0446325	0.220499	-1.41221
B1B6S8	YLFECKDPESK	Metal-binding protein yodA (Fragment)	yodA	0.0439731	0.220499	0.153339
D8C3Y5.1 (obsolete)	ECFEAYLPASVAWR	Asparagine synthase (Glutamine-hydrolyzing)	asnB	0.047441	0.220897	-0.099241
A7ZUF7	HATNSELLCEAFLHAFTGQPLPDDADLR	Met repressor	metJ	0.0468317	0.220897	0.258029
A0A2S8JSG3	SLLKPEHQGLATEVMCR	Selenide, water dikinase	selD	0.0473745	0.220897	-0.21797
W8U0D7	EMASALSCPVGFK	Phospho-2-dehydro-3-deoxyheptonate aldolase (EC 2.5.1.54)	aroH	0.0484962	0.222336	2.86242
E9TEY4	EAGVQEADFLANVDKLSEDAFDDQCTGANPR	Aldehyde-alcohol dehydrogenase (EC 1.1.1.1) (EC 1.2.1.10) (Fragment)	adhE	0.0528609	0.224232	0.194615
A1AE82	ELAGWMCDVLDSINDEAVIER	Serine hydroxymethyltransferase	glyA	0.0511942	0.224232	0.376497
A1AEN2	FCVPNKEVMPER	S-ribosylhomocysteine lyase	luxS	0.0522914	0.224232	0.373293
P0A9T0	GTVVDIPALCDALASK	D-3-phosphoglycerate dehydrogenase	serA	0.0534244	0.224232	0.194702
Q7WUZ8	HLAGFIHACYSR	Homoserine kinase (EC 2.7.1.39) (Fragment)	thrB	0.0500077	0.224232	0.547113
A7ZPS1	LLSDTECLVK	Phosphoribosylaminoimidazole-succinocarboxamide synthase	purC	0.0526986	0.224232	-0.356646
A1A9D6	EISSCSNVWDFQAR	Serine--tRNA ligase	serS	0.057308	0.237192	-0.150908
A1AE82	YYGGCEYVDIVEQLAIDR	Serine hydroxymethyltransferase	glyA	0.0640475	0.261454	-0.164951
P0AE08	AAQYVASHPGEVCPAK	Alkyl hydroperoxide reductase C	ahpC	0.0655292	0.262658	0.238396
X7PM65	ANEVRPVLACR	Exoribonuclease 2	rnb	0.0661052	0.262658	-0.540977
P0A6A3	CVDTSMGLTPLEGLVMGTR	Acetate kinase	ackA	0.0693283	0.27184	0.448802
A1ABQ2	HSCAHLLGHAIK	Threonine--tRNA ligase	thrS	0.0805982	0.311926	-0.238308
W8T2X4	GIRPGAYCEPK	Aconitate hydratase B (EC 4.2.1.3) (EC 4.2.1.99) (2-methylisocitrate dehydratase)	EC1094V2_3737	0.0878163	0.33257	-0.314032
A0A0J2BH47.1 (obsolete)	YDDNIGVIILTGAGDKAFCSGGDQK	1,4-Dihydroxy-2-naphthoyl-CoA synthase	menB	0.0881646	0.33257	-0.30792
W1F1Y4	LADCQERDPALSELYLVEGDSAGGSAK	DNA topoisomerase (ATP-hydrolyzing) (EC 5.6.2.2)		0.0937853	0.34935	-0.243402
A1AGI8	CADAVKEYGIK	30S ribosomal protein S11	rpsK	0.106475	0.378908	-0.140589
W1XDK8	FVIGGPMGDCGLTGR	S-adenosylmethionine synthase (Fragment)	Q609_ECAC00144G0001	0.10482	0.378908	0.301927
P77737	HSVSCLKVDPL	Oligopeptide transport ATP-binding protein OppF	oppF	0.109349	0.378908	-0.239031
W1EVL4	NHMSLHDLCSGMK	Phosphoglucosamine mutase (EC 5.4.2.10)	glmM	0.108659	0.378908	1.35707
Q7WUZ8	NYLQNQEGFVHICR	Homoserine kinase (EC 2.7.1.39) (Fragment)	thrB	0.10691	0.378908	0.712621
A0A1J0H7P9	YTLTCTYNDLASVR	Glutamate-1-semialdehyde 2,1-aminomutase	hemL	0.104822	0.378908	-0.193061
P0A9C5	CDILEPGTLQGYDRDPR	Glutamine synthetase	glnA	0.119756	0.399024	0.218533
A0A135PUP6	GIATCVLLGNPAEINR	Phosphate acetyltransferase	pta	0.120511	0.399024	0.130915
V6G0F2	QGIPLDAGSWQAICDAAR	Malate/L-lactate dehydrogenase	EC970259_1239	0.118802	0.399024	0.515124
P0AEP3	RFDETGHSQIMVEPVADVTAYGVVDCK	UTP--glucose-1-phosphate uridylyltransferase	galU	0.119259	0.399024	-0.144355
P0A7A9	CRPVGVLK	Inorganic pyrophosphatase	ppa	0.122038	0.39964	0.349069
P07395	ALAMGGIFGGEHSGVNDETQNVLLECAFFSPLSITGR	Phenylalanine--tRNA ligase beta subunit	pheT	0.136155	0.40703	0.763047
A7ZRS4	APECIEFANK	3,4-dihydroxy-2-butanone 4-phosphate synthase	ribB	0.131735	0.40703	-1.25418
W1EXC4	CPVHNYIPNWLK	Glutamate synthase [NADPH] small chain (EC 1.4.1.13)		0.130624	0.40703	-0.382647
A1AEW7	DITLAMDCAASEFYK	Enolase	eno	0.137953	0.40703	0.275282
P09120	ECTLETLEEMLEKLEVVVNER	DNA-binding protein H-NS	hns	0.130046	0.40703	0.431316
A7ZUC9	HAIVAITEHMCDVDELAHFIEKETGR	ATP-dependent 6-phosphofructokinase isozyme 1	pfkA	0.134839	0.40703	-0.529027
A7ZIT8	KACEEVGFVSR	Bifunctional protein FolD	folD	0.133504	0.40703	-0.140365
I4SI56	KFNQLATEIDNTVVLCISADLPFAQSR	Thiol peroxidase (Tpx) (EC 1.11.1.15) (Peroxiredoxin tpx) (Prx) (Thioredoxin peroxidase)	tpx	0.136777	0.40703	-0.22696
W1F7D4	LFNLVQPDIACFGEKDFQQLALIR	Pantothenate synthetase (PS) (EC 6.3.2.1) (Pantoate--beta-alanine ligase) (Pantoate-activating enzyme)	panC	0.132831	0.40703	-0.223373
A7ZVR0	LTLCDVSAPAVEASR	Ribosomal RNA small subunit methyltransferase C	rsmC	0.130152	0.40703	1.52643
W1EQV9	LLVVIGPCSIHDPVAAK	Phospho-2-dehydro-3-deoxyheptonate aldolase (EC 2.5.1.54)		0.140344	0.410026	-0.617562
W9AAW6	ALAYMGLKPGIPLTEVAIDKVFIGSCTNSR	3-isopropylmalate dehydratase large subunit (EC 4.2.1.33) (Alpha-IPM isomerase) (IPMI) (Isopropylmalate isomerase)	leuC	0.153367	0.411742	-0.110542
E1I2W7.1 (obsolete)	GVFTFDPGFTSTASCESK	Citrate synthase (Fragment)	gltA	0.152352	0.411742	-0.430863
P07395	LGCEVTEGKDEWQAVAPSWR	Phenylalanine--tRNA ligase beta subunit	pheT	0.143964	0.411742	0.201886
P04693	LNAQPHGASLYLPMEGLNCYR	Aromatic-amino-acid aminotransferase	tyrB	0.15064	0.411742	0.556036
P0A6A3	LVLVLNCGSSSLK	Acetate kinase	ackA	0.150445	0.411742	-0.300358
A1AEN2	NHLNGNGVEIIDISPMGCR	S-ribosylhomocysteine lyase	luxS	0.153052	0.411742	0.363316
A1A7C2	NYTDDVEFSCEDAGR	2-isopropylmalate synthase	leuA	0.148675	0.411742	-0.193134
E1I2W7.1 (obsolete)	TAGSSGANPFACIAAGIASLWGPAHGGANEAALK	Citrate synthase (Fragment)	gltA	0.144432	0.411742	-0.443827
A1ABQ2	VNGELVDACDLIENDAQLSIITAKDEEGLEIIR	Threonine--tRNA ligase	thrS	0.150303	0.411742	-0.170189
L4VWC6	ACEEAAEGQVVSPVNFNSPGQVVIAGHK	Malonyl CoA-acyl carrier protein transacylase (EC 2.3.1.39)	WIC_01267	0.156182	0.415555	0.0897158
D7Y663	EAVLCEWTETVNTPSAQTR	Nitrite reductase [NAD(P)H], large subunit	nirB	0.160025	0.422012	0.215728
W1F215	ITDTSSVFNTDLLYTIELGHGLNVAECMAHSAMAR	Fumarate reductase flavoprotein subunit (EC 1.3.5.4)		0.163264	0.426778	-0.21442
V0XGE5	IESMVANRPDWCISR	Isoleucine--tRNA ligase (EC 6.1.1.5) (Isoleucyl-tRNA synthetase) (IleRS)	ileS	0.165342	0.428452	0.611412
A0A026V0T8	ICSIPHPSYHEEQLAEYIVGWAK	Aminoacyl-histidine dipeptidase	pepD	0.17546	0.439387	0.30362
Q59371	IEDGINQVQCSVAEYPEAITYLLEQYDRVEAEEAR	RNA polymerase sigma factor RpoD (Sigma-70)	rpoD	0.174602	0.439387	-0.356935
A1AGI6	LLVDACYSPVER	directed RNApolymerase subunit alpha	rpoA	0.17361	0.439387	0.0484485
W1EXC4	VVVLGGGDTAMDCVR	Glutamate synthase [NADPH] small chain (EC 1.4.1.13)		0.172766	0.439387	0.185664
W1EW10	SFAGQPYHGEWPAGTCIR	Molybdopterin molybdenumtransferase (EC 2.10.1.1)		0.182883	0.450923	0.19586
A0A070SQ09	YPTQSPMPLTVACASPELASGK	Ribonuclease E (RNase E) (EC 3.1.26.12)	rne	0.183093	0.450923	0.180099
P27302	VTPNMSTWRPCDQVESAVAWK	Transketolase 1	tktA	0.185085	0.452094	-0.151356
W1EQV9	ELASGLSCPVGFK	Phospho-2-dehydro-3-deoxyheptonate aldolase (EC 2.5.1.54)		0.188167	0.455885	-0.10399
P0AC53	LDFCNLDVNDTAAFSR	Glucose-6-phosphate 1-dehydrogenase	zwf	0.195794	0.470538	1.17965
V0SQK8	NTLLHEQWCDLLEENSVDAVK	DNA-directed RNA polymerase subunit beta' (RNAP subunit beta') (EC 2.7.7.6) (RNA polymerase subunit beta') (Transcriptase subunit beta')	rpoC	0.201459	0.480277	-0.0877584
P0A953	AMASGVSACLATPFK	3-oxoacyl-[acyl-carrier-protein] synthase 1	fabB	0.20352	0.481341	-0.20445
P0AC53	ITINYFAMPPSTFGAICK	Glucose-6-phosphate 1-dehydrogenase	zwf	0.206724	0.485068	1.16961
P0AC53	AVTQTAQACDLVIFGAK	Glucose-6-phosphate 1-dehydrogenase	zwf	0.209269	0.487204	1.14037
D8ADS1	AELDGKPVIVCSTGIGGPSTSIAVEELAQLGIR	Uridine phosphorylase (EC 2.4.2.3)	udp	0.214365	0.48838	-0.611395
A0A023Z1F0	AVAEACGSQAVIVR	Phosphoenolpyruvate-protein phosphotransferase	ptsI	0.231092	0.48838	-0.056709
A0A026V0G1	GGHIYNICAPAHPAR	Epimerase domain-containing protein	yeeZ	0.216025	0.48838	-0.188676
P46837	KLDAVVEDCVNAVGVDLNTASVPLLTR	Protein YhgF	yhgF	0.234357	0.48838	0.209029
A1AGK0	LHVHDENNECGIGDVVEIR	30S ribosomal protein S17	rpsQ	0.224177	0.48838	0.0686545
W1WMI7	LQDLAKECDLAGAIK	Glucose-6-phosphate isomerase (GPI) (EC 5.3.1.9) (Phosphoglucose isomerase) (PGI) (Phosphohexose isomerase) (PHI)	pgi	0.232049	0.48838	0.173266
W8T1G2	LTGRPICVTAAADILR	ATP-binding protein in pho regulon (Nucleoside triphosphate hydrolase) (PhoH-like protein) (Phosphate starvation-inducible protein PhoH, predicted ATPase)	ybeZ	0.23124	0.48838	-0.16871
A7ZUE4	MKYDTSELCDIYQEDVNVVEPLFSNFGGR	Regulator of ribonuclease activity A	rraA	0.213015	0.48838	0.979867
A1A7L0	NVHLSGGVGIGGVLEPLQANPTIIEDNCFIGAR	2,3,4,5-tetrahydropyridine-2,6-dicarboxylate N-succinyltransferase	dapD	0.21981	0.48838	0.157769
A1AGI6	SANCLKAEAIHYIGDLVQR	directed RNApolymerase subunit alpha	rpoA	0.218359	0.48838	0.328317
W1EQV9	SITDACIGWEDTDALLR	Phospho-2-dehydro-3-deoxyheptonate aldolase (EC 2.5.1.54)		0.220793	0.48838	0.113816
A1AE82	VLDICAR	Serine hydroxymethyltransferase	glyA	0.233559	0.48838	0.0847413
H1C035.1 (obsolete)	VYGENACQALFQSRPEAIVR	Uncharacterized protein	HMPREF0986_03119	0.226177	0.48838	-0.168995
A1AJE9	YCEKEFSHNVVLAN	Aspartate carbamoyltransferase regulatory chain	pyrI	0.228403	0.48838	-0.111141
X7PT52	YYCLSMLPYPSGR	Leucine--tRNA ligase	leuS	0.22633	0.48838	-0.430722
P0A6A3	ESGLLGLTEVTSDCR	Acetate kinase	ackA	0.236905	0.490262	-0.132995
P0AGE9	VICQGFTGSQGTFHSEQAIAYGTK	Succinate--CoA ligase [ADP-forming] subunit alpha	sucD	0.245757	0.505073	1.15354
W8U0B3	CTAPVFEPGGGGINVAR	Phosphofructokinase	pfkB	0.251904	0.505326	-1.85938
A7ZHZ7	HVDTVCISSYDHDNQR	Xanthine phosphoribosyltransferase	gpt	0.251473	0.505326	-0.133018
A1AJF0	VIASCFFEASTR	Aspartate carbamoyltransferase	pyrB	0.252663	0.505326	-0.158751
S1IJ71	VYLNPQDCSVINDEALNR	Putative glucose-6-phosphate 1-epimerase (EC 5.1.3.15)	A1WS_02364	0.252086	0.505326	0.0823733
A1AGI6	ILLSSMPGCAVTEVEIDGVLHEYSTK	directed RNApolymerase subunit alpha	rpoA	0.264299	0.518165	0.263876
Q08JA8	LFGYDWAQQTIGCSDAAVFR	APH(3') family aminoglycoside O-phosphotransferase (Aminoglycoside 3'-phosphotransferase) (EC 2.7.1.95) (Aminoglycoside 3'-phosphotransferase (APH) kanamycin/neomycin resistance protein) (Aminoglycoside O-phosphotransferase APH(3')-IIa) (Aminoglycoside phosphotransferase) (Aminoglycoside-3'-O-phosphotransferase) (Kanamycin phosphotransferase type II (Aph(3')-IIa)) (Kanamycin resistance protein)	aph	0.260946	0.518165	-0.102148
D8AJP0.1 (obsolete)	WDTLDDDRANGCIR	Dihydroxy-acid dehydratase	ilvD	0.263927	0.518165	-0.19406
P07395	ADCLGIIGVAR	Phenylalanine--tRNA ligase beta subunit	pheT	0.286405	0.526843	0.230347
W8ZSS9	IPIVGDEHADMEKGTGCVK	Valine--tRNA ligase (EC 6.1.1.9) (Valyl-tRNA synthetase) (ValRS)	valS	0.280098	0.526843	0.276985
A0A4C1SJP7	LLMEETGIPVVVAEDPLTCVAR	Rod shape-determining protein MreB	mreB	0.280816	0.526843	0.100055
P63355	LQAEPFTDCVPMLR	Methionine import ATP-binding protein MetN	metN	0.274481	0.526843	0.175128
W8SSA0	LYQGLEAFCPLR	3-isopropylmalate dehydrogenase (EC 1.1.1.85) (3-IPM-DH) (Beta-IPM dehydrogenase) (IMDH)	leuB	0.283049	0.526843	-0.255423
S1I8E1	SCGLPAGAVQAIDNPDR	Gamma-glutamyl phosphate reductase (GPR) (EC 1.2.1.41) (Glutamate-5-semialdehyde dehydrogenase) (Glutamyl-gamma-semialdehyde dehydrogenase) (GSA dehydrogenase)	proA	0.280384	0.526843	0.774012
O88094	SGETGIEEGCLSIPEQR	Peptide deformylase (PDF) (EC 3.5.1.88) (Polypeptide deformylase)	def	0.283851	0.526843	-0.350461
V2QJC2	VKEVVDFCHR	D-tagatose-1,6-bisphosphate aldolase subunit GatY (TBPA) (TagBP aldolase) (EC 4.1.2.40) (D-tagatose-bisphosphate aldolase class II) (Tagatose-bisphosphate aldolase)	gatY	0.28607	0.526843	-0.210408
W9AL06	VLNNEIILVTCGSAFK	Elongation factor G (EF-G)	fusA	0.281675	0.526843	-0.130183
W8ZDX3	YVGNIDEDGVCR	Bifunctional aspartokinase/homoserine dehydrogenase [Includes: Aspartokinase (EC 2.7.2.4); Homoserine dehydrogenase (EC 1.1.1.3)]	thrA	0.271462	0.526843	0.183154
I0VXG8.1 (obsolete)	DLLPLVEGCTVSTK	ATP-dependent protease ATPase subunit HslU	hslU	0.295	0.539324	-0.118582
P0A9Q9	ALDIIVTCQGGDYTNEIYPK	Aspartate-semialdehyde dehydrogenase	asd	0.307883	0.54063	-0.0886953
A1AIF7	AVEGTPFECLK	ribosomal proteinL10	rplJ	0.300199	0.54063	-0.174723
S1IJ71	GGVPVCWPWFGPAAQQGLPAHGFAR	Putative glucose-6-phosphate 1-epimerase (EC 5.1.3.15)	A1WS_02364	0.309532	0.54063	-0.0791455
A7ZJE2	LEDGLPVGVVDVVEGLDGCHSANISPDNR	6-phosphogluconolactonase	pgl	0.305666	0.54063	-0.532707
Q08JA8	LHTLDPATCPFDHQAK	APH(3') family aminoglycoside O-phosphotransferase (Aminoglycoside 3'-phosphotransferase) (EC 2.7.1.95) (Aminoglycoside 3'-phosphotransferase (APH) kanamycin/neomycin resistance protein) (Aminoglycoside O-phosphotransferase APH(3')-IIa) (Aminoglycoside phosphotransferase) (Aminoglycoside-3'-O-phosphotransferase) (Kanamycin phosphotransferase type II (Aph(3')-IIa)) (Kanamycin resistance protein)	aph	0.302335	0.54063	-0.129526
P07395	LRGEPSEGMLCSFSELGISDDHSGIIELPADAPIGTDIR	Phenylalanine--tRNA ligase beta subunit	pheT	0.309709	0.54063	0.175771
P58578	LTEINVTSPTCIR	Glutathione synthetase	gshB	0.302221	0.54063	-0.946369
A1AHR4	VIDLMCPFAK	ATP synthase subunit beta	atpD	0.310227	0.54063	-0.126952
A7ZK21	FIEADFAQVDYTDAVTILENCGR	Asparagine--tRNA ligase	asnS	0.318576	0.551951	0.348366
P0ABB8	MSVVVAENTEHHQLVCK	Magnesium-transporting ATPase, P-type 1	mgtA	0.326651	0.562671	-0.201853
P24182	AGVPCVPGSDGPLGDDMDKNR	Biotin carboxylase	accC	0.334075	0.569847	0.243182
A0A096ZNT3	GDIVLCGFEYGR	Translation initiation factor IF-2	infb	0.334642	0.569847	-0.764216
A1AHF5	ELLHYCLER	ADP-L-glycero-D-manno-heptose-6-epimerase	hldD	0.34479	0.583495	-0.128813
P0A910	GMGESNPVTGNTCDNVK	Outer membrane protein A	ompA	0.350511	0.583495	0.106991
W1F215	IRDEMGLAMEEGCGIYR	Fumarate reductase flavoprotein subunit (EC 1.3.5.4)		0.352447	0.583495	1.50414
A0A029HYN5	KLSNNTACVFTGK	Glutamate dehydrogenase	gdhA	0.349588	0.583495	0.170508
A0A138L404.1 (obsolete)	QLLAALACPEHLYK	NH(3)-dependent NAD(+) synthetase	nadE	0.348702	0.583495	0.180779
P0AD61	GKYPLEAVSIMATICER	Pyruvate kinase	pykF	0.356437	0.584017	-0.0952888
A0A0F3UR24	VSGNSPVIFDVTHALQCR	2-dehydro-3-deoxyphosphooctonate aldolase (EC 2.5.1.55) (3-deoxy-D-manno-octulosonic acid 8-phosphate synthase) (KDO-8-phosphate synthase) (KDO 8-P synthase) (KDOPS) (Phospho-2-dehydro-3-deoxyoctonate aldolase)	kdsA	0.356681	0.584017	0.136786
W1F0R3	ACAQLVKPGGDVFFSTLNR	Ubiquinone biosynthesis O-methyltransferase (2-octaprenyl-6-hydroxyphenol methylase) (EC 2.1.1.222) (3-demethylubiquinone-8 3-O-methyltransferase) (EC 2.1.1.64)	ubiG	0.368657	0.595502	0.69025
A7ZVS7	ALTICTVSDHIR	Purine nucleoside phosphorylase DeoD-type	deoD	0.369691	0.595502	0.125881
E9YA76.1 (obsolete)	LMGAEVIPVHSGSATLKDACNEALR	Tryptophan synthase beta chain	trpB	0.366486	0.595502	0.208013
P0A910	AALIDCLAPDR	Outer membrane protein A	ompA	0.374483	0.599978	0.0734937
W8ZXG9	AAPCIIFIDEIDAVGR	ATP-dependent zinc metalloprotease FtsH (EC 3.4.24.-)	mrsC	0.379711	0.605101	-0.1174
A7ZUC9	RPFKGDWLDCAK	ATP-dependent 6-phosphofructokinase isozyme 1	pfkA	0.387385	0.614047	-0.119339
V8K7P7	GAQNGCIIAGDNPDAALALEK	Carbamoyl-phosphate synthase small chain (EC 6.3.5.5) (Carbamoyl-phosphate synthetase glutamine chain)	carA	0.400669	0.629739	0.158368
W8U1Z9	LSGELPSPLNPPPGCAFNAR	Dipeptide ABC transporter ATP binding subunit DppF (Dipeptide ABC transporter ATP-binding protein) (Dipeptide transport ATP-binding protein DppF) (Dipeptide transport ATP-binding protein DppF (TC 3.A.1.5.2)) (Dipeptide transporter) (Dipeptide transporter ATP-binding subunit) (EC 3.6.3.-) (Dipeptide/heme ABC transporter ATPase) (Ole(C)_1_L06249) (Peptide ABC transporter ATP-binding protein) (Stage…	dppF	0.401511	0.629739	-0.135492
U9ZJ40	SPVLLALDYNPTGDKEAPVYACLVGK	Peptidase B (EC 3.4.11.23) (Aminopeptidase B)	pepB	0.406136	0.633657	-0.324242
A0A074PT96	TGLEAAPHLTCIDATPDELR	Methylenetetrahydrofolate reductase	metF	0.409759	0.635979	-0.102917
W9AC40	ALPAGSLAMIVGGHSQDPVCMAAENK	UDP-sugar hydrolase (5'-nucleotidase)	ushA	0.420561	0.636178	-0.221136
V8KBB0	AMSDLQTPEWVGADCAR	Peptidase PmbA	pmbA	0.420339	0.636178	0.192695
W1EWI6	EIDATCTFSNQAFDSLIPSLK	Arginine ABC transporter, periplasmic arginine-binding protein ArtI		0.419137	0.636178	0.0966092
P0A9B2	GVLGYTEDDVVSTDFNGEVCTSVFDAK	Glyceraldehyde-3-phosphate dehydrogenase A	gapA	0.41207	0.636178	-0.0569599
A1AEW8	LGAQQCQLVDDSLVR	Psynthase	pyrG	0.417123	0.636178	0.206604
W8ZR12	AFAAGVTPAQCFEMLALIR	Tryptophan synthase alpha chain (EC 4.2.1.20)	trpA	0.425885	0.637758	-0.053038
A1AEW8	SGDDQLVEIIEVPNHPWFVACQFHPEFTSTPR	Psynthase	pyrG	0.424022	0.637758	-0.0860534
E7IFG8.1 (obsolete)	ACGKPVNYHFAPR	UDP-glucose 4-epimerase	galE	0.439888	0.655202	-0.136983
X7P2Y9	KQLVAEGIAAIQCGAFHNTTGGLTYFNTTPLGR	Argininosuccinate synthase	argG	0.443882	0.655202	0.217829
T9CJ37	LYDTYGFPVDLTADVCR	Alanine--tRNA ligase (EC 6.1.1.7) (Alanyl-tRNA synthetase) (AlaRS)	alaS	0.44413	0.655202	-0.0711634
A0A0J2BH47.1 (obsolete)	AALNADCDGQAGLQELAGNATMLFYMTEEGQEGR	1,4-Dihydroxy-2-naphthoyl-CoA synthase	menB	0.447658	0.655883	0.161823
V0SQK8	LVDVAQDLVVTEDDCGTHEGIMMTPVIEGGDVKEPLRDR	DNA-directed RNA polymerase subunit beta' (RNAP subunit beta') (EC 2.7.7.6) (RNA polymerase subunit beta') (Transcriptase subunit beta')	rpoC	0.448994	0.655883	0.900887
W1EVL4	IVVDCANGATYHIAPNVLR	Phosphoglucosamine mutase (EC 5.4.2.10)	glmM	0.462871	0.672856	-0.441686
W8ZR12	HNVAPIFICPPNADDDLLR	Tryptophan synthase alpha chain (EC 4.2.1.20)	trpA	0.467478	0.674754	-0.0821504
A7ZJE2	ICLFTVSDDGHLVAQDPAEVTTVEGAGPR	6-phosphogluconolactonase	pgl	0.470303	0.674754	-0.0751931
A0A0K5JW88	QIVLNCGEEPSVVANTVK	60 kDa chaperonin (GroEL protein) (Protein Cpn60)	groL	0.470969	0.674754	0.0549835
P0ABU2	VNPADDIEVINTELALADLDTCER	Ribosome-binding ATPase YchF	ychF	0.478147	0.681759	0.0647582
V8KBB0	SNIQCGSVLLPEMK	Peptidase PmbA	pmbA	0.484694	0.687804	0.325392
W8SU61	GAPNCLLLADLPFMAYATPEQAFENAATVMR	3-methyl-2-oxobutanoate hydroxymethyltransferase (EC 2.1.2.11) (Ketopantoate hydroxymethyltransferase) (KPHMT)	panB	0.488004	0.689218	0.507082
A1AJ82	LLLSEACPLILDYHVALDNAR	Adenylosuccinate synthetase	purA	0.496556	0.689818	-0.0726842
S1DRH6	SCLLNGSVEVAPR	ATP phosphoribosyltransferase (ATP-PRT) (ATP-PRTase) (EC 2.4.2.17)	hisG	0.501303	0.689818	-0.303981
P0A955	SVLCIGGSWLVPADALEAGDYDR	KHG/KDPG aldolase	eda	0.495234	0.689818	-0.106595
P0AFP6	VAWCTGGGQSFIDSAAR	GTP cyclohydrolase 1 type 2 homolog	ybgI	0.500269	0.689818	0.0374417
W1ET61	VGIGPGSICTTR	Inosine-5'-monophosphate dehydrogenase (IMP dehydrogenase) (IMPD) (IMPDH) (EC 1.1.1.205)	guaB	0.502317	0.689818	-0.140539
I4SI56	VLNIFPSIDTGVCAASVR	Thiol peroxidase (Tpx) (EC 1.11.1.15) (Peroxiredoxin tpx) (Prx) (Thioredoxin peroxidase)	tpx	0.491159	0.689818	-0.0974229
H4JTG2	ACLNDAVELAPGDTTLVPTGLAIHIADPSLAAMMLPR	Deoxyuridine 5'-triphosphate nucleotidohydrolase	dut	0.548666	0.723902	-0.165755
P06988	DLAQCVEISNQYGPEHLIIQTR	Histidinol dehydrogenase	hisD	0.53959	0.723902	-0.0877832
P0A9S5	GIAETAQCGAILGIGGGK	Glycerol dehydrogenase	gldA	0.535715	0.723902	-0.0791054
A1AGI8	ITNITDVTPIPHNGCRPPK	30S ribosomal protein S11	rpsK	0.551429	0.723902	-0.029144
W8U0D7	IVGSQPLTYGQSITDPCLGWEDTER	Phospho-2-dehydro-3-deoxyheptonate aldolase (EC 2.5.1.54)	aroH	0.538313	0.723902	-0.596074
W1F215	LPFICELAK	Fumarate reductase flavoprotein subunit (EC 1.3.5.4)		0.545321	0.723902	-0.107593
A0A023YSH9	NFLDYCR	Peptidyl-prolyl cis-trans isomerase	ppiB	0.546311	0.723902	-0.0588343
A0A0K5JW88	SALQYAASVAGLMITTECMVTDLPK	60 kDa chaperonin (GroEL protein) (Protein Cpn60)	groL	0.551159	0.723902	-0.177139
A0A4C1SJP7	VLVCVPVGATQVER	Rod shape-determining protein MreB	mreB	0.535368	0.723902	0.0455937
W8SSA0	YSLDADDAACAIER	3-isopropylmalate dehydrogenase (EC 1.1.1.85) (3-IPM-DH) (Beta-IPM dehydrogenase) (IMDH)	leuB	0.5393	0.723902	0.0432223
A0A0A0FBI6	ELDREFGELKEETCR	UPF0304 protein YfbU	yfbU	0.569603	0.744367	-0.0910229
W1EXC4	IFEAAELSHQTNTLPEVCGR	Glutamate synthase [NADPH] small chain (EC 1.4.1.13)		0.572013	0.744367	-0.0420057
A1AEN2	VQDQNQIPELNVYQCGTYQMHSLQEAQDIAR	S-ribosylhomocysteine lyase	luxS	0.586198	0.759509	0.137989
E9TEY4	LAPSLTLGCGSWGGNSISENVGPK	Aldehyde-alcohol dehydrogenase (EC 1.1.1.1) (EC 1.2.1.10) (Fragment)	adhE	0.607539	0.783752	0.0385585
A7ZR14	AQQTPLYEQHTLCGAR	Aminomethyltransferase	gcvT	0.629127	0.805088	-0.31598
P07395	DIAVVVAENVPAADILSECK	Phenylalanine--tRNA ligase beta subunit	pheT	0.633882	0.805088	-0.0465855
A7ZK21	LTTGCSVIVTGK	Asparagine--tRNA ligase	asnS	0.634691	0.805088	0.162328
P0A6A3	MLNKPVEELNIITCHLGNGGSVSAIR	Acetate kinase	ackA	0.634884	0.805088	-0.100244
A8A6N0	CPGTEVREEYKR	Ketol-acid reductoisomerase (NADP(+))	ilvC	0.642436	0.811212	-0.269601
P0A955	TECAVDAIR	KHG/KDPG aldolase	eda	0.653806	0.822086	-0.0446667
I0VNH4.1 (obsolete)	ACFKPVEELL	Oligopeptide/dipeptide ABC transporter, ATPase subunit	ECW26_38160	0.674738	0.833533	0.0733405
W9AL06	DVTTGDTLCDPDAPIILER	Elongation factor G (EF-G)	fusA	0.680963	0.833533	0.0357901
I4SI56	FCGAEGLNNVITLSTFR	Thiol peroxidase (Tpx) (EC 1.11.1.15) (Peroxiredoxin tpx) (Prx) (Thioredoxin peroxidase)	tpx	0.666294	0.833533	-0.138992
W1EXC4	KVAIIGAGPAGLACADVLTR	Glutamate synthase [NADPH] small chain (EC 1.4.1.13)		0.68249	0.833533	-0.0302708
W8TBR5	LNELGYDCHDETNNPAFR	L-threonine dehydratase (EC 4.3.1.19) (Threonine deaminase)	ilvA	0.678973	0.833533	-0.149245
P0AE08	WSVFFFYPADFTFVCPTELGDVADHYEELQK	Alkyl hydroperoxide reductase C	ahpC	0.682461	0.833533	0.114034
G0FG74	YVLAVAADQLPLFDELCK	Phosphoribosylformylglycinamidine synthase (FGAM synthase) (FGAMS) (EC 6.3.5.3) (Formylglycinamide ribonucleotide amidotransferase) (FGAR amidotransferase) (FGAR-AT)	purL	0.677999	0.833533	-0.019656
A0A028E5F1	KFSEVCVGHLGK	Nitrate reductase	narZ	0.686921	0.83552	-0.205815
W8SY05	IYQLKPNPAVLICR	Malate synthase (EC 2.3.3.9)	aceB	0.696025	0.843152	-0.0484419
A0A1Q5ZJZ3	ATVDKPCPVNMTNHVYFNLDGEQSDVR	Aldose 1-epimerase	galM	0.719445	0.849108	0.0899845
A0A028AA32	EQLGLPSSDTEISDTCPAYDEEAR	Dihydroxyacetone kinase	dhaM	0.721779	0.849108	0.157121
Q08JA8	FSGFIDCGR	APH(3') family aminoglycoside O-phosphotransferase (Aminoglycoside 3'-phosphotransferase) (EC 2.7.1.95) (Aminoglycoside 3'-phosphotransferase (APH) kanamycin/neomycin resistance protein) (Aminoglycoside O-phosphotransferase APH(3')-IIa) (Aminoglycoside phosphotransferase) (Aminoglycoside-3'-O-phosphotransferase) (Kanamycin phosphotransferase type II (Aph(3')-IIa)) (Kanamycin resistance protein)	aph	0.715435	0.849108	0.0415938
W1F590	IAQEDCR	Adenylate kinase (AK) (EC 2.7.4.3) (ATP-AMP transphosphorylase) (ATP:AMP phosphotransferase) (Adenylate monophosphate kinase)	adk	0.716699	0.849108	0.0344738
A7ZPS1	KLDMVPVECVVR	Phosphoribosylaminoimidazole-succinocarboxamide synthase	purC	0.723736	0.849108	-0.0278315
W1F4G8	KPVVYVGGGAITAGCHQQLK	Acetolactate synthase (EC 2.2.1.6)		0.714069	0.849108	-0.190026
W8ZDX3	LVKEYHLLNPVIVDCTSSQAVADQYADFLR	Bifunctional aspartokinase/homoserine dehydrogenase [Includes: Aspartokinase (EC 2.7.2.4); Homoserine dehydrogenase (EC 1.1.1.3)]	thrA	0.712566	0.849108	0.0689917
A0A0S3NRK9.1 (obsolete)	VLTCGQWGERVPGLDFK	Bifunctional purine biosynthesis protein PurH	purH	0.710541	0.849108	0.0296945
V2S1G3	IMDELSVISCDVYR	Phosphoenolpyruvate carboxylase (PEPC) (PEPCase) (EC 4.1.1.31)	ppc	0.734606	0.858481	0.0561028
A0A070K7Q0.1 (obsolete)	DAALSCDQFFVNHR	30S ribosomal protein S2	rpsB	0.746483	0.865544	-0.017482
P0AB71	ENNFALPAVNCVGTDSINAVLETAAK	Fructose-bisphosphate aldolase class 2	fbaA	0.74715	0.865544	0.0209895
A1AJ82	VGAGPFPTELFDETGEFLCK	Adenylosuccinate synthetase	purA	0.749364	0.865544	0.0383923
A0A3Z8P3W8	SLAICTLLDKPSR	Hypoxanthine phosphoribosyltransferase	D9G95_20790	0.763588	0.878569	0.0821134
A7ZSA4	ALEDMGFYCVDNLPVVLLPDLAR	RNase adapter protein RapZ	rapZ	0.774517	0.879203	0.0474302
A0A2S8JSG3	AMTDVTGFGLLGHLSEMCQGAGVQAR	Selenide, water dikinase	selD	0.775941	0.879203	0.0936201
W1F215	GLFAVGECSSVGLHGANR	Fumarate reductase flavoprotein subunit (EC 1.3.5.4)		0.77089	0.879203	-0.0348065
P0A9G6	LLAYNCSPSFNWQK	Isocitrate lyase	aceA	0.775086	0.879203	-0.0907457
A0A0E1L6X2	MQQAVPDKELLEAPTAGEGATCR	Quinolinate synthase A (EC 2.5.1.72)	nadA	0.780561	0.881088	-0.0442994
A7ZR23	FICIADASK	Ribose-5-phosphate isomerase A	rpiA	0.785944	0.883817	-0.0845702
A0A1E5WWP3	HAECSVLVVR	Universal stress protein F	BHF46_12230	0.790373	0.885455	0.0504031
P0AF70	IVDEQPGAECQLIGTATGK	Uncharacterized protein	yjeI	0.794202	0.886413	-0.0999542
A0A080IKP6	AVEALDHCVEEVAK	2,3-bisphosphoglycerate-independent phosphoglycerate mutase (BPG-independent PGAM) (Phosphoglyceromutase) (iPGM) (EC 5.4.2.12)	gpmI	0.807902	0.888394	-0.075737
P0AAI5	DQAVPPTINLDNPDEGCDLDFVPHEAR	3-oxoacyl-[acyl-carrier-protein] synthase 2	fabF	0.80668	0.888394	0.0198342
A0A028E5F1	GLNDVNCATSYDDVK	Nitrate reductase	narZ	0.800016	0.888394	0.0845762
A7ZTU6	IHGLADCMQGEMISLPGNR	ATP synthase subunit alpha	atpA	0.804808	0.888394	0.0335427
A1AI95	ELAGVAGCAVAIAPPEMYIDMAK	Triosephosphate isomerase	tpiA	0.820491	0.889439	0.0936627
A7ZR59	LNVVDCGDLVYAFGDAR	Agmatinase	speB	0.818224	0.889439	0.0119607
T9CJ37	VLSMGDFSTELCGGTHASR	Alanine--tRNA ligase (EC 6.1.1.7) (Alanyl-tRNA synthetase) (AlaRS)	alaS	0.816268	0.889439	-0.0455368
A0A029HIP5	YVIGHLCSSSTQPASDIYEDEGILMITPAATAPELTAR	Leu/Ile/Val/Thr-binding protein	livJ	0.820791	0.889439	-0.0310677
D6HVS7	NSVIDEVVVCDTIPLSDEIK	Ribose-phosphate pyrophosphokinase	prs	0.825377	0.891167	-0.0284462
A7ZQK6	NVLCTSNPYESQLHAEAYEWAK	Sulfite reductase [NADPH] hemoprotein beta-component	cysI	0.834888	0.898183	-0.0187209
A0A2S8JSG3	DLLCDPQTSGGLLLAVMPEAENEVK	Selenide, water dikinase	selD	0.853306	0.914694	0.0209728
W8T1G2	LLSLCGPFDDNIK	ATP-binding protein in pho regulon (Nucleoside triphosphate hydrolase) (PhoH-like protein) (Phosphate starvation-inducible protein PhoH, predicted ATPase)	ybeZ	0.856877	0.915231	0.0183436
A0A027ZU77	IHLDASMSCAGDPIPLAPETVAER	D-tagatose-1,6-bisphosphate aldolase subunit GatZ	gatZ	0.863824	0.919355	0.0760975
P0A9S5	IVAEAACAEGETIHNMPGGATPDQVYAALLVADQYGQR	Glycerol dehydrogenase	gldA	0.86728	0.919749	0.0233062
E1JG39	HYAHVDCPGHADYVKN	p-43 (Fragment)	tufB	0.877165	0.923658	-0.0332784
W1EW10	VTPLTAQETLPLVQCFGR	Molybdopterin molybdenumtransferase (EC 2.10.1.1)		0.876883	0.923658	0.019982
A0A370VA97	MCSSPETGLSLETAAK	Ribonuclease I	rna	0.88342	0.926969	-0.109257
P0AEP3	QLLDEVQSICPPHVTIMQVR	UTP--glucose-1-phosphate uridylyltransferase	galU	0.895994	0.936864	-0.0141916
P58578	VLVVDGEPVPYCLAR	Glutathione synthetase	gshB	0.90229	0.940148	-0.0255815
W1F9R2	AAFAFPAPVANVESDVGCLELFHGPTLAFK	Threonine synthase (EC 4.2.3.1)		0.913639	0.948657	0.0506654
A0A074PT96	AEMSYAICHTLGVRPGL	Methylenetetrahydrofolate reductase	metF	0.919833	0.951771	0.0120608
E9YA76.1 (obsolete)	CQNITAGTNTTLYLK	Tryptophan synthase beta chain	trpB	0.926196	0.955039	-0.0106027
A0A029HIG5	LSDGLCMEDEQFSVK	Nitrite reductase [NAD(P)H] small subunit	nirD	0.931837	0.957543	0.0196312
A7ZTG3	ECITSMVSR	Protein-export protein SecB	secB	0.950558	0.97009	-0.00782774
P63737	ERPDAVLPTMGGQTALNCALELER	Carbamoyl-phosphate synthase large chain	carB	0.94759	0.97009	-0.0113746
P0A955	FCPTGGISPANYR	KHG/KDPG aldolase	eda	0.96024	0.976627	-0.00851995
A1AD13	DITLTSTCEHHFVTIDGK	GTP cyclohydrolase 1	folE	0.966605	0.979756	0.0169479
W1F215	LDEGCTERDDVNFLK	Fumarate reductase flavoprotein subunit (EC 1.3.5.4)		0.973466	0.983365	-0.0036135
S1DRH6	AGLADAICDLVSTGATLEANGLR	ATP phosphoribosyltransferase (ATP-PRT) (ATP-PRTase) (EC 2.4.2.17)	hisG	0.991602	0.996424	-0.000745491
W1EQV9	WGHSAIVNTSGNGDCHIILR	Phospho-2-dehydro-3-deoxyheptonate aldolase (EC 2.5.1.54)		0.995735	0.996424	0.000289127
A0A0D8WFQ2	YVIGHLCSSSTQPASDIYEDEGILMISPGATNPELTQR	Branched chain amino acid ABC transporter substrate-binding protein	livk	0.996424	0.996424	-0.000358623

## Sheet: RED cys significant
accession	sequence	protein	gene	p-value Rred PN-BN	FDR Rred	Rred PN-BN
A7ZVS7	LRDVVIGMGACTDSK	Purine nucleoside phosphorylase DeoD-type	deoD	1.1851e-05	0.0035316	-1.37494
D8AV24.1 (obsolete)	AWNIKPEQQVSFYCGTGWR	Sulfurtransferase	HMPREF9541_04677	0.000139658	0.0104045	-0.947254
A0A029HYN5	LHHIMLDIHHACVEHGGEGEQTNYVQGANIAGFVK	Glutamate dehydrogenase	gdhA	0.00186413	0.037091	-0.895104
P0A9C5	SEMCLVMEQMGLVVEAHHHEVATAGQNEVATR	Glutamine synthetase	glnA	0.00199146	0.037091	0.977429
E9TEY4	LVAMGGIGHTSCLYTDQDNQPAR	Aldehyde-alcohol dehydrogenase (EC 1.1.1.1) (EC 1.2.1.10) (Fragment)	adhE	0.00255826	0.0448449	1.59694
A0A0K5JW88	ALSVPCSDSK	60 kDa chaperonin (GroEL protein) (Protein Cpn60)	groL	7.40341e-05	0.00735405	1.74922
W1F215	AYVGVDPVKEPIPVRPTAHYTMGGIETDQNCETR	Fumarate reductase flavoprotein subunit (EC 1.3.5.4)		0.000225641	0.0113659	1.83386

## Sheet: RED cys absent present
accession	sequence	protein	gene	n Rred BN	n Rred PN	n R BN	n R PN
H1BZR6.1 (obsolete)	AIAEHTDLPQILYNVPSRTGCDLLPETVGR	4-hydroxy-tetrahydrodipicolinate synthase	dapA	0	2	4	5
P0AES9	KPVNSWTCEDFLAVDESFQPTAVGFAEALNNK	Acid stress chaperone HdeA	hdeA	0	2	3	5
P35340	GVFAAGDCTTVPYK	Alkyl hydroperoxide reductase subunit F	ahpF	0	2	4	5
P0AG16	GQDAAGIITIDANNCFR	Amidophosphoribosyltransferase	purF	0	2	5	5
V6FWI1	ICGGAENVVK	Lipoprotein bor	bor	0	2	4	5
A1A9D6	GEIIDEDDLPIKMTAHTPCFR	Serine--tRNA ligase	serS	0	2	5	5
W1G6P4.1 (obsolete)	SSEGGVFNNAAQVWNHTFYWNCLAPNAGGEPTGK	Superoxide dismutase [Fe]		0	2	3	5
A0A0K4L040	HIALVAHDHCK	Methylglyoxal synthase	mgsA	0	3	1	4
T5U1B4.1 (obsolete)	RQCYALPERLDLVK	Ribonuclease R	rnr	0	3	4	4
P0ABU2	CLPQLENAGMLR	Ribosome-binding ATPase YchF	ychF	0	3	3	4
P0AED0	YDMDLVVCGHHQDFWSK	Universal stress protein	uspA	0	4	4	0
W1XFU2	AADSCHVSQPTLSGQIR	Hydrogen peroxide-inducible activator protein (Fragment)	oxyR	0	4	5	0
W8TQP9	SGPCVEGGPDNVAQQFYDYR	Lipoprotein (Probable lipoprotein) (Putative lipoprotein YbjP)	ybjP	0	4	5	5
V6G0F2	FGTNPFCVVFPR	Malate/L-lactate dehydrogenase	EC970259_1239	0	4	3	5
P15640	VLCVTALGHTVAEAQK	Phosphoribosylamine--glycine ligase	purD	0	4	5	0
P0ACJ8	QEIGQIVGCSR	Catabolite activator	crp	0	5	3	0
A7ZR59	TEFDKDNGFTVLDACQVNDR	Agmatinase	speB	2	0	3	4
A7ZR14	ALVEAGVKPCGLGAR	Aminomethyltransferase	gcvT	2	0	4	4
V0XGE5	VALSKAEGEKCPR	Isoleucine--tRNA ligase (EC 6.1.1.5) (Isoleucyl-tRNA synthetase) (IleRS)	ileS	2	0	5	5
E9YA76.1 (obsolete)	DACNEALRDWSGSYETAHYMLGTAAGPHPYPTIVR	Tryptophan synthase beta chain	trpB	2	0	5	5
W8SSA0	ITTSHYDVGGAAIDNHGQPLPPATVEGCEQADAVLFGSVGGPK	3-isopropylmalate dehydrogenase (EC 1.1.1.85) (3-IPM-DH) (Beta-IPM dehydrogenase) (IMDH)	leuB	3	0	4	5
P0AAI5	DFNCEDIISR	3-oxoacyl-[acyl-carrier-protein] synthase 2	fabF	3	0	0	4
E9TEY4	SLCAFGGLDAVTHAMEAYVSVLASEFSDGQALQALK	Aldehyde-alcohol dehydrogenase (EC 1.1.1.1) (EC 1.2.1.10) (Fragment)	adhE	3	0	5	5
E9TEY4	TFDNGVICASEQSVVVVDSVYDAVR	Aldehyde-alcohol dehydrogenase (EC 1.1.1.1) (EC 1.2.1.10) (Fragment)	adhE	3	0	5	5
V2QQ29	LIDVHCDEIDDEQSR	Cytosine deaminase	G723_03979	3	0	4	5
W1WRV6	SSKLENVCYDIR	Glutamate-pyruvate aminotransferase AlaA (Fragment)	Q609_ECAC01756G0001	3	0	3	1
A0A0J8WZD1	RLGGNGDVWL.EYPTAVEFQLTQQTLNRYPECQPK	Histidinol-phosphate aminotransferase	hisC	3	0	0	5
V0XGE5	VAEHAEICGR	Isoleucine--tRNA ligase (EC 6.1.1.5) (Isoleucyl-tRNA synthetase) (IleRS)	ileS	3	0	5	5
D7Y663	DKLATQCGLDVAPR	Nitrite reductase [NAD(P)H], large subunit	nirB	3	0	4	4
S1IJ71	TFVCVETAYASETQK	Putative glucose-6-phosphate 1-epimerase (EC 5.1.3.15)	A1WS_02364	3	0	5	5
H1BSD6.1 (obsolete)	YGLPAPVGYACTTPR	Succinate--CoA ligase [ADP-forming] subunit beta	sucC	3	0	0	3
P0A9G6	TDADAADLITSDCDPYDSEFITGER	Isocitrate lyase	aceA	4	0	4	5
W9AAW6	TGSAGGTGHVVEFCGEAIR	3-isopropylmalate dehydratase large subunit (EC 4.2.1.33) (Alpha-IPM isomerase) (IPMI) (Isopropylmalate isomerase)	leuC	4	0	5	5
A0A026V0T8	TPNIQIIHAGLECGLFK	Aminoacyl-histidine dipeptidase	pepD	4	0	4	4
W8ZXG9	TTFADVAGCDEAKEEVAELVEYLREPSR	ATP-dependent zinc metalloprotease FtsH (EC 3.4.24.-)	mrsC	4	0	5	5
W8ZDX3	TITPIAQFQIPCLIK	Bifunctional aspartokinase/homoserine dehydrogenase [Includes: Aspartokinase (EC 2.7.2.4); Homoserine dehydrogenase (EC 1.1.1.3)]	thrA	4	0	4	5
A0A0H0QP19	VAEVIDIPFCVAGGIK	Imidazole glycerol phosphate synthase subunit HisF	hisF	4	0	4	4
W1EQV9	VAIDAINAAGAPHCFLSVTK	Phospho-2-dehydro-3-deoxyheptonate aldolase (EC 2.5.1.54)		4	0	5	5
W1EZD6	EQQGFCEGR	Transcription elongation factor GreA (Transcript cleavage factor GreA)	greA	4	0	0	5
E9YA76.1 (obsolete)	TLCLHEGIIPALESSHALAHALK	Tryptophan synthase beta chain	trpB	4	0	5	5
W8T981	TSYSEFLSQLANQYASCLK	Zinc ABC transporter substrate-binding protein (Zinc ABC transporter substrate-binding protein ZnuA)	znuA	4	0	5	4
W8ZFS4	TMACGIAGLSVAADSLSAIK	Formate acetyltransferase 1	pflB	5	0	0	4
P77737	TIQLLEGELPSPINPPSGCVFR	Oligopeptide transport ATP-binding protein OppF	oppF	5	0	5	5

[truncated: 5 more sheets: RED cys absent present sign, SNO cysteines, SNO cys significant, SNO cys absent present, SNO cys absent present sign]
