# Supplementary material for: Lifestyle-specific S-nitrosylation of protein cysteine thiols regulates Escherichia coli biofilm formation and resistance to oxidative stress
Source: NPJ Biofilms Microbiomes. 2021 Apr 13;7:34. doi: 10.1038/s41522-021-00203-w (PMC8044216; doi:10.1038/s41522-021-00203-w)
Supplement: Supplementary file 5 — Supplementary Data 3 [file 41522_2021_203_MOESM5_ESM.xlsx]

## Sheet: column titles
column title	description
accession	Uniprot accession number
protein	protein name
gene	gene name
r BO	fold change (log2) biofilm aerobic / control
n BO	number of biological replicates contaning the detected protein (2 peptides minimum) biofilm aerobic
σ2 BO	variance biofilm aerobic
r PO	fold change (log2) planktonic aerobic/control
n PO	number of biological replicates contaning the detected protein (2peptides minimum) planktonic aerobic
σ2 PO	variance planktonic aerobic
PO-BO	fold change (log2, biofilm vs planktonic ) of the protein in aerobic conditions
p-value BO-PO	p-value associated to the fold change difference of the protein in aerobic biofilm vs planktonic
r BN	fold change (log2) anaerobic biofilm / control
σ2 BN	variance biofilm anaerobic
n BN	number of biological replicates contaning the detected protein (2 peptides minimum) biofilm anaerobic
r PN	fold change (log2) planktonic anaerobic / control
σ2 PN	number of biological replicates contaning the detected protein (2 peptides minimum) planktonic anaerobic
n PN	variance planktonic anaerobic
PN-BN	fold change (log2, biofim vs planktonic) of the protein in anaerobic conditions
p-value BN-PN	p-value associated to the fold change difference of the protein in anaerobic biofilm vs planktonic
FDR	Benjamini-Hochberg correction of the p-value

## Sheet: global results anaerobic
accession	protein	gene	r BN	σ R BN	σ2 R BN	n R BN	R PN	σ R PN	σ2 R PN	n R PN	p-value R PN-BN	FDR	R PN-BN
A0A0A2R9I7	A0A0A2R9I7_MORMOMembraneproteinOS=MorganellamorganiiGN=LR61_06085PE=3SV=1	LR61_06085	.	.	.	0	-0.765744	.	.	1
A0A0A2RBJ7	A0A0A2RBJ7_MORMOEnoyl-[acyl-carrier-protein]reductase[NADH]OS=MorganellamorganiiGN=LR61_09985PE=3SV=1	LR61_09985	.	.	.	0	0.277747	.	.	1
A0A0H2V9A2	A0A0H2V9A2_ECOL6ProteinyebROS=EscherichiacoliO6:H1(strainCFT073/ATCC700928/UPEC)GN=c2241PE=4SV=1	c2241	.	.	.	0	0.690551	.	.	1
A0A0K4ZPW0	tr|A0A0K4ZPW0|A0A0K4ZPW0_ECOLXGlucosedehydrogenaseOS=EscherichiacoliGN=gcd_2PE=4SV=1	gcd_2	.	.	.	0	3.16136	.	.	1
A0A0S3NJ18	A0A0S3NJ18_9ESCHTranscription-repair-couplingfactorOS=EscherichiaalbertiiGN=mfdPE=3SV=1	mfd	.	.	.	0	0.405557	.	.	1
A0A136X303	A0A136X303_ECOLXReductaseOS=EscherichiacoliGN=AUS26_14190PE=4SV=1	AUS26_14190	.	.	.	0	0.0223323	.	.	1
E3PLA5	E3PLA5_ECOH1tRNA2-thiocytidinebiosynthesisproteinTtcAOS=EscherichiacoliO78:H11(strainH10407/ETEC)GN=ttcAPE=3SV=1	ttcA	.	.	.	0	-0.984531	.	.	1
H9UWJ3	H9UWJ3_ECOLXOrnithinedecarboxylaseisozymeOS=EscherichiacoliP12bGN=speCPE=4SV=1	speC	.	.	.	0	-1.09551	.	.	1
S1J7A8	S1J7A8_ECOLXInnermembraneproteinyagUOS=EscherichiacoliKTE107GN=A1WS_00784PE=4SV=1	A1WS_00784	.	.	.	0	0.318346	.	.	1
V1B2N2	V1B2N2_ECOLXBeta-hexosaminidaseOS=Escherichiacoli908658GN=nagZPE=3SV=1	nagZ	.	.	.	0	-0.447603	.	.	1
W1FTW3	W1FTW3_ECOLXGlucaratedehydrataseOS=EscherichiacoliISC11PE=4SV=1	4SV	.	.	.	0	0.134747	.	.	1
X7PRE4	X7PRE4_ECOLXPeptidechainreleasefactor1OS=EscherichiacoliBWH40GN=prfAPE=3SV=1	prfA	.	.	.	0	0.893906	.	.	1
A0A017IQ43	A0A017IQ43_ECOLX4-hydroxy-3-methylbut-2-enyldiphosphatereductaseOS=Escherichiacoli1-176-05_S3_C2GN=ispHPE=3SV=1;tr	ispH	.	.	.	0	-0.218078	0.220375	0.0485653	2
S0U0A8	S0U0A8_9ESCHTransketolaseOS=Escherichiasp.KTE114GN=WC5_04180PE=3SV=1;tr	WC5_04180	.	.	.	0	1.02484	0.125762	0.0158162	2
W1H966	W1H966_ECOLXThioredoxinreductaseOS=EscherichiacoliISC56PE=3SV=1;tr	3SV	.	.	.	0	0.597517	0.411897	0.169659	2
W1X697	W1X697_ECOLXProteinydcF(Fragment)OS=EscherichiacoliDORA_A_5_14_21GN=Q609_ECAC01034G0001PE=4SV=1	Q609_ECAC01034G0001	.	.	.	0	-0.162333	0.112383	0.0126298	2
W8ZFT7	W8ZFT7_ECOLXN-acetylglucosamine-6-phosphatedeacetylaseOS=EscherichiacoliO25b:H4-ST131GN=nagAPE=3SV=1	nagA	.	.	.	0	0.713267	0.45638	0.208282	2
X7PS29	X7PS29_ECOLX5'-methylthioadenosine/S-adenosylhomocysteinenucleosidaseOS=EscherichiacoliBWH40GN=mtnNPE=3SV=1	mtnN	.	.	.	0	-1.0772	0.0616146	0.00379635	2
X7PT89	X7PT89_ECOLXIron-sulfurclusterrepairproteinYtfEOS=EscherichiacoliBWH40GN=ytfEPE=3SV=1	ytfE	.	.	.	0	1.57665	0.216701	0.0469595	2
A0A167DT74	A0A167DT74_ECOLXMaf-likeproteinYceFOS=EscherichiacoliGN=yceFPE=3SV=1	yceF	.	.	.	0	0.256998	0.196181	0.038487	3
W1HAA4	W1HAA4_ECOLXPyruvatekinaseOS=EscherichiacoliISC56PE=3SV=1	3SV	.	.	.	0	-2.48281	0.130257	0.0169669	3
X7PL58	X7PL58_ECOLXDNAtopoisomerase1OS=EscherichiacoliBWH40GN=topAPE=3SV=1	topA	.	.	.	0	-0.511976	0.0241568	0.000583552	3
X7PTG1	X7PTG1_ECOLXSuccinatedehydrogenaseflavoproteinsubunitOS=EscherichiacoliBWH40GN=L408_01210PE=3SV=1	L408_01210	.	.	.	0	2.01824	0.189727	0.0359964	3
I0VMK4	I0VMK4_ECOLXCatalaseOS=EscherichiacoliW26GN=ECW26_43090PE=3SV=1	ECW26_43090	.	.	.	0	0.488321	0.0186944	0.000349479	4
T5U1B4	T5U1B4_ECOLXRibonucleaseROS=EscherichiacoliHVH25(4-5851939)GN=rnrPE=3SV=1	rnr	.	.	.	0	0.138647	0.0277028	0.000767443	4
T6IHK7	T6IHK7_ECOLXPyruvatedehydrogenaseE1componentOS=EscherichiacoliHVH70(4-2963531)GN=G736_00115PE=4SV=1	G736_00115	.	.	.	0	1.24912	0.0750368	0.00563052	4
W1F3D6	W1F3D6_ECOLXAcetolactatesynthaseOS=EscherichiacoliISC7PE=3SV=1	3SV	.	.	.	0	0.346249	0.366038	0.133984	4
W1WC55	W1WC55_ECOLXD-alanyl-D-alaninecarboxypeptidasedacB(Fragment)OS=EscherichiacoliDORA_A_5_14_21GN=Q609_ECAC02410G0001PE=4SV=1	Q609_ECAC02410G0001	.	.	.	0	0.185534	0.0301441	0.000908669	4
W1WGW2	W1WGW2_ECOLX6-phospho-beta-glucosidaseA(Fragment)OS=EscherichiacoliDORA_A_5_14_21GN=Q609_ECAC02428G0001PE=3SV=1	Q609_ECAC02428G0001	.	.	.	0	-0.0911137	0.103354	0.0106821	4
X7P5F5	X7P5F5_ECOLXLipopolysaccharideexportsystemATP-bindingproteinLptBOS=EscherichiacoliBWH40GN=L408_03942PE=4SV=1	L408_03942	.	.	.	0	-0.0961861	0.215047	0.0462451	4
X7PU65	tr|X7PU65|X7PU65_ECOLX2-isopropylmalatesynthaseOS=EscherichiacoliBWH40GN=leuAPE=3SV=1;tr|W1FW85|W1FW85_ECOLX2-isopropylmalatesynthaseOS=EscherichiacoliISC11GN=leuAPE=3SV=1	leuA	.	.	.	0	-0.153179	0.0939772	0.00883171	4
A0A0S3NRK9	A0A0S3NRK9_9ESCHBifunctionalpurinebiosynthesisproteinPurHOS=EscherichiaalbertiiGN=purHPE=3SV=1	purH	.	.	.	0	-0.195878	0.0199694	0.000398778	5
E6BIK1	E6BIK1_ECOLXOxidoreductasefamily,C-terminalalpha/betadomainproteinOS=EscherichiacoliMS85-1GN=HMPREF9350_02186PE=4SV=1	HM	.	.	.	0	-0.0612186	0.0729566	0.00532267	5
N2KDT5	N2KDT5_ECOLXRibosome-recyclingfactorOS=EscherichiacoliP0301867.2GN=frrPE=3SV=1	frr	.	.	.	0	0.19024	0.0362087	0.00131107	5
V0AGR8	tr|V0AGR8|V0AGR8_ECOLXCatecholatesiderophorereceptorfiuOS=Escherichiacoli909945-2GN=HMPREF1620_00996PE=3SV=1	HM	.	.	.	0	2.42205	0.479006	0.229447	5
V0SQK8	tr|V0SQK8|V0SQK8_ECOLXDNA-directedRNApolymerasesubunitbeta'OS=Escherichiacoli907672GN=rpoCPE=3SV=1;tr|D2TTH0|D2TTH0_CITRIDNA-directedRNApolymerasesubunitbeta'OS=Citrobacterrodentium(strainICC168)GN=rpoCPE=3SV=1;tr|A0A0A5SHC3|A0A0A5SHC3_MORMODNA-directedRNApolymerasesubunitbeta'OS=MorganellamorganiiGN=rpoCPE=3SV=1	rpoC	.	.	.	0	-0.0374699	0.0801982	0.00643176	5
V0ZZQ7	V0ZZQ7_ECOLXFormate-dependentphosphoribosylglycinamideformyltransferaseOS=Escherichiacoli908658GN=purTPE=3SV=1	purT	.	.	.	0	-0.0498646	0.0513121	0.00263293	5
V1A9L7	V1A9L7_ECOLXUncharacterizedproteinOS=Escherichiacoli908658GN=HMPREF1616_03695PE=4SV=1	HM	.	.	.	0	0.162293	0.0826402	0.0068294	5
V2RSH7	V2RSH7_ECOLXBifunctionalglutathionylspermidinesynthetase/amidaseOS=EscherichiacoliHVH50(4-2593475)GN=G723_01131PE=4SV=1	G723_01131	.	.	.	0	-0.62306	0.0436335	0.00190388	5
V6G0F2	V6G0F2_ECOLXMalate/L-lactatedehydrogenaseOS=Escherichiacoli99.0741GN=EC970259_1239PE=3SV=1	EC970259_1239	.	.	.	0	0.196329	0.0748302	0.00559956	5
W8ZR12	tr|W8ZR12|W8ZR12_ECOLXTryptophansynthasealphachainOS=EscherichiacoliO25b:H4-ST131GN=trpAPE=3SV=1;tr|S1M9J0|S1M9J0_9ESCHTryptophansynthasealphachainOS=Escherichiasp.KTE159GN=trpAPE=3SV=1	trpA	.	.	.	0	-0.00622387	0.0574466	0.00330012	5
X7P5D8	tr|X7P5D8|X7P5D8_ECOLXFructose-bisphosphatealdolaseclass1OS=EscherichiacoliBWH40GN=L408_02725PE=4SV=1	L408_02725	.	.	.	0	0.0793464	0.0689839	0.00475877	5
X7PLG4	X7PLG4_ECOLX50SribosomalproteinL35OS=EscherichiacoliBWH40GN=rpmIPE=3SV=1	rpmI	.	.	.	0	-0.289412	0.0208311	0.000433936	5
X7PNH9	X7PNH9_ECOLX6-phosphogluconolactonaseOS=EscherichiacoliBWH40GN=pglPE=3SV=1	pgl	.	.	.	0	-0.0798322	0.0602289	0.00362753	5
X7PT66	X7PT66_ECOLXProbablecytosolaminopeptidaseOS=EscherichiacoliBWH40GN=pepAPE=3SV=1;tr	pepA	.	.	.	0	0.0888481	0.0421578	0.00177728	5
G0F2K9	G0F2K9_ECOLXGlutamatesynthase[NADPH]largechainOS=EscherichiacoliUMNF18GN=UMNF18_4120PE=4SV=1;tr	UMNF18_4120	-0.271339	.	.	1	.	.	.	0
K4XK65	K4XK65_ECOLXOutermembraneusherproteinFimD(Fragment)OS=EscherichiacoliO111:H11str.CVM9455GN=ECO9455_01955PE=3SV=1	ECO9455_01955	-1.96246	.	.	1	.	.	.	0
Q8VVV1	Q8VVV1_ECOLXMutS(Fragment)OS=EscherichiacoliGN=mutSPE=3SV=1	mutS	-0.641806	.	.	1	.	.	.	0
V0XC93	V0XC93_ECOLXAnaerobicdimethylsulfoxidereductase,Asubunit,DmsA/YnfEfamilyOS=Escherichiacoli908525GN=HMPREF1608_04425PE=3SV=1	HM	-1.17215	.	.	1	.	.	.	0
W8SRP0	W8SRP0_ECOLXFerrousirontransportperiplasmicproteinEfeOOS=EscherichiacoliGN=efeOPE=4SV=1	efeO	1.72168	.	.	1	.	.	.	0
X7P2M3	X7P2M3_ECOLXG/Umismatch-specificDNAglycosylaseOS=EscherichiacoliBWH40GN=mugPE=3SV=1	mug	0.578697	.	.	1	.	.	.	0
X7PKU2	X7PKU2_ECOLXTranscriptionalregulatorOS=EscherichiacoliBWH40GN=L408_02074PE=4SV=1	L408_02074	-0.452096	.	.	1	.	.	.	0
A0A0K4B8I6	A0A0K4B8I6_ECOLXPutativezinc-bindingdehydrogenaseOS=EscherichiacoliGN=yahKPE=4SV=1	yahK	-0.600337	.	.	1	-0.291698	.	.	1			0.308639
D7ZQU6	D7ZQU6_ECOLXFimbrialproteinOS=EscherichiacoliMS187-1GN=HMPREF9550_01119PE=4SV=1	HM	-1.90201	.	.	1	0.721941	.	.	1			2.62395
V6FU84	V6FU84_ECOLXMolybdopteringuaninedinucleotide-containingS/N-oxidereductaseOS=Escherichiacoli99.0741GN=EC970259_4229PE=3SV=1	EC970259_4229	-1.26195	.	.	1	-1.15377	.	.	1			0.108182
W1X2A2	W1X2A2_ECOLXAlkalinephosphataseOS=EscherichiacoliDORA_A_5_14_21GN=Q609_ECAC01403G0001PE=4SV=1	Q609_ECAC01403G0001	-0.466078	.	.	1	0.289126	.	.	1			0.755204
X7P4D9	X7P4D9_ECOLXPhosphoglyceratekinaseOS=EscherichiacoliBWH40GN=pgkPE=3SV=1;tr	pgk	-0.630506	.	.	1	-0.479895	.	.	1			0.150611
X7P5H7	X7P5H7_ECOLXIron-sulfurclusterassemblyscaffoldproteinIscUOS=EscherichiacoliBWH40GN=L408_03209PE=3SV=1	L408_03209	-0.0543324	.	.	1	-0.233871	.	.	1			-0.179539
X7PNT4	X7PNT4_ECOLXArginine--tRNAligaseOS=EscherichiacoliBWH40GN=argSPE=3SV=1	argS	-0.30276	.	.	1	0.0521376	.	.	1			0.354898
A0A029I6I8	A0A029I6I8_ECOLXNicotinatephosphoribosyltransferaseOS=Escherichiacoli2-005-03_S4_C3GN=pncBPE=3SV=1	pncB	-1.3562	.	.	1	-0.684032	0.396944	0.157564	2			0.672167
W8T383	W8T383_ECOLXFMN-bindingproteinOS=EscherichiacoliGN=mioCPE=4SV=1	mioC	0.047678	.	.	1	-0.109207	0.00446745	1.99581e-05	2			-0.156885
A0A0L1BXW2	A0A0L1BXW2_ECOLXZincABCtransportersubstrate-bindingproteinOS=EscherichiacoliGN=znuAPE=3SV=1	znuA	0.703189	.	.	1	0.646655	0.68179	0.464838	3			-0.0565347
H9UY48	H9UY48_ECOLXPhosphatetransporterOS=EscherichiacoliP12bGN=pitAPE=3SV=1	pitA	-1.3237	.	.	1	-0.663253	0.0298342	0.00089008	3			0.660444
T9S2R7	T9S2R7_ECOLXPeriplasmicAppAproteinOS=EscherichiacoliUMEA3718-1GN=G994_04992PE=4SV=1	G994_04992	0.0666748	.	.	1	-0.803036	0.141704	0.0200799	3			-0.869711
W1F202	W1F202_ECOLXOutermembranelipoproteinRcsFOS=EscherichiacoliISC7GN=rcsFPE=3SV=1	rcsF	0.0581086	.	.	1	0.550589	0.181653	0.0329978	3			0.492481
X7PNU9	X7PNU9_ECOLXPutrescine-bindingperiplasmicproteinOS=EscherichiacoliBWH40GN=L408_01361PE=3SV=1	L408_01361	-0.31793	.	.	1	1.00679	0.205902	0.0423955	3			1.32472
A0A0S3MUN4	A0A0S3MUN4_9ESCHMethylglyoxalsynthaseOS=EscherichiaalbertiiGN=mgsAPE=3SV=1	mgsA	-0.342744	.	.	1	-0.218891	0.214648	0.0460739	4			0.123854
A0A1J0HII0	A0A1J0HII0_ECOW33'(2'),5'-bisphosphatenucleotidaseCysQOS=Escherichiacoli(strainK12/W3110/ATCC27325/DSM5911)GN=BL257_21470PE=4SV=1	BL257_21470	0.0709388	.	.	1	0.854502	0.242494	0.0588035	4			0.783563
E1J419	E1J419_ECOLXTranscriptionalregulator,MarRfamilyOS=EscherichiacoliMS124-1GN=HMPREF9347_01670PE=4SV=1	HM	0.275961	.	.	1	-0.287764	0.265356	0.0704138	4			-0.563725
H9UQX5	H9UQX5_ECOLXRibulose-phosphate3-epimeraseOS=EscherichiacoliP12bGN=yodAPE=4SV=1	yodA	0.512783	.	.	1	0.0488581	0.164941	0.0272056	4			-0.463925
X7P1B2	X7P1B2_ECOLX30SribosomalproteinS12OS=EscherichiacoliBWH40GN=rpsLPE=3SV=1	rpsL	0.207143	.	.	1	0.512983	0.287435	0.082619	4			0.30584
V2QU67	V2QU67_ECOLXUSG-1proteinOS=EscherichiacoliHVH50(4-2593475)GN=G723_03703PE=3SV=1	G723_03703	-0.463708	.	.	1	-0.210304	0.408278	0.166691	5			0.253405
X7P7U8	X7P7U8_ECOLXCytidinedeaminaseOS=EscherichiacoliBWH40GN=cddPE=3SV=1	cdd	0.231678	.	.	1	-0.338748	0.0835114	0.00697416	5			-0.570426
A0A0S3N6T8	A0A0S3N6T8_9ESCHPredictedspermidine/putrescinetransportersubunitOS=EscherichiaalbertiiGN=ydcSPE=4SV=1	ydcS	-1.20879	.	.	1				0
Q0E821	Q0E821_ECOLXW0084OS=EscherichiacoliPE=4SV=1	4SV	-2.95836	.	.	1				0
X7P4A6	X7P4A6_ECOLXOxidoreductaseucpAOS=EscherichiacoliBWH40GN=L408_03108PE=4SV=1	L408_03108	-1.66864	.	.	1				0
A0A1J8LGI6	A0A1J8LGI6_ECOLXGalactitol-1-phosphate5-dehydrogenaseOS=EscherichiacoliGN=BJI68_09860PE=4SV=1	BJI68_09860	0.0602581	2.53887	6.44587	2	.	.	.	0
S1L5K0	S1L5K0_9ESCHPeriplasmicdipeptidetransporterOS=Escherichiasp.KTE159GN=A31E_03408PE=4SV=1;tr	A31E_03408	-0.536685	0.128706	0.0165652	2	.	.	.	0
M9H1X3	M9H1X3_ECOLXNADH-quinoneoxidoreductasesubunitC/DOS=EscherichiacoliMP021561.2GN=nuoCPE=3SV=1	nuoC	-0.607202	0.0479514	0.00229934	2	-0.163866	.	.	1			0.443336
W1F239	tr|W1F239|W1F239_ECOLXPTSsystem,mannitol-specificIICcomponent/PTSsystem,mannitol-specificIIBcomponent/PTSsystem,mannitol-specificIIAcomponentOS=EscherichiacoliISC7PE=4SV=1	4SV	-0.084025	0.160432	0.0257384	2	0.813771	.	.	1			0.897796
Q7WUZ8	Q7WUZ8_ECOLXHomoserinekinase(Fragment)OS=EscherichiacoliGN=thrBPE=3SV=1	thrB	0.0411077	0.0630581	0.00397633	2	0.53567	0.149339	0.0223022	2	0.261989	0.545528	0.494562
I0VQX2	I0VQX2_ECOLXPutativelipoproteinOS=EscherichiacoliW26GN=ECW26_29160PE=4SV=1	ECW26_29160	-0.368641	0.0940763	0.00885034	2	0.063542	0.13406	0.0179722	2	0.277041	0.550152	0.432183
X7P3U1	X7P3U1_ECOLXHydrogenaseexpression/formationproteinOS=EscherichiacoliBWH40GN=L408_03373PE=3SV=1	L408_03373	-1.84206	0.0413993	0.0017139	2	-1.42936	0.408056	0.16651	2	0.605159	0.795514	0.412698
W8U0D7	tr|W8U0D7|W8U0D7_ECOLXPhospho-2-dehydro-3-deoxyheptonatealdolaseOS=EscherichiacoliGN=aroHPE=3SV=1	aroH	0.549938	0.19037	0.0362406	2	-0.241188	0.899019	0.808234	2	0.647237	0.800308	-0.791126
W1F4G8	W1F4G8_ECOLXAcetolactatesynthaseOS=EscherichiacoliISC7PE=3SV=1	3SV	0.139849	0.478348	0.228817	2	0.50004	0.398024	0.158423	2	0.68062	0.814417	0.360192
V2TE60	V2TE60_ECOLXPhenylalanine--tRNAligasebetasubunitOS=EscherichiacoliUMEA3323-1GN=pheTPE=3SV=1	pheT	0.374772	0.492207	0.242268	2	0.810437	0.10192	0.0103877	3	0.465032	0.713026	0.435665
X7PNR3	X7PNR3_ECOLXGlucose-6-phosphate1-dehydrogenaseOS=EscherichiacoliBWH40GN=zwfPE=3SV=1	zwf	1.35824	0.192147	0.0369204	2	2.58431	1.03402	1.06919	3	0.565302	0.777306	1.22607
A0A024LAG4	A0A024LAG4_ECOLXUPF0441proteinYgiBOS=EscherichiacoliGN=ygiBPE=4SV=1	ygiB	0.302497	0.319718	0.102219	2	0.0794813	0.15322	0.0234763	3	0.637698	0.800308	-0.223015
X7P4F4	X7P4F4_ECOLXdITP/XTPpyrophosphataseOS=EscherichiacoliBWH40GN=rdgBPE=3SV=1	rdgB	-0.532371	0.451679	0.204014	2	-0.120812	0.418891	0.17547	3	0.655381	0.800308	0.411558
A0A0A2RDC9	A0A0A2RDC9_MORMOPeptidechainreleasefactor2OS=MorganellamorganiiGN=LR61_02545PE=3SV=1	LR61_02545	0.710252	1.12146	1.25768	2	-0.848119	0.0844805	0.00713695	4	0.305414	0.589765	-1.55837
X7P4D1	X7P4D1_ECOLXHTH-typetranscriptionalregulatorArgPOS=EscherichiacoliBWH40GN=argPPE=3SV=1	arg	-0.318556	0.06702	0.00449168	2	-0.623803	0.135786	0.0184379	4	0.34898	0.62797	-0.305248
R8YD94	R8YD94_ECOLXGlucansbiosynthesisproteinD(Fragment)OS=EscherichiacoliKTE33GN=WEW_00716PE=3SV=1	WEW_00716	-1.1012	0.282729	0.0799359	2	-0.735082	0.0956477	0.00914848	4	0.412003	0.688939	0.366122
V6FNP1	V6FNP1_ECOLXCobQ/CobB/MinD/ParAnucleotidebindingdomainproteinOS=Escherichiacoli97.0259GN=EC990741_A0123PE=4SV=1	EC990741_A0123	-2.87455	0.112987	0.012766	2				0
E1JFZ8	tr|E1JFZ8|E1JFZ8_ECOLXEndonuclease4(Fragment)OS=EscherichiacoliMS124-1GN=nfoPE=3SV=1	nfo	0.237834	0.337683	0.11403	3	.	.	.	0
H1C0T6	tr|H1C0T6|H1C0T6_ECOLXHigh-affinitybranched-chainaminoacidtransportATP-bindingproteinLivFOS=Escherichiacoli4_1_47FAAGN=HMPREF0986_03299PE=4SV=1	HM	-0.443106	0.143191	0.0205037	3	.	.	.	0
W1WTB6	tr|W1WTB6|W1WTB6_ECOLXToxin-antitoxinbiofilmproteinTabAOS=EscherichiacoliDORA_A_5_14_21GN=Q609_ECAC01723G0001PE=4SV=1	Q609_ECAC01723G0001	-0.146921	0.0768142	0.00590043	3	.	.	.	0
W8SRU3	tr|W8SRU3|W8SRU3_ECOLXCoA-bindingdomainproteinOS=EscherichiacoliGN=yccUPE=4SV=1	yccU	0.545658	0.106075	0.011252	3	.	.	.	0
W1WRV6	tr|W1WRV6|W1WRV6_ECOLXGlutamate-pyruvateaminotransferaseAlaA(Fragment)OS=EscherichiacoliDORA_A_5_14_21GN=Q609_ECAC01756G0001PE=4SV=1	Q609_ECAC01756G0001	-0.591244	0.202622	0.0410556	3	-0.228723	.	.	1			0.362521
I2WYA6	I2WYA6_ECOLXHistidinephosphatasesuperfamily(Branch2)OS=Escherichiacoli4.0967GN=EC40967_3546PE=4SV=1	EC40967_3546	0.697401	0.458881	0.210571	3	-0.917403	0.145327	0.0211201	2	0.0405144	0.180064	-1.6148
A0A080FBV8	A0A080FBV8_ECOLXGlycosyltransferasefamily,helicalbundledomainproteinOS=Escherichiacoli6-537-08_S1_C3GN=AB81_0881PE=4SV=1;tr	AB81_0881	0.16197	0.153631	0.0236024	3	0.37242	0.364188	0.132633	2	0.756292	0.86082	0.21045
W1F373	W1F373_ECOLXArgininosuccinatelyaseOS=EscherichiacoliISC7PE=4SV=1	4SV	-0.46599	0.148545	0.0220656	3	-0.325402	0.396191	0.156967	2	0.845225	0.910242	0.140588
X7PTV0	tr|X7PTV0|X7PTV0_ECOLXUncharacterizedproteinOS=EscherichiacoliBWH40GN=L408_00223PE=4SV=1	L408_00223	0.563163	0.491345	0.24142	3	0.537974	0.0570443	0.00325406	2	0.939718	0.970927	-0.0251885
V1B495	V1B495_ECOLXHydrogenaseaccessoryproteinHypBOS=Escherichiacoli908658GN=HMPREF1616_00573PE=4SV=1	HM	-0.388163	0.431645	0.186317	3	-2.67155	0.178893	0.0320027	3	0.0290124	0.150435	-2.28339
X7PNH4	X7PNH4_ECOLXUPF0227proteinYcfPOS=EscherichiacoliBWH40GN=ycfPPE=3SV=1	ycf	0.213305	0.0260107	0.000676557	3	-0.447028	0.112582	0.0126747	3	0.0776417	0.275566	-0.660333
X7PQB5	X7PQB5_ECOLXBifunctionalproteinFolDOS=EscherichiacoliBWH40GN=folDPE=3SV=1	folD	-0.032535	0.072396	0.00524118	3	0.098123	0.0857801	0.00735823	3	0.459433	0.713026	0.130658
D6HSW9	D6HSW9_ECOLXATP-dependentClpproteaseproteolyticsubunitOS=EscherichiacoliB088GN=ECCG_03391PE=3SV=1	ECCG_03391	0.0924618	0.102237	0.0104525	3	0.101428	0.139357	0.0194204	3	0.973482	0.987591	0.00896638
H1BSD6	H1BSD6_ECOLXSuccinate--CoAligase[ADP-forming]subunitbetaOS=Escherichiacoli4_1_47FAAGN=sucCPE=3SV=1	sucC	1.39564	1.00221	1.00442	3	1.45298	1.30841	1.71194	3	0.981984	0.988406	0.0573314
A0A024KK87	A0A024KK87_ECOLXCopperhomeostasisproteinOS=EscherichiacoliD6-113.11GN=cutFPE=4SV=1	cutF	0.0670694	0.248814	0.0619086	3	1.29971	0.144953	0.0210113	4	0.0317923	0.157328	1.23264
W8TBR5	W8TBR5_ECOLXL-threoninedehydrataseOS=EscherichiacoliGN=ilvAPE=3SV=1	ilvA	0.201222	0.140443	0.0197243	3	-0.64164	0.119474	0.0142741	4	0.0443777	0.185459	-0.842862
N3KHE5	N3KHE5_ECOLXGMPsynthase[glutamine-hydrolyzing]OS=EscherichiacoliMP020980.1GN=guaAPE=3SV=1	guaA	-0.0197706	0.0901163	0.00812096	3	0.338468	0.0596484	0.00355793	4	0.0705925	0.267107	0.358238
W1XDU1	W1XDU1_ECOLXUncharacterizedprotein(Fragment)OS=EscherichiacoliDORA_A_5_14_21GN=Q609_ECAC00085G0003PE=4SV=1	Q609_ECAC00085G0003	-0.364615	0.0249095	0.000620483	3	0.0757137	0.0826272	0.00682725	4	0.0766971	0.275566	0.440328
X7PQ04	X7PQ04_ECOLXFarnesyldiphosphatesynthaseOS=EscherichiacoliBWH40GN=L408_00938PE=3SV=1;tr	L408_00938	-0.147861	0.236847	0.0560965	3	0.230648	0.0368953	0.00136126	4	0.135177	0.383727	0.378509
D8EEI1	D8EEI1_ECOLXUncharacterizedprotein(Fragment)OS=EscherichiacoliMS119-7GN=HMPREF9346_04955PE=4SV=1	HM	-0.511378	0.165068	0.0272476	3	0.071609	0.137728	0.0189691	4	0.139311	0.386208	0.582987
D7X653	D7X653_ECOLXUncharacterizedprotein(Fragment)OS=EscherichiacoliMS198-1GN=HMPREF9552_02100PE=4SV=1	HM	0.604966	0.25797	0.0665483	3	1.28091	0.136743	0.0186986	4	0.162144	0.424303	0.675947
X7PUI9	X7PUI9_ECOLXMethionineimportATP-bindingproteinMetNOS=EscherichiacoliBWH40GN=metNPE=3SV=1	metN	-0.558767	0.0576751	0.00332642	3	-0.17945	0.119644	0.0143148	4	0.19149	0.462218	0.379316
X7P2W1	X7P2W1_ECOLXRNaseadapterproteinRapZOS=EscherichiacoliBWH40GN=rapZPE=3SV=1	rapZ	-0.30761	0.107439	0.0115432	3	-0.0252694	0.090561	0.0082013	4	0.236732	0.51786	0.282341
X7P139	X7P139_ECOLXATPsynthasesubunitbetaOS=EscherichiacoliBWH40GN=atpDPE=3SV=1;tr	atpD	-0.223412	0.0476262	0.00226825	3	-0.143839	0.0241132	0.000581448	4	0.288154	0.568191	0.0795726
X7PRH7	X7PRH7_ECOLXRibosomalRNAsmallsubunitmethyltransferaseCOS=EscherichiacoliBWH40GN=rsmCPE=3SV=1	rsmC	-0.176394	0.222299	0.0494168	3	0.332219	0.256459	0.0657714	4	0.39055	0.665014	0.508613
H9UV33	H9UV33_ECOLXCysteinesynthaseOS=EscherichiacoliP12bGN=cysMPE=3SV=1	cysM	-0.583309	0.089197	0.0079561	3	-0.478416	0.0821402	0.00674701	4	0.575255	0.777306	0.104894
W1EX11	W1EX11_ECOLXGlycerol-3-phosphatedehydrogenase[NAD(P)+]OS=EscherichiacoliISC7PE=4SV=1	4SV	-0.254567	0.287814	0.0828368	3	-0.108093	0.0763177	0.00582439	4	0.582821	0.777306	0.146473
G0F3J1	G0F3J1_ECOLXPhosphoenolpyruvatesynthaseOS=EscherichiacoliUMNF18GN=ppsAPE=3SV=1	ppsA	0.198453	0.148086	0.0219295	3	0.427933	0.204673	0.041891	4	0.612362	0.800308	0.22948
X7P4E4	tr|X7P4E4|X7P4E4_ECOLXAgmatinaseOS=EscherichiacoliBWH40GN=speBPE=3SV=1	speB	0.13649	0.0280732	0.000788107	3	0.120263	0.0146025	0.000213233	4	0.675118	0.8113	-0.0162265
W8SY87	W8SY87_ECOLXEndoribonucleaseL-PSPOS=EscherichiacoliGN=yoaBPE=4SV=1	yoaB	0.138257	0.0547698	0.00299973	3	0.227652	0.122195	0.0149315	4	0.735137	0.854101	0.0893949
V6FHC8	V6FHC8_ECOLXMagnesium-importingATPaseOS=Escherichiacoli97.0259GN=mgtAPE=4SV=1	mgtA	-0.539425	0.207872	0.0432108	3	-0.449778	0.10488	0.0109999	4	0.74628	0.857327	0.0896473
I2X8P2	I2X8P2_ECOLX2-hydroxyglutaryl-CoAdehydratase,D-componentOS=Escherichiacoli2.3916GN=EC23916_5669PE=4SV=1	EC23916_5669	-1.74279	0.055838	0.00311788	3	-1.56226	0.486896	0.237067	4	0.864817	0.92468	0.180538
V8FC75	V8FC75_ECOLXDihydroxyacetonekinasesubunitMOS=EscherichiacoliATCCBAA-2209GN=Q458_21585PE=3SV=1	Q458_21585	-0.52924	0.129231	0.0167006	3	-0.472588	0.152067	0.0231243	4	0.865237	0.92468	0.0566514
N4NRY9	N4NRY9_ECOLXHypoxanthinephosphoribosyltransferaseOS=EscherichiacoliP0301867.3GN=hptPE=4SV=1	hpt	0.111111	0.0560966	0.00314683	3	0.0977148	0.424331	0.180057	4	0.988406	0.988406	-0.013396
V2R0Q4	V2R0Q4_ECOLXGalactitol-specificphosphotransferaseenzymeIIBcomponentOS=EscherichiacoliHVH50(4-2593475)GN=G723_03417PE=4SV=1;tr	G723_03417	-3.52308	0.306444	0.0939081	3	-0.566045	0.090228	0.0081411	5	0.00813476	0.0688151	2.95703
X7P1Q6	X7P1Q6_ECOLXAcidstresschaperoneHdeAOS=EscherichiacoliBWH40GN=hdeAPE=3SV=1	hdeA	1.86489	0.541922	0.293679	3	-0.434574	0.0974551	0.00949749	5	0.0264107	0.143182	-2.29946
W1G6P4	W1G6P4_ECOLXSuperoxidedismutase[Fe]OS=EscherichiacoliISC11PE=4SV=1	4SV	-0.818606	0.198062	0.0392287	3	-0.426787	0.0899565	0.00809217	5	0.232459	0.51786	0.391819
W1X316	W1X316_ECOLXUncharacterizedproteinOS=EscherichiacoliDORA_A_5_14_21GN=Q609_ECAC01357G0014PE=4SV=1	Q609_ECAC01357G0014	-0.070699	0.0660661	0.00436473	3	-0.201648	0.047111	0.00221945	5	0.326907	0.617932	-0.130949
I0VYR8	I0VYR8_ECOLXProteinCreAOS=EscherichiacoliW26GN=ECW26_02050PE=4SV=1	ECW26_02050	-0.385433	0.352108	0.12398	3	0.0436294	0.135366	0.0183239	5	0.360382	0.634636	0.429062
A0A1J8NSZ7	A0A1J8NSZ7_ECOLXChorismatesynthaseOS=EscherichiacoliGN=BMS05_01195PE=4SV=1	BMS05_01195	-0.0434119	0.0281118	0.000790275	3	0.0600966	0.0658944	0.00434207	5	0.516142	0.749751	0.103508
I0VNH4	I0VNH4_ECOLXOligopeptide/dipeptideABCtransporter,ATPasesubunitOS=EscherichiacoliW26GN=ECW26_38160PE=3SV=1;tr	ECW26_38160	-0.862807	0.24375	0.0594138	3	-0.720831	0.0526045	0.00276723	5	0.519867	0.749751	0.141976
X7P4R8	X7P4R8_ECOLXNitrogenregulatoryproteinP-II1OS=EscherichiacoliBWH40GN=L408_03233PE=3SV=1	L408_03233	0.162566	0.0296278	0.000877804	3	0.286166	0.0849443	0.00721554	5	0.5455	0.766824	0.1236
W1EXC4	W1EXC4_ECOLXGlutamatesynthase[NADPH]smallchainOS=EscherichiacoliISC7PE=4SV=1	4SV	-0.341465	0.0591939	0.00350392	3	-0.430937	0.0630051	0.00396965	5	0.570514	0.777306	-0.0894726
W1F3C9	W1F3C9_ECOLXMethionyl-tRNAformyltransferaseOS=EscherichiacoliISC7GN=fmtPE=3SV=1	fmt	0.400829	0.126882	0.0160991	3	-0.172775	0.528327	0.27913	5	0.653295	0.800308	-0.573604
V1A0N6	V1A0N6_ECOLXAminotransferaseOS=Escherichiacoli908658GN=HMPREF1616_04222PE=3SV=1	HM	0.256238	0.102709	0.0105491	3	0.385419	0.167424	0.0280308	5	0.7471	0.857327	0.129181
W1F0R3	W1F0R3_ECOLXUbiquinonebiosynthesisO-methyltransferaseOS=EscherichiacoliISC7GN=ubiGPE=3SV=1	ubiG	-0.262425	0.0918829	0.00844246	3	-0.204917	0.0878125	0.00771104	5	0.791404	0.875862	0.0575079
X7PVL6	X7PVL6_ECOLXRutCfamilyproteinyjgFOS=EscherichiacoliBWH40GN=L408_00324PE=4SV=1;tr	L408_00324	-0.655231	0.0317949	0.00101091	3	-0.595068	0.112678	0.0126964	5	0.823466	0.899828	0.0601629
V1AQP7	V1AQP7_ECOLXPeriplasmictrehalaseOS=Escherichiacoli908658GN=treAPE=3SV=1	treA	0.0939676	0.357402	0.127736	3	0.251733	0.416746	0.173677	5	0.876729	0.929864	0.157766
A0A193LMN1	A0A193LMN1_ECOLXRiboflavinbiosynthesisproteinRibDOS=EscherichiacoliGN=ribDPE=3SV=1	ribD	1.00291	0.678469	0.46032	3	1.1744	0.756752	0.572674	5	0.926097	0.960397	0.171496
K4W3Y2	K4W3Y2_ECOLXProPexpressionregulatorOS=EscherichiacoliO111:H8str.CVM9634GN=ECO9634_02134PE=4SV=1;tr	ECO9634_02134	-0.138441	0.048477	0.00235002	3	-0.0981325	0.273772	0.0749514	5	0.950712	0.978674	0.040309
A0A026UF79	A0A026UF79_ECOLXPeptidemethioninesulfoxidereductaseMsrBOS=EscherichiacoliO174:H8str.04-3038GN=msrBPE=3SV=1	msrB	0.395766	0.143152	0.0204925	3				0
D7X9D9	D7X9D9_ECOLXChemotaxisproteinCheA(Fragment)OS=EscherichiacoliMS198-1GN=cheAPE=4SV=1	cheA	-2.21061	0.364701	0.133007	3				0
L4VWC6	L4VWC6_ECOLXMalonylCoA-acylcarrierproteintransacylaseOS=EscherichiacoliKTE112GN=WIC_01267PE=3SV=1	WIC_01267	-0.0905819	0.0653982	0.00427692	3				0
V0VWX3	V0VWX3_ECOLXTryptophanaseOS=Escherichiacoli908519GN=tnaAPE=3SV=1	tnaA	-2.33691	0.265736	0.0706157	3				0
W8ZZA6	W8ZZA6_ECOLXAspartate--ammonialigaseOS=EscherichiacoliO25b:H4-ST131GN=asnAPE=3SV=1	asnA	-1.26443	0.454186	0.206285	3				0
G3LXY3	tr|G3LXY3|G3LXY3_ECOLXProteinRecA(Fragment)OS=EscherichiacoliGN=recAPE=3SV=1	recA	-0.600798	0.244391	0.0597271	4	.	.	.	0
S1I744	S1I744_ECOLXProbabletranscriptionalregulatoryproteinYebCOS=EscherichiacoliKTE107GN=yebCPE=3SV=1	yebC	-0.0688832	0.0821774	0.00675312	4	.	.	.	0
W1XBX1	tr|W1XBX1|W1XBX1_ECOLXDeoxyribose-phosphatealdolaseOS=EscherichiacoliDORA_A_5_14_21GN=deoCPE=3SV=1	deoC	0.862231	0.0865785	0.00749584	4	.	.	.	0
X7P3R8	tr|X7P3R8|X7P3R8_ECOLXProbableFe(2+)-traffickingproteinOS=EscherichiacoliBWH40GN=yggXPE=3SV=1	yggX	-0.191408	0.0658282	0.00433335	4	.	.	.	0
X7PNJ7	tr|X7PNJ7|X7PNJ7_ECOLXMolybdenumcofactorbiosynthesisproteinBOS=EscherichiacoliBWH40GN=L408_01281PE=3SV=1	L408_01281	0.911778	0.237239	0.0562824	4	.	.	.	0
W8TB75	W8TB75_ECOLXMaltoporinOS=EscherichiacoliGN=lamBPE=2SV=1	lamB	-2.9359	0.384673	0.147973	4	0.91173	.	.	1			3.84763
Q59371	Q59371_ECOLXRNApolymerasesigmafactorRpoDOS=EscherichiacoliGN=rpoDPE=3SV=1	rpoD	-0.161025	0.0764819	0.00584948	4	-0.0283439	0.156465	0.0244814	2	0.660254	0.800308	0.132681
L9I447	L9I447_ECOLXGlutathionesynthetaseOS=Escherichiacoli3.4880GN=gshBPE=3SV=1	gshB	0.480232	0.0681366	0.00464259	4	0.379955	0.198259	0.0393068	2	0.782815	0.87319	-0.100277
W1HFW9	W1HFW9_ECOLXOligopeptideABCtransporter,periplasmicoligopeptide-bindingproteinOppA(TC3.A.1.5.1)OS=EscherichiacoliISC56PE=4SV=1	4SV	-0.16699	0.0871521	0.00759548	4	-0.0941054	0.143464	0.020582	2	0.784973	0.87319	0.0728843
D8AE74	D8AE74_ECOMSAutoinducer2ABCtransporter,periplasmicsubstrate-bindingproteinLsrBOS=Escherichiacoli(strainMS21-1)GN=lsrBPE=4SV=1	lsrB	-0.257036	0.179182	0.0321061	4	2.56097	0.10668	0.0113806	3	0.000163356	0.00653424	2.81801
H9UND3	H9UND3_ECOLXTonB-dependentsiderophorereceptorOS=EscherichiacoliP12bGN=fhuAPE=3SV=1;tr	fhuA	-0.100442	0.248528	0.061766	4	3.27707	0.308218	0.0949984	3	0.00860189	0.0688151	3.37751
E1JG39	E1JG39_ECOLXp-43(Fragment)OS=EscherichiacoliMS124-1GN=tufBPE=4SV=1	tufB	0.0268636	0.161606	0.0261165	4	0.465174	0.176232	0.0310576	3	0.237409	0.51786	0.43831
H9V0I2	H9V0I2_ECOLXSolublelyticmureintransglycosylase-likeregulatoryproteinOS=EscherichiacoliP12bGN=P12B_c4467PE=4SV=1		0.429754	0.224471	0.0503874	4	0.496873	0.140135	0.0196379	3	0.814187	0.894009	0.0671188
X7PPI4	X7PPI4_ECOLXPTSsystemglucose-specificEIICBcomponentOS=EscherichiacoliBWH40GN=L408_01599PE=4SV=1	L408_01599	-1.2467	0.0929516	0.00864001	4	-0.349283	0.0220083	0.000484366	4	0.000785884	0.0210346	0.89742
W8T8G2	W8T8G2_ECOLXPhosphoenolpyruvatecarboxykinase(ATP)OS=EscherichiacoliGN=pckAPE=3SV=1;tr	pckA	-2.18622	0.0375089	0.00140692	4	0.41652	0.120591	0.0145422	4	0.00171711	0.0267105	2.60274
V8FDQ0	V8FDQ0_ECOLXNitratereductaseAsubunitalphaOS=EscherichiacoliATCCBAA-2209GN=narZPE=3SV=1	narZ	1.94445	0.291989	0.0852577	4	0.0327717	0.0633229	0.0040098	4	0.00219772	0.0283927	-1.91168
V8F4T6	tr|V8F4T6|V8F4T6_ECOLXAminoacyl-histidinedipeptidaseOS=EscherichiacoliATCCBAA-2209GN=Q458_32615PE=4SV=1	Q458_32615	-1.6606	0.325315	0.10583	4	-0.0102492	0.102115	0.0104275	4	0.00800382	0.0688151	1.65035
X7PQY9	X7PQY9_ECOLX3-oxoacyl-[acyl-carrier-protein]synthase2OS=EscherichiacoliBWH40GN=L408_01592PE=3SV=1	L408_01592	-0.519658	0.11706	0.013703	4	-0.0240833	0.0426129	0.00181586	4	0.0172734	0.115156	0.495575
S1DRH6	S1DRH6_ECOLXATPphosphoribosyltransferaseOS=EscherichiacoliKTE64GN=hisGPE=3SV=1;tr	hisG	-0.0799588	0.022418	0.000502566	4	0.216701	0.0396577	0.00157273	4	0.0207725	0.129251	0.29666
X7PLM9	X7PLM9_ECOLXThreonine--tRNAligaseOS=EscherichiacoliBWH40GN=thrSPE=3SV=1	thrS	-0.521395	0.0630065	0.00396982	4	0.0328223	0.0861941	0.00742942	4	0.025023	0.143182	0.554217
S1MC95	S1MC95_9ESCHHigh-affinityzincuptakesystemproteinznuAOS=Escherichiasp.KTE159GN=A31E_01161PE=3SV=1;tr	A31E_01161	0.127085	0.0600233	0.00360279	4	0.363318	0.0356267	0.00126926	4	0.0378272	0.173633	0.236233
H4LD18	H4LD18_ECOLXUncharacterizedproteinOS=EscherichiacoliDEC2EGN=ECDEC2E_2194PE=4SV=1	ECDEC2E_2194	0.657912	0.149661	0.0223983	4	0.242594	0.0475296	0.00225906	4	0.0414477	0.18085	-0.415318
T8ZTH6	T8ZTH6_ECOLXLeu/Ile/Val-bindingproteinOS=EscherichiacoliUMEA3200-1GN=G938_03790PE=4SV=1;tr	G938_03790	0.131664	0.119473	0.0142739	4	0.479294	0.0770443	0.00593582	4	0.0893557	0.297852	0.34763
V1BBK4	tr|V1BBK4|V1BBK4_ECOLXNitritereductase[NAD(P)H],largesubunitOS=Escherichiacoli908658GN=HMPREF1616_02028PE=3SV=1	HM	-0.806438	0.169912	0.02887	4	-0.258721	0.133109	0.0177179	4	0.107285	0.337526	0.547717
X7PRR4	X7PRR4_ECOLXDihydrolipoyldehydrogenaseOS=EscherichiacoliBWH40GN=L408_00639PE=4SV=1	L408_00639	1.13323	0.0918341	0.0084335	4	1.40914	0.0787641	0.00620378	4	0.153496	0.409322	0.275906
W1WMI7	W1WMI7_ECOLXGlucose-6-phosphateisomeraseOS=EscherichiacoliDORA_A_5_14_21GN=pgiPE=3SV=1	pgi	-0.197034	0.207382	0.0430072	4	-0.504436	0.0903324	0.00815994	4	0.214055	0.491273	-0.307402
X7NQY3	tr|X7NQY3|X7NQY3_ECOLX50SribosomalproteinL10OS=EscherichiacoliBWH40GN=rplJPE=3SV=1	rplJ	-0.0632992	0.110512	0.012213	4	0.122001	0.0812458	0.00660088	4	0.329602	0.617932	0.1853
X7P4X8	tr|X7P4X8|X7P4X8_ECOLXImidazoleglycerolphosphatesynthasesubunitHisFOS=EscherichiacoliBWH40GN=hisFPE=3SV=1	hisF	0.0682702	0.0798773	0.00638038	4	0.25169	0.0828503	0.00686418	4	0.331035	0.617932	0.18342
I0VM99	I0VM99_ECOLXElectrontransportcomplex,RnfABCDGEtype,GsubunitOS=EscherichiacoliW26GN=ECW26_42040PE=4SV=1	ECW26_42040	0.421415	0.102294	0.010464	4	0.552465	0.0720224	0.00518723	4	0.43042	0.700683	0.131051
X7PTG6	X7PTG6_ECOLXSuccinate--CoAligase[ADP-forming]subunitalphaOS=EscherichiacoliBWH40GN=L408_01215PE=3SV=1	L408_01215	1.59495	0.158111	0.0249991	4	1.93082	0.200113	0.0400454	4	0.447811	0.711911	0.335874
X7P4C5	X7P4C5_ECOLXAminomethyltransferaseOS=EscherichiacoliBWH40GN=gcvTPE=3SV=1	gcvT	-0.384609	0.14023	0.0196645	4	0.270915	0.391959	0.153632	4	0.466013	0.713026	0.655524
J7R7R5	J7R7R5_ECOLXSignalrecognitionparticleproteinOS=EscherichiacoliGN=ffhPE=3SV=1	ffh	0.12628	0.0777222	0.00604074	4	0.048781	0.0507311	0.00257364	4	0.507565	0.749751	-0.0774988
L9I0M4	L9I0M4_ECOLXGTPaseDerOS=Escherichiacoli3.4880GN=engAPE=3SV=1	engA	0.0602394	0.150444	0.0226333	4	0.23802	0.132725	0.0176159	4	0.547732	0.766824	0.177781
X7P4P2	X7P4P2_ECOLXGlyoxalaseOS=EscherichiacoliBWH40GN=L408_03950PE=3SV=1	L408_03950	-0.061682	0.0429615	0.00184569	4	-0.189921	0.154032	0.0237257	4	0.705859	0.836636	-0.128239
V8FL64	V8FL64_ECOLXGlutaminyl-tRNAsynthetaseOS=EscherichiacoliATCCBAA-2209GN=gltXPE=3SV=1	gltX	-0.281762	0.246423	0.0607241	4	-0.220385	0.082658	0.00683235	4	0.785367	0.87319	0.0613772
W1X9J4	W1X9J4_ECOLXUncharacterizedprotein(Fragment)OS=EscherichiacoliDORA_A_5_14_21GN=Q609_ECAC00553G0002PE=3SV=1	Q609_ECAC00553G0002	0.316101	0.123964	0.0153671	4	0.338762	0.0770785	0.00594109	4	0.896835	0.940501	0.0226612
W1XDK8	tr|W1XDK8|W1XDK8_ECOLXS-adenosylmethioninesynthase(Fragment)OS=EscherichiacoliDORA_A_5_14_21GN=Q609_ECAC00144G0001PE=3SV=1	Q609_ECAC00144G0001	0.868943	0.0814578	0.00663537	4	-0.239434	0.0781279	0.00610397	5	0.00082636	0.0210346	-1.10838
W8SSA0	W8SSA0_ECOLX3-isopropylmalatedehydrogenaseOS=EscherichiacoliGN=leuBPE=3SV=1	leuB	-1.4	0.0382392	0.00146224	4	-0.398673	0.0692435	0.00479467	5	0.000675285	0.0210346	1.00132
X7PND5	tr|X7PND5|X7PND5_ECOLXUncharacterizedproteinOS=EscherichiacoliBWH40GN=L408_02075PE=4SV=1	L408_02075	0.948265	0.117059	0.0137029	4	-0.922858	0.0516948	0.00267236	5	0.000719775	0.0210346	-1.87112
S1I8E1	S1I8E1_ECOLXGamma-glutamylphosphatereductaseOS=EscherichiacoliKTE108GN=proAPE=3SV=1	proA	-1.60257	0.129293	0.0167166	4	-0.0914109	0.101653	0.0103334	5	0.00138572	0.0242903	1.51116
X7PPL7	X7PPL7_ECOLXXanthinephosphoribosyltransferaseOS=EscherichiacoliBWH40GN=gptPE=3SV=1	gpt	-1.41563	0.138457	0.0191703	4	0.101138	0.0909333	0.00826887	5	0.00212145	0.0283927	1.51677
V2QQ29	V2QQ29_ECOLXCytosinedeaminaseOS=EscherichiacoliHVH50(4-2593475)GN=G723_03979PE=4SV=1;tr	G723_03979	-2.07737	0.259587	0.0673853	4	-0.196268	0.0872978	0.0076209	5	0.00404051	0.0457335	1.8811
T9ERC0	T9ERC0_ECOLXGlutamate/aspartateperiplasmic-bindingproteinOS=EscherichiacoliUMEA3212-1GN=G943_00178PE=4SV=1	G943_00178	-0.121798	0.0676992	0.00458319	4	0.415883	0.0387812	0.00150398	5	0.0044617	0.048049	0.537681
A0A193LS58	A0A193LS58_ECOLXOsmoticallyinducibleproteinOsmCOS=EscherichiacoliGN=GJ11_10135PE=4SV=1	GJ11_10135	1.51699	0.0893065	0.00797565	4	0.779214	0.0391133	0.00152985	5	0.00488652	0.0486129	-0.737775
X7PNI5	X7PNI5_ECOLXGlutamatedehydrogenaseOS=EscherichiacoliBWH40GN=L408_02325PE=3SV=1	L408_02325	-0.950623	0.0816434	0.00666564	4	-0.143455	0.0817304	0.00667985	5	0.00503491	0.0486129	0.807169
X7P545	X7P545_ECOLXPhosphoenolpyruvate-proteinphosphotransferaseOS=EscherichiacoliBWH40GN=L408_03099PE=3SV=1;tr	L408_03099	-0.41649	0.0293752	0.000862902	4	-0.0809759	0.039908	0.00159264	5	0.00997082	0.0775508	0.335514
V8FKJ0	V8FKJ0_ECOLXAlkylhydroperoxidereductasesubunitFOS=EscherichiacoliATCCBAA-2209GN=Q458_05520PE=3SV=1;tr	Q458_05520	0.129579	0.0685514	0.0046993	4	-0.391008	0.0574148	0.00329646	5	0.0112076	0.0817918	-0.520587
X7PUE8	X7PUE8_ECOLXUPF0325proteinYaeHOS=EscherichiacoliBWH40GN=yaeHPE=3SV=1	yaeH	-0.166218	0.127153	0.0161678	4	0.424863	0.0547371	0.00299615	5	0.0233478	0.139093	0.591081
W1EZD6	tr|W1EZD6|W1EZD6_ECOLXTranscriptionelongationfactorGreAOS=EscherichiacoliISC7GN=greAPE=3SV=1	greA	-0.445548	0.104654	0.0109524	4	0.102814	0.0662277	0.00438611	5	0.0250919	0.143182	0.548362
X7P1P6	X7P1P6_ECOLXADP-L-glycero-D-manno-heptose-6-epimeraseOS=EscherichiacoliBWH40GN=hldDPE=3SV=1	hldD	0.228119	0.143594	0.0206192	4	-0.147764	0.0257839	0.000664808	5	0.0265543	0.143182	-0.375883
X7P2Q2	X7P2Q2_ECOLXD-3-phosphoglyceratedehydrogenaseOS=EscherichiacoliBWH40GN=L408_03540PE=3SV=1	L408_03540	0.030537	0.0671189	0.00450495	4	-0.284725	0.0456661	0.00208539	5	0.0325172	0.157328	-0.315262
X7P887	X7P887_ECOLX1,4-dihydroxy-2-naphthoyl-CoAsynthaseOS=EscherichiacoliBWH40GN=menBPE=3SV=1	menB	0.531669	0.106848	0.0114165	4	0.106388	0.0443804	0.00196962	5	0.0325893	0.157328	-0.425281
X7PPQ8	X7PPQ8_ECOLXPhosphoheptoseisomeraseOS=EscherichiacoliBWH40GN=gmhAPE=3SV=1	gmhA	-0.60331	0.0579941	0.00336331	4	0.120903	0.135896	0.0184679	5	0.0637555	0.247938	0.724213
W8SX42	W8SX42_ECOLXSulfitereductase[NADPH]flavoproteinalpha-componentOS=EscherichiacoliGN=cysJPE=3SV=1	cysJ	-0.145128	0.0243537	0.000593102	4	-0.33242	0.0416569	0.0017353	5	0.0932327	0.307119	-0.187291
A0A0A0FBI6	A0A0A0FBI6_ECOLXUPF0304proteinYfbUOS=EscherichiacoliG3/10GN=yfbUPE=3SV=1	yfbU	0.335745	0.059773	0.00357281	4	-0.125307	0.104278	0.010874	5	0.0975267	0.317529	-0.461052
X7P5U8	tr|X7P5U8|X7P5U8_ECOLXNADH-quinoneoxidoreductasesubunitFOS=EscherichiacoliBWH40GN=L408_02909PE=4SV=1	L408_02909	-0.29113	0.0452397	0.00204663	4	0.275431	0.12652	0.0160073	5	0.102427	0.32965	0.56656
X7NZD3	X7NZD3_ECOLXProtein-exportproteinSecBOS=EscherichiacoliBWH40GN=secBPE=3SV=1	secB	-0.26431	0.104828	0.0109889	4	-0.0017681	0.0510077	0.00260179	5	0.104644	0.332959	0.262542
W8ZSS9	W8ZSS9_ECOLXValine--tRNAligaseOS=EscherichiacoliO25b:H4-ST131GN=valSPE=3SV=1	valS	-0.227692	0.0470382	0.00221259	4	-0.0428176	0.0429593	0.0018455	5	0.110776	0.344638	0.184875
X7PQL6	X7PQL6_ECOLXPeptidaseTOS=EscherichiacoliBWH40GN=pepTPE=3SV=1	pepT	-0.670073	0.125159	0.0156648	4	-0.30682	0.0783833	0.00614395	5	0.122697	0.371462	0.363253
V8FMM3	V8FMM3_ECOLXGlyceroldehydrogenaseOS=EscherichiacoliATCCBAA-2209GN=gldAPE=4SV=1	gldA	-0.191604	0.204301	0.041739	4	-0.633158	0.0860186	0.00739921	5	0.135675	0.383727	-0.441554
W8U1Z9	tr|W8U1Z9|W8U1Z9_ECOLXDipeptideABCtransporterATP-bindingproteinOS=EscherichiacoliGN=dppFPE=3SV=1;tr|W1G0L0|W1G0L0_ECOLXDipeptidetransportATP-bindingproteinDppF(TC3.A.1.5.2)OS=EscherichiacoliISC11PE=3SV=1	dppF	-0.894591	0.151658	0.023	4	-0.556221	0.0745038	0.00555082	5	0.138213	0.386208	0.33837
U9ZJ40	U9ZJ40_ECOLXPeptidaseBOS=Escherichiacoli909945-2GN=pepBPE=3SV=1	pepB	-0.644162	0.135567	0.0183784	4	-0.0147476	0.163757	0.0268163	5	0.141948	0.389662	0.629415
X7PU25	X7PU25_ECOLXCarbamoyl-phosphatesynthaselargechainOS=EscherichiacoliBWH40GN=carBPE=3SV=1;tr	carB	-0.252586	0.153827	0.0236629	4	0.109722	0.0867131	0.00751916	5	0.157406	0.41579	0.362308
H1BZR6	H1BZR6_ECOLX4-hydroxy-tetrahydrodipicolinatesynthaseOS=Escherichiacoli4_1_47FAAGN=dapAPE=3SV=1	dapA	0.324833	0.0319801	0.00102273	4	0.11905	0.0580611	0.00337109	5	0.166748	0.425737	-0.205782
U9ZD74	U9ZD74_ECOLXIsoaspartyldipeptidaseOS=Escherichiacoli907713GN=HMPREF1599_04089PE=3SV=1	HM	-0.295031	0.107298	0.0115129	4	-0.621832	0.0864957	0.0074815	5	0.164411	0.425737	-0.326801
W8ZDX3	tr|W8ZDX3|W8ZDX3_ECOLXAspartokinaseIOS=EscherichiacoliO25b:H4-ST131GN=thrAPE=4SV=1;tr|R8X832|R8X832_9ENTRBifunctionalaspartokinase/homoserinedehydrogenase1OS=Citrobactersp.KTE151GN=WC7_00435PE=4SV=1	thrA	0.458017	0.196114	0.0384607	4	0.113548	0.0744062	0.00553629	5	0.17248	0.429364	-0.344469
X7P2Y9	X7P2Y9_ECOLXArgininosuccinatesynthaseOS=EscherichiacoliBWH40GN=argGPE=3SV=1	argG	-0.0329711	0.0553982	0.00306896	4	0.237304	0.0772422	0.00596636	5	0.173279	0.429364	0.270275
X7PSB6	tr|X7PSB6|X7PSB6_ECOLXIsocitratelyaseOS=EscherichiacoliBWH40GN=L408_00004PE=4SV=1	L408_00004	0.581383	0.176745	0.0312389	4	1.13666	0.158486	0.0251179	5	0.179248	0.440258	0.555273
G0FG74	G0FG74_ECOLXPhosphoribosylformylglycinamidinesynthaseOS=EscherichiacoliUMNF18GN=purLPE=3SV=1	purL	-0.247196	0.0658206	0.00433235	4	-0.0799697	0.0463112	0.00214473	5	0.184422	0.449027	0.167227
A0A080IKP6	A0A080IKP6_ECOLX2,3-bisphosphoglycerate-independentphosphoglyceratemutaseOS=Escherichiacoli1-250-04_S3_C2GN=gpmIPE=3SV=1	gpmI	-0.364757	0.14424	0.0208053	4	-0.681894	0.0856345	0.00733326	5	0.196094	0.469284	-0.317137
V8KBB0	V8KBB0_ECOLXPeptidasePmbAOS=EscherichiacoliLAU-EC10GN=pmbAPE=4SV=1	pmbA	0.0347555	0.228353	0.0521453	4	-0.355236	0.0981021	0.00962402	5	0.212891	0.491273	-0.389991
W8SRK2	tr|W8SRK2|W8SRK2_ECOLXDihydroorotaseOS=EscherichiacoliGN=pyrCPE=3SV=1	pyrC	-0.287011	0.0854556	0.00730265	4	-0.0795893	0.0626959	0.00393078	5	0.216143	0.492033	0.207422
X7NN11	X7NN11_ECOLXATP-dependent6-phosphofructokinaseOS=EscherichiacoliBWH40GN=pfkAPE=3SV=1	pfkA	-0.257232	0.108476	0.0117671	4	-0.589371	0.11091	0.0123011	5	0.238644	0.51786	-0.332138
V6FWI1	V6FWI1_ECOLXLipoproteinborOS=Escherichiacoli99.0741GN=borPE=4SV=1	bor	-0.350515	0.0949461	0.00901477	4	-0.0750773	0.0951222	0.00904824	5	0.253161	0.537007	0.275438
X7P7W0	X7P7W0_ECOLXGTPcyclohydrolase1OS=EscherichiacoliBWH40GN=folEPE=3SV=1	folE	1.21189	0.121395	0.0147367	4	1.39577	0.0572235	0.00327453	5	0.263947	0.545528	0.183883
X7PQC5	X7PQC5_ECOLXUncharacterizedproteinOS=EscherichiacoliBWH40GN=L408_01585PE=4SV=1	L408_01585	0.0134576	0.103231	0.0106567	4	0.214858	0.0653095	0.00426533	5	0.263364	0.545528	0.201401
X7P6H9	X7P6H9_ECOLXCysteinedesulfuraseIscSOS=EscherichiacoliBWH40GN=iscSPE=3SV=1;tr	iscS	0.0579206	0.0650255	0.00422831	4	-0.189626	0.0896008	0.00802831	5	0.268381	0.547126	-0.247546
E1I2W7	E1I2W7_ECOLXCitratesynthase(Fragment)OS=EscherichiacoliMS78-1GN=gltAPE=3SV=1	gltA	-0.388605	0.0699699	0.00489578	4	0.855246	0.531265	0.282243	5	0.354355	0.62797	1.24385
X7PU58	X7PU58_ECOLXAspartatecarbamoyltransferaseOS=EscherichiacoliBWH40GN=pyrBPE=3SV=1	pyrB	-0.761603	0.0483737	0.00234002	4	-0.598701	0.0759633	0.00577042	5	0.379044	0.652505	0.162902
A0A0F3UR24	A0A0F3UR24_ECOLX2-dehydro-3-deoxyphosphooctonatealdolaseOS=EscherichiacoliGN=kdsAPE=3SV=1	kdsA	-0.00723772	0.0889119	0.00790532	4	0.175201	0.0897763	0.00805978	5	0.409069	0.688939	0.182439
M8KD18	M8KD18_ECOLXUDP-glucose4-epimeraseOS=EscherichiacoliMP021552.7GN=galEPE=4SV=1;tr	galE	1.96868	0.105253	0.0110782	4	1.79034	0.0876115	0.00767578	5	0.419556	0.691034	-0.178337
H4JTG2	H4JTG2_ECOLXDeoxyuridine5'-triphosphatenucleotidohydrolaseOS=EscherichiacoliDEC1EGN=dutPE=3SV=1	dut	0.37304	0.150484	0.0226453	4	0.222147	0.0655588	0.00429796	5	0.427328	0.699718	-0.150893
A0A1J0HCP0	A0A1J0HCP0_ECOW3dTDP-glucose4,6-dehydrataseOS=Escherichiacoli(strainK12/W3110/ATCC27325/DSM5911)GN=BL257_10250PE=4SV=1	BL257_10250	-0.549554	0.051482	0.0026504	4	-0.316841	0.121979	0.0148789	5	0.434421	0.701568	0.232713
A0A1J8NST7	A0A1J8NST7_ECOLXBifunctionalglutamineamidotransferase/anthranilatephosphoribosyltransferaseOS=EscherichiacoliGN=BMW25_07470PE=4SV=1	BMW25_07470	-0.351114	0.0326242	0.00106434	4	-0.385489	0.016213	0.000262863	5	0.435975	0.701568	-0.0343758
X7PL49	X7PL49_ECOLXSua5/YciO/YrdC/YwlCfamilyproteinOS=EscherichiacoliBWH40GN=L408_01812PE=4SV=1	L408_01812	0.418294	0.0769846	0.00592662	4	0.263062	0.0825779	0.00681911	5	0.441987	0.707179	-0.155232
A0A1J0H7P9	A0A1J0H7P9_ECOW3Glutamate-1-semialdehyde-2,1-aminomutaseOS=Escherichiacoli(strainK12/W3110/ATCC27325/DSM5911)GN=BL257_00785PE=4SV=1	BL257_00785	0.0674875	0.146067	0.0213354	4	0.32807	0.14726	0.0216854	5	0.469097	0.713843	0.260582
X7P1D2	X7P1D2_ECOLXNitritereductase[NAD(P)H]smallsubunitOS=EscherichiacoliBWH40GN=L408_04081PE=4SV=1	L408_04081	-0.562975	0.122262	0.0149481	4	-0.204328	0.225695	0.0509384	5	0.506952	0.749751	0.358647
X7PLB4	tr|X7PLB4|X7PLB4_ECOLXPyruvatekinaseOS=EscherichiacoliBWH40GN=L408_02241PE=3SV=1	L408_02241	-0.244389	0.0792772	0.00628487	4	-0.289412	0.0208311	0.000433936	5	0.514993	0.749751	-0.0450232
V1ACZ0	V1ACZ0_ECOLXPhosphateacetyltransferaseOS=Escherichiacoli908658GN=HMPREF1616_03742PE=3SV=1	HM	-0.571584	0.102631	0.010533	4	-0.493338	0.0440139	0.00193722	5	0.531638	0.755628	0.0782454
F4STJ2	F4STJ2_ECOLXDihydrofolatereductaseOS=EscherichiacoliM605GN=ECIG_03456PE=3SV=1	ECIG_03456	-0.0831375	0.035488	0.0012594	4	0.130421	0.159923	0.0255755	5	0.58298	0.777306	0.213559
X7P7B1	X7P7B1_ECOLXProteinyeeZOS=EscherichiacoliBWH40GN=L408_02604PE=4SV=1	L408_02604	0.158341	0.143867	0.0206977	4	0.00220091	0.108063	0.0116777	5	0.562834	0.777306	-0.15614
A0A0K4A769	A0A0K4A769_ECOLXThioredoxinreductaseOS=EscherichiacoliGN=trxBPE=3SV=1	trxB	0.852195	0.0713594	0.00509217	4	0.742081	0.0921376	0.00848934	5	0.617345	0.800308	-0.110114
X7NZH5	X7NZH5_ECOLXGlutamine--fructose-6-phosphateaminotransferase[isomerizing]OS=EscherichiacoliBWH40GN=glmSPE=3SV=1	glmS	0.241492	0.087557	0.00766623	4	0.152679	0.0743783	0.00553213	5	0.627586	0.800308	-0.0888127
X7P6F0	X7P6F0_ECOLXPhosphoribosylformylglycinamidinecyclo-ligaseOS=EscherichiacoliBWH40GN=purMPE=3SV=1	purM	-0.251935	0.155113	0.0240601	4	-0.183411	0.0493656	0.00243696	5	0.64649	0.800308	0.0685239
X7PM65	X7PM65_ECOLXExoribonuclease2OS=EscherichiacoliBWH40GN=rnbPE=3SV=1	rnb	0.0173448	0.0173364	0.000300552	4	-0.0700743	0.0799052	0.00638484	5	0.650642	0.800308	-0.0874191
X7PM11	tr|X7PM11|X7PM11_ECOLXKHG/KDPGaldolaseOS=EscherichiacoliBWH40GN=L408_02413PE=4SV=1	L408_02413	-0.0938809	0.0409283	0.00167513	4	-0.165105	0.0806052	0.0064972	5	0.708152	0.836636	-0.0712243
S0U9F3	S0U9F3_9ESCHOligopeptidaseAOS=Escherichiasp.KTE114GN=WC5_01524PE=3SV=1	WC5_01524	0.415863	0.0807083	0.00651382	4	0.340525	0.0869806	0.00756563	5	0.717545	0.843724	-0.0753377
W8SY05	W8SY05_ECOLXMalatesynthaseOS=EscherichiacoliGN=aceBPE=3SV=1;tr	aceB	0.390611	0.140572	0.0197605	4	0.252846	0.161019	0.0259273	5	0.720178	0.843724	-0.137765
X7P6V4	X7P6V4_ECOLXAcetatekinaseOS=EscherichiacoliBWH40GN=ackAPE=3SV=1	ackA	-0.534948	0.133237	0.0177521	4	-0.498459	0.0346936	0.00120365	5	0.744833	0.857327	0.0364893
I0VSJ6	I0VSJ6_ECOLXColicinIreceptorOS=EscherichiacoliW26GN=ECW26_23970PE=3SV=1	ECW26_23970	3.36493	1.32304	1.75042	4	3.61709	0.596615	0.355949	5	0.8763	0.929864	0.252168
D7X4P6	D7X4P6_ECOLXEnoyl-[acyl-carrier-protein]reductase(NADH)(Fragment)OS=EscherichiacoliMS198-1GN=fabIPE=4SV=1	fabI	0.192549	0.108952	0.0118705	4	0.17817	0.11094	0.0123076	5	0.956691	0.981222	-0.0143787
Q08JA8	Q08JA8_ECOLXAPH(3')familyaminoglycosideO-phosphotransferaseOS=EscherichiacoliGN=aphPE=3SV=1	aph	0.405328	0.0451397	0.00203759	4	0.400311	0.0488384	0.00238519	5	0.965573	0.983129	-0.00501735
X7PQQ1	X7PQQ1_ECOLXAcylphosphataseOS=EscherichiacoliBWH40GN=yccXPE=3SV=1	yccX	0.510744	0.176488	0.031148	4	0.50267	0.204737	0.0419172	5	0.986746	0.988406	-0.00807352
A0A0E1L788	A0A0E1L788_ECOLXArginine-bindingperiplasmicprotein2OS=EscherichiacoliGN=artJPE=3SV=1	artJ	-0.142297	0.18899	0.0357171	4				0
V0YTF4	V0YTF4_ECOLXTraBpilusassemblyproteinOS=Escherichiacoli908573GN=HMPREF1611_03289PE=4SV=1	HM	-1.98216	0.437973	0.191821	4				0
W1F4C3	tr|W1F4C3|W1F4C3_ECOLX3-isopropylmalatedehydratasesmallsubunitOS=EscherichiacoliISC7GN=leuDPE=3SV=1;tr|A0A0S3NGH0|A0A0S3NGH0_9ESCH3-isopropylmalatedehydratasesmallsubunitOS=EscherichiaalbertiiGN=leuDPE=3SV=1	leuD	-2.15684	0.0624874	0.00390467	5	.	.	.	0
W1X0P7	tr|W1X0P7|W1X0P7_ECOLXPTS-dependentdihydroxyacetonekinase,dihydroxyacetone-bindingsubunitdhaKOS=EscherichiacoliDORA_A_5_14_21GN=Q609_ECAC01480G0002PE=4SV=1	Q609_ECAC01480G0002	-1.60398	0.154669	0.0239224	5	.	.	.	0
X7P0B6	X7P0B6_ECOLXDNApolymeraseIIIsubunitbetaOS=EscherichiacoliBWH40GN=L408_04452PE=4SV=1	L408_04452	-0.281133	0.233256	0.0544083	5	.	.	.	0
X7PP34	tr|X7PP34|X7PP34_ECOLX30SribosomalproteinS1OS=EscherichiacoliBWH40GN=L408_01417PE=3SV=1	L408_01417	-0.209936	0.0897643	0.00805764	5	.	.	.	0
W1F7D4	tr|W1F7D4|W1F7D4_ECOLXPantothenatesynthetaseOS=EscherichiacoliISC7GN=panCPE=3SV=1	panC	-0.0601998	0.127196	0.0161787	5	-0.138696	.	.	1			-0.0784958
V8FE74	V8FE74_ECOLXD-tagatose-1,6-bisphosphatealdolasesubunitGatZOS=EscherichiacoliATCCBAA-2209GN=gatZPE=3SV=1	gatZ	-2.69844	0.220609	0.0486684	5	-0.556382	0.092281	0.00851579	3	9.07551e-05	0.00606647	2.14206
H9UQ17	H9UQ17_ECOLXPectinesteraseOS=EscherichiacoliP12bGN=ybhCPE=4SV=1	ybhC	0.218904	0.0556129	0.00309279	5	0.140762	0.03727	0.00138905	3	0.309919	0.594365	-0.0781418
W1X2J3	W1X2J3_ECOLXGlutamate5-kinase(Fragment)OS=EscherichiacoliDORA_A_5_14_21GN=Q609_ECAC01414G0001PE=3SV=1	Q609_ECAC01414G0001	-1.67397	0.0981422	0.00963189	5	-0.11283	0.0495186	0.0024521	4	6.99185e-06	0.00195772	1.56114
V1AKE3	tr|V1AKE3|V1AKE3_ECOLXGlucose-1-phosphataseOS=Escherichiacoli908658GN=HMPREF1616_01611PE=4SV=1	HM	-1.93223	0.177146	0.0313807	5	1.47394	0.139445	0.0194449	4	2.29546e-05	0.00321364	3.40618
X7P6R8	tr|X7P6R8|X7P6R8_ECOLXNADP-dependentmalicenzymeOS=EscherichiacoliBWH40GN=L408_03137PE=4SV=1	L408_03137	-0.851403	0.0314081	0.000986471	5	1.00617	0.0605703	0.00366876	4	0.00010833	0.00606647	1.85758
W8ZFS4	tr|W8ZFS4|W8ZFS4_ECOLXFormateacetyltransferase1OS=EscherichiacoliO25b:H4-ST131GN=pflBPE=4SV=1;tr|A0A0A2R9M4|A0A0A2R9M4_MORMOPyruvateformate-lyaseOS=MorganellamorganiiGN=LR61_06300PE=4SV=1	pflB	0.603143	0.0697631	0.00486689	5	-0.184312	0.0441429	0.0019486	4	0.00015406	0.00653424	-0.787455
B1B6S8	B1B6S8_ECOLXMetal-bindingproteinyodA(Fragment)OS=EscherichiacoliGN=yodAPE=4SV=1;tr	yodA	0.41641	0.106616	0.0113671	5	-0.0484265	0.0112711	0.000127038	4	0.000914418	0.0210747	-0.464837
A0A1E5WWP3	A0A1E5WWP3_ECOLXUniversalstressproteinFOS=EscherichiacoliGN=BHF46_12230PE=3SV=1	BHF46_12230	-2.23641	0.134735	0.0181536	5	0.0828665	0.199399	0.0397599	4	0.00223085	0.0283927	2.31928
X7PRC3	X7PRC3_ECOLXPhosphopentomutaseOS=EscherichiacoliBWH40GN=deoBPE=3SV=1	deoB	0.707866	0.124611	0.0155278	5	0.0817005	0.0478464	0.00228928	4	0.00240323	0.0292567	-0.626165
A0A0F3UA94	A0A0F3UA94_ECOLXGalactokinaseOS=EscherichiacoliGN=galKPE=3SV=1	galK	1.04733	0.126624	0.0160336	5	1.86663	0.101284	0.0102584	4	0.00802794	0.0688151	0.8193
X7PR08	X7PR08_ECOLXGTPcyclohydrolase1type2homologOS=EscherichiacoliBWH40GN=L408_01196PE=3SV=1	L408_01196	0.336208	0.0504838	0.00254861	5	0.131282	0.0260113	0.000676588	4	0.0111832	0.0817918	-0.204926
X7NNW8	X7NNW8_ECOLXTriosephosphateisomeraseOS=EscherichiacoliBWH40GN=tpiAPE=3SV=1	tpiA	0.156442	0.142965	0.0204389	5	-0.23194	0.0572219	0.00327434	4	0.031422	0.157328	-0.388382
A0A125XM33	tr|A0A125XM33|A0A125XM33_ECOLX30SribosomalproteinS2OS=Escherichiacoli2-460-02_S1_C2GN=rpsBPE=3SV=1	rpsB	0.107618	0.0525666	0.00276325	5	0.359875	0.0459604	0.00211236	4	0.0375887	0.173633	0.252257
X7P4P3	X7P4P3_ECOLXNucleosidediphosphatekinaseOS=EscherichiacoliBWH40GN=ndkPE=3SV=1	ndk	1.49227	0.165458	0.0273764	5	2.06007	0.130707	0.0170842	4	0.0816068	0.282097	0.567799
W1F4F0	W1F4F0_ECOLXPhenylalanine--tRNAligasealphasubunitOS=EscherichiacoliISC7GN=pheSPE=3SV=1;tr	pheS	-0.101404	0.0743704	0.00553096	5	0.0344633	0.0340643	0.00116038	4	0.133101	0.383727	0.135867
X7NQU7	tr|X7NQU7|X7NQU7_ECOLXMethylenetetrahydrofolatereductaseOS=EscherichiacoliBWH40GN=L408_04701PE=3SV=1	L408_04701	0.0342013	0.029426	0.000865887	5	-0.30275	0.0926216	0.00857875	4	0.167254	0.425737	-0.336952
W1WI91	W1WI91_ECOLXImidazoleglycerolphosphatesynthase,glutamineamidotransferasesubunit(Fragment)OS=EscherichiacoliDORA_A_5_14_21GN=Q609_ECAC02096G0002PE=4SV=1	Q609_ECAC02096G0002	0.0327762	0.480734	0.231105	5	0.395052	0.0806391	0.00650266	4	0.248951	0.53211	0.362276
W8T1G2	W8T1G2_ECOLXNucleosidetriphosphatehydrolaseOS=EscherichiacoliGN=ybeZPE=4SV=1	ybeZ	0.405819	0.071559	0.0051207	5	0.152319	0.101355	0.0102728	4	0.271609	0.547126	-0.2535
X7PT52	X7PT52_ECOLXLeucine--tRNAligaseOS=EscherichiacoliBWH40GN=leuSPE=3SV=1	leuS	-0.101055	0.0985131	0.00970483	5	-0.0303047	0.0374141	0.00139981	4	0.452249	0.711911	0.0707502
X7NQU1	X7NQU1_ECOLXMetrepressorOS=EscherichiacoliBWH40GN=metJPE=3SV=1	metJ	0.228468	0.0708192	0.00501535	5	-0.0045903	0.160478	0.0257532	4	0.522148	0.749751	-0.233058
X7PUX1	X7PUX1_ECOLXAdenylosuccinatesynthetaseOS=EscherichiacoliBWH40GN=purAPE=3SV=1	purA	-0.294829	0.100319	0.010064	5	-0.17945	0.119644	0.0143148	4	0.655532	0.800308	0.115379
A0A138L404	A0A138L404_ECOLXNH(3)-dependentNAD(+)synthetaseOS=EscherichiacoliGN=nadEPE=3SV=1	nadE	0.252462	0.0996228	0.0099247	5	0.196094	0.0577567	0.00333583	4	0.664914	0.802482	-0.0563678
W8T981	tr|W8T981|W8T981_ECOLXZincABCtransportersubstrate-bindingproteinOS=EscherichiacoliGN=znuAPE=3SV=1;tr|A0A0L6NK62|A0A0L6NK62_ECOLXZincABCtransportersubstrate-bindingproteinOS=EscherichiacoliGN=znuAPE=3SV=1;tr|A0A0E1LA80|A0A0E1LA80_ECOLXHigh-affinityzincuptakesystemproteinZnuAOS=EscherichiacoliGN=znuAPE=3SV=1;tr|A0A0L1BXW2|A0A0L1BXW2_ECOLXZincABCtransportersubstrate-bindingproteinOS=EscherichiacoliG…	znuA	0.0917503	0.157918	0.0249381	5	0.123579	0.041882	0.0017541	4	0.785871	0.87319	0.0318283
W1EYF1	W1EYF1_ECOLXtRNA-modifyingproteinYgfZOS=EscherichiacoliISC7GN=ygfZPE=3SV=1	ygfZ	0.284754	0.0368231	0.00135594	5	0.309932	0.0560378	0.00314024	4	0.834999	0.902702	0.0251773
V2QJC2	V2QJC2_ECOLXD-tagatose-1,6-bisphosphatealdolasesubunitGatYOS=EscherichiacoliHVH50(4-2593475)GN=gatYPE=3SV=1;tr	gatY	-2.60882	0.160273	0.0256876	5	-0.41799	0.11641	0.0135512	5	8.32298e-05	0.00606647	2.19083
D8ADS1	D8ADS1_ECOMSUridinephosphorylaseOS=Escherichiacoli(strainMS21-1)GN=udpPE=3SV=1;tr	udp	0.319952	0.0675226	0.0045593	5	-0.18614	0.0359091	0.00128946	5	0.00105373	0.0210747	-0.506092
W9AAW6	tr|W9AAW6|W9AAW6_ECOLX3-isopropylmalatedehydrataselargesubunitOS=EscherichiacoliO25b:H4-ST131GN=leuCPE=3SV=1	leuC	-2.11218	0.108212	0.0117099	5	-1.16585	0.0675826	0.00456741	5	0.000995613	0.0210747	0.946333
X7NNQ2	tr|X7NNQ2|X7NNQ2_ECOLXGlutaminesynthetaseOS=EscherichiacoliBWH40GN=L408_04613PE=3SV=1;tr|W1HAH5|W1HAH5_ECOLXGlutaminesynthetasetypeIOS=EscherichiacoliISC56PE=3SV=1;tr|R8WJ89|R8WJ89_9ENTRGlutaminesynthetaseOS=Citrobactersp.KTE151GN=WC7_04689PE=3SV=1	L408_04613	-0.825423	0.0969992	0.00940884	5	0.0316746	0.0733336	0.00537782	5	0.00147477	0.0242903	0.857098
X7P3R2	X7P3R2_ECOLXS-ribosylhomocysteinelyaseOS=EscherichiacoliBWH40GN=luxSPE=3SV=1	luxS	1.49502	0.0173834	0.000302182	5	0.226739	0.0725232	0.00525962	5	0.00144917	0.0242903	-1.26828
X7PLY9	X7PLY9_ECOLXDNA-bindingproteinOS=EscherichiacoliBWH40GN=L408_01783PE=3SV=1	L408_01783	-0.693558	0.0741557	0.00549907	5	-0.16565	0.0378624	0.00143356	5	0.00213778	0.0283927	0.527907
S1IJ71	S1IJ71_ECOLXAldose1-epimeraseOS=EscherichiacoliKTE107GN=A1WS_02364PE=4SV=1	A1WS_02364	-0.535067	0.0925352	0.00856276	5	-0.00255565	0.0438236	0.00192051	5	0.00408335	0.0457335	0.532511
W8T2X4	W8T2X4_ECOLXAconitatehydrataseBOS=EscherichiacoliGN=HW42_04180PE=3SV=1	HW42_04180	-0.300765	0.176414	0.0311218	5	0.656687	0.092766	0.00860553	5	0.0050141	0.0486129	0.957452
V1BC76	tr|V1BC76|V1BC76_ECOLXDihydroxy-aciddehydrataseOS=Escherichiacoli908658GN=ilvDPE=3SV=1;tr|W1HDZ1|W1HDZ1_ECOLXDihydroxy-aciddehydrataseOS=EscherichiacoliISC56GN=ilvDPE=3SV=1;tr|A0A017I360|A0A017I360_ECOLXDihydroxy-aciddehydrataseOS=Escherichiacoli1-176-05_S3_C2GN=ilvDPE=3SV=1	ilvD	0.597654	0.136733	0.0186959	5	-0.172817	0.0840745	0.00706852	5	0.00800845	0.0688151	-0.770471
X7P4A9	X7P4A9_ECOLXPhosphoribosylaminoimidazole-succinocarboxamidesynthaseOS=EscherichiacoliBWH40GN=purCPE=3SV=1	purC	0.444743	0.0803824	0.00646133	5	-0.124112	0.0684037	0.00467906	5	0.00850512	0.0688151	-0.568855
X7PTW6	X7PTW6_ECOLXPurinenucleosidephosphorylaseDeoD-typeOS=EscherichiacoliBWH40GN=deoDPE=3SV=1	deoD	-0.0259264	0.127757	0.0163218	5	0.473814	0.0512694	0.00262855	5	0.0113924	0.0817918	0.49974
W1WK16	W1WK16_ECOLXS-adenosylmethioninedecarboxylaseproenzyme(Fragment)OS=EscherichiacoliDORA_A_5_14_21GN=Q609_ECAC02162G0001PE=3SV=1	Q609_ECAC02162G0001	-0.180215	0.09207	0.00847689	5	0.290133	0.0593733	0.00352519	5	0.0147888	0.103522	0.470348
X7PU38	X7PU38_ECOLXInorganicpyrophosphataseOS=EscherichiacoliBWH40GN=ppaPE=3SV=1	ppa	-0.0343906	0.043871	0.00192466	5	0.226039	0.0353969	0.00125294	5	0.0151987	0.103796	0.260429
I2WFW6	I2WFW6_ECOLXATP-dependentchaperoneproteinClpBOS=Escherichiacoli9.0111GN=clpBPE=3SV=1;tr	clpB	0.782978	0.0618932	0.00383077	5	0.0369839	0.104256	0.0108693	5	0.0191318	0.124018	-0.745994
X7P4K9	X7P4K9_ECOLXSerinehydroxymethyltransferaseOS=EscherichiacoliBWH40GN=glyAPE=3SV=1	glyA	0.140027	0.0705664	0.00497962	5	-0.0519869	0.0178255	0.000317747	5	0.0194885	0.124018	-0.192014
V8K7P7	V8K7P7_ECOLXCarbamoyl-phosphatesynthasesmallchainOS=EscherichiacoliLAU-EC10GN=carAPE=3SV=1	carA	-0.372338	0.132565	0.0175734	5	0.114969	0.0616894	0.00380558	5	0.0228059	0.138819	0.487307
A0A161ZC49	A0A161ZC49_ECOLXRodshape-determiningproteinMreBOS=EscherichiacoliGN=XF28_16520PE=4SV=1	XF28_16520	-0.289559	0.0905947	0.0082074	5	-0.025277	0.0293363	0.00086062	5	0.0265909	0.143182	0.264282
A0A0K4BIB3	A0A0K4BIB3_ECOLXtRNA-specific2-thiouridylaseMnmAOS=EscherichiacoliGN=mnmAPE=3SV=1	mnmA	-1.3119	0.150734	0.0227208	5	-0.49396	0.128357	0.0164755	5	0.0275216	0.145397	0.817944
E1HWN0	E1HWN0_ECOLXCatalase-peroxidase(Fragment)OS=EscherichiacoliMS78-1GN=katGPE=3SV=1	katG	-0.904447	0.193069	0.0372757	5	-0.46385	0.0516372	0.0026664	5	0.0378081	0.173633	0.440597
X7PP52	X7PP52_ECOLXAsparagine--tRNAligaseOS=EscherichiacoliBWH40GN=asnSPE=3SV=1	asnS	-0.54722	0.0938585	0.00880942	5	-0.0637066	0.0831829	0.00691939	5	0.0389059	0.175704	0.483513
D6I568	D6I568_ECOLXOutermembraneproteinassemblyfactorBamAOS=EscherichiacoliB088GN=bamAPE=3SV=1;tr	bamA	-0.0932776	0.0505363	0.00255392	5	0.11687	0.03663	0.00134176	5	0.0426289	0.18085	0.210148
W8TQP9	W8TQP9_ECOLXLipoproteinOS=EscherichiacoliGN=ybjPPE=4SV=1	ybj	0.572919	0.149557	0.0223672	5	0.306029	0.0275065	0.000756608	5	0.0425073	0.18085	-0.26689
A0A0M3KKV2	tr|A0A0M3KKV2|A0A0M3KKV2_ECOD1ElongationfactorTsOS=Escherichiacoli(strainATCC33849/DSM4235/NCIB12045/K12/DH1)GN=tsfPE=1SV=1;tr|W1FSG7|W1FSG7_ECOLXElongationfactorTsOS=EscherichiacoliISC11GN=tsfPE=3SV=1	tsf	0.0527454	0.0851965	0.00725844	5	0.280721	0.035853	0.00128543	5	0.0501345	0.206436	0.227976
W8ZNF9	W8ZNF9_ECOLXTranscriptiontermination/antiterminationproteinNusAOS=EscherichiacoliO25b:H4-ST131GN=nusAPE=3SV=1	nusA	-0.0168523	0.0166995	0.000278873	5	0.12495	0.0267333	0.000714669	5	0.056757	0.227028	0.141803
W9AL06	tr|W9AL06|W9AL06_ECOLXElongationfactorGOS=EscherichiacoliO25b:H4-ST131GN=fusAPE=3SV=1	fusA	-0.0283893	0.101767	0.0103565	5	0.302561	0.0594326	0.00353223	5	0.0565939	0.227028	0.33095
X7PRL5	X7PRL5_ECOLXAerobicrespirationcontrolproteinArcAOS=EscherichiacoliBWH40GN=L408_00521PE=4SV=1	L408_00521	0.163025	0.0620867	0.00385475	5	-0.121302	0.0554557	0.00307533	5	0.0602997	0.237802	-0.284327
X7PP20	X7PP20_ECOLXLeucine-responsiveregulatoryproteinOS=EscherichiacoliBWH40GN=L408_01397PE=4SV=1	L408_01397	-0.0973019	0.0978198	0.00956871	5	0.179591	0.0514342	0.00264548	5	0.0654178	0.250917	0.276893
X7NNX9	X7NNX9_ECOLXRegulatorofribonucleaseactivityAOS=EscherichiacoliBWH40GN=rraAPE=3SV=1	rraA	0.253994	0.120953	0.0146295	5	0.0372547	0.0318388	0.00101371	5	0.072444	0.270458	-0.21674
V2S1G3	V2S1G3_ECOLXPhosphoenolpyruvatecarboxylaseOS=EscherichiacoliHVH50(4-2593475)GN=ppcPE=3SV=1	ppc	0.0333737	0.0938622	0.00881011	5	-0.317576	0.0736366	0.00542235	5	0.0777491	0.275566	-0.350949
W1EWI6	W1EWI6_ECOLXArginineABCtransporter,periplasmicarginine-bindingproteinArtIOS=EscherichiacoliISC7PE=3SV=1	3SV	-0.308387	0.0992399	0.00984855	5	0.129942	0.0922812	0.00851582	5	0.0764526	0.275566	0.438328
X7P077	X7P077_ECOLXDNA-directedRNApolymerasesubunitalphaOS=EscherichiacoliBWH40GN=rpoAPE=3SV=1	rpoA	-0.282316	0.0268912	0.000723135	5	-0.0588439	0.0472142	0.00222918	5	0.0801298	0.280454	0.223472
X7P340	tr|X7P340|X7P340_ECOLXLeucine-specific-bindingproteinOS=EscherichiacoliBWH40GN=L408_04169PE=4SV=1	L408_04169	-0.257545	0.0831514	0.00691416	5	0.131229	0.0850943	0.00724104	5	0.0849568	0.290097	0.388774
H4L721	H4L721_ECOLXChaperoneproteinDnaKOS=EscherichiacoliDEC2EGN=dnaKPE=2SV=1	dnaK	0.485715	0.0404805	0.00163867	5	-0.0169731	0.105314	0.011091	5	0.086582	0.292084	-0.502688
X7PTC1	X7PTC1_ECOLXAspartatecarbamoyltransferaseregulatorychainOS=EscherichiacoliBWH40GN=pyrIPE=3SV=1	pyrI	-0.928326	0.0249142	0.000620718	5	-0.568438	0.0806943	0.00651157	5	0.117352	0.361084	0.359888
A0A070SQ09	A0A070SQ09_ECOLXRibonucleaseEOS=Escherichiacoli2-210-07_S3_C3GN=rnePE=3SV=1	rne	-0.0787133	0.0530646	0.00281585	5	0.122943	0.050393	0.00253945	5	0.123378	0.371462	0.201657
A0A1J0HCN0	A0A1J0HCN0_ECOW3HistidinoldehydrogenaseOS=Escherichiacoli(strainK12/W3110/ATCC27325/DSM5911)GN=BL257_10145PE=4SV=1	BL257_10145	0.000985646	0.14777	0.021836	5	0.287088	0.063353	0.00401361	5	0.126725	0.377478	0.286103
U9ZA84	tr|U9ZA84|U9ZA84_ECOLXType-1fimbrialprotein,AchainOS=Escherichiacoli907713GN=HMPREF1599_04106PE=4SV=1;tr|A0A0A0F787|A0A0A0F787_ECOLXType-1fimbrialprotein,AchainOS=EscherichiacoliG3/10GN=EL76_4118PE=4SV=1	HM	-1.83832	1.28762	1.65798	5	-0.631347	0.118993	0.0141593	5	0.129832	0.382662	1.20697
X7P086	X7P086_ECOLX50SribosomalproteinL6OS=EscherichiacoliBWH40GN=rplFPE=3SV=1	rplF	0.111469	0.0400104	0.00160084	5	0.212339	0.0245669	0.000603535	5	0.131424	0.38332	0.100871
S1MGJ7	S1MGJ7_9ESCHRibonucleaseIOS=Escherichiasp.KTE159GN=A31E_00559PE=3SV=1	A31E_00559	0.754886	0.111319	0.0123919	5	0.403614	0.0930091	0.0086507	5	0.144467	0.391295	-0.351272
X7P404	tr|X7P404|X7P404_ECOLXEnolaseOS=EscherichiacoliBWH40GN=enoPE=3SV=1;tr|W1FTV5|W1FTV5_ECOLXEnolaseOS=EscherichiacoliISC11GN=enoPE=3SV=1;tr|A0A1D3KBW5|A0A1D3KBW5_ECOLXEnolaseOS=EscherichiacoliGN=enoPE=3SV=1	eno	0.138022	0.166545	0.0277374	5	-0.16154	0.0702142	0.00493004	5	0.145338	0.391295	-0.299562
X7P2C7	X7P2C7_ECOLXSulfitereductase[NADPH]hemoproteinbeta-componentOS=EscherichiacoliBWH40GN=cysIPE=3SV=1;sp	cysI	-0.351525	0.0519272	0.00269643	5	-0.45042	0.0258252	0.000666941	5	0.172952	0.429364	-0.0988951
X7P3N2	X7P3N2_ECOLXRibose-5-phosphateisomeraseAOS=EscherichiacoliBWH40GN=rpiAPE=3SV=1	rpiA	0.336736	0.131988	0.0174208	5	0.199382	0.0312156	0.000974412	5	0.207367	0.490917	-0.137354
X7PMM6	X7PMM6_ECOLXAldose1-epimeraseOS=EscherichiacoliBWH40GN=L408_01255PE=3SV=1	L408_01255	0.391631	0.067032	0.0044933	5	1.07333	0.203155	0.041272	5	0.20864	0.490917	0.681701
X7NP33	X7NP33_ECOLXDNA-directedRNApolymerasesubunitbetaOS=EscherichiacoliBWH40GN=rpoBPE=3SV=1;tr	rpoB	-0.406161	0.0366408	0.00134255	5	-0.171971	0.0732186	0.00536097	5	0.213935	0.491273	0.234191
A0A167D7W7	A0A167D7W7_ECOLXHistidineABCtransportersubstrate-bindingproteinHisJOS=EscherichiacoliGN=XF28_03735PE=3SV=1	XF28_03735	-0.0432447	0.280034	0.0784188	5	0.347714	0.112226	0.0125948	5	0.222101	0.501519	0.390958
V1AMA8	V1AMA8_ECOLXKetol-acidreductoisomerase(NADP(+))OS=Escherichiacoli908658GN=ilvCPE=3SV=1	ilvC	0.0073619	0.0741493	0.00549812	5	0.145649	0.0450975	0.00203378	5	0.240435	0.51786	0.138288
X7PSN7	X7PSN7_ECOLXPhosphoglucomutaseOS=EscherichiacoliBWH40GN=L408_01178PE=3SV=1	L408_01178	0.036695	0.157973	0.0249554	5	0.173458	0.0305664	0.000934306	5	0.236519	0.51786	0.136763
A0A1J0HJI9	A0A1J0HJI9_ECOW3OligopeptideABCtransportersubstrate-bindingproteinOppAOS=Escherichiacoli(strainK12/W3110/ATCC27325/DSM5911)GN=BL257_06200PE=4SV=1;tr	BL257_06200	-0.52945	0.0547823	0.0030011	5	-0.339001	0.069437	0.0048215	5	0.264971	0.545528	0.190449
X7P562	X7P562_ECOLXIron-dependentperoxidaseOS=EscherichiacoliBWH40GN=L408_03114PE=4SV=1	L408_03114	-0.00402028	0.0929847	0.00864616	5	-0.30307	0.110325	0.0121716	5	0.270865	0.547126	-0.299049
W8ZM43	W8ZM43_ECOLXGMPreductaseOS=EscherichiacoliO25b:H4-ST131GN=guaCPE=3SV=1	guaC	0.00875029	0.159495	0.0254385	5	0.189747	0.0581428	0.00338059	5	0.276677	0.550152	0.180997
A0A140RLQ0	A0A140RLQ0_ECOLXRarelipoproteinAOS=EscherichiacoliGN=UN86_16810PE=3SV=1	UN86_16810	-0.141436	0.153077	0.0234325	5	0.0920324	0.0869065	0.00755274	5	0.300389	0.588175	0.233469
A0A1J0H7U0	A0A1J0H7U0_ECOW3Proline--tRNAligaseOS=Escherichiacoli(strainK12/W3110/ATCC27325/DSM5911)GN=BL257_00985PE=4SV=1	BL257_00985	-0.533324	0.124011	0.0153788	5	-0.210195	0.127497	0.0162554	5	0.302637	0.588461	0.323129
X7PQN5	X7PQN5_ECOLXAlkylhydroperoxidereductasesubunitCOS=EscherichiacoliBWH40GN=L408_01111PE=4SV=1	L408_01111	0.441182	0.0964264	0.00929805	5	0.285269	0.0620428	0.00384931	5	0.324438	0.617932	-0.155913
A0A0K5JW88	A0A0K5JW88_ECOLX60kDachaperoninOS=EscherichiacoliGN=groLPE=3SV=1	groL	0.330847	0.0683422	0.00467066	5	0.17968	0.0637857	0.00406862	5	0.334514	0.62029	-0.151167
A0A0E1L6X2	A0A0E1L6X2_ECOLXQuinolinatesynthaseAOS=EscherichiacoliGN=nadAPE=3SV=1;tr	nadA	-0.79129	0.0922898	0.00851741	5	-1.0534	0.116639	0.0136047	5	0.353957	0.62797	-0.262111
A0A1J0HAL3	A0A1J0HAL3_ECOW3OligopeptideABCtransporterATP-bindingproteinOppFOS=Escherichiacoli(strainK12/W3110/ATCC27325/DSM5911)GN=BL257_06230PE=4SV=1	BL257_06230	-0.92981	0.180304	0.0325096	5	-0.760076	0.0647003	0.00418612	5	0.35246	0.62797	0.169734
W1F590	tr|W1F590|W1F590_ECOLXAdenylatekinaseOS=EscherichiacoliISC7GN=adkPE=3SV=1	adk	0.0113053	0.174339	0.0303942	5	0.143448	0.0431823	0.00186471	5	0.346994	0.62797	0.132142
X7NYX7	X7NYX7_ECOLXUncharacterizedproteinOS=EscherichiacoliBWH40GN=L408_04511PE=4SV=1	L408_04511	0.00353421	0.0627507	0.00393765	5	-0.166949	0.0750352	0.00563029	5	0.349639	0.62797	-0.170484
X7PN59	X7PN59_ECOLXSerine--tRNAligaseOS=EscherichiacoliBWH40GN=serSPE=3SV=1	serS	0.0217347	0.092755	0.00860348	5	-0.146079	0.0721794	0.00520986	5	0.347457	0.62797	-0.167814
W1F9R2	tr|W1F9R2|W1F9R2_ECOLXThreoninesynthaseOS=EscherichiacoliISC7PE=4SV=1	4SV	0.190945	0.0952546	0.00907343	5	0.0506945	0.0620602	0.00385147	5	0.371273	0.649728	-0.140251
I4SI56	I4SI56_ECOLXProbablethiolperoxidaseOS=Escherichiacoli541-15GN=tpxPE=3SV=1	tpx	0.947136	0.1729	0.0298945	5	1.15505	0.0887343	0.00787377	5	0.37373	0.649966	0.207914
X7P2T7	X7P2T7_ECOLX30SribosomalproteinS17OS=EscherichiacoliBWH40GN=rpsQPE=3SV=1	rpsQ	0.147614	0.0602952	0.00363551	5	0.282396	0.0631738	0.00399092	5	0.379851	0.652505	0.134781
V8FC97	V8FC97_ECOLXTransaldolaseOS=EscherichiacoliATCCBAA-2209GN=talPE=3SV=1	tal	-0.0634822	0.16718	0.0279492	5	0.13716	0.0913475	0.00834437	5	0.391884	0.665014	0.200642
V1AQ92	V1AQ92_ECOLXMannose-6-phosphateisomeraseOS=Escherichiacoli908658GN=HMPREF1616_02145PE=3SV=1	HM	-0.161458	0.104236	0.0108652	5	-0.33649	0.0875717	0.0076688	5	0.413364	0.688939	-0.175032
W8ZPK8	W8ZPK8_ECOLX30SribosomalproteinS4OS=EscherichiacoliO25b:H4-ST131GN=rpsDPE=3SV=1	rpsD	0.208637	0.0537295	0.00288686	5	0.150273	0.0275361	0.000758235	5	0.417648	0.691034	-0.0583638
V1APA8	V1APA8_ECOLXSulfurtransferaseOS=Escherichiacoli908658GN=HMPREF1616_04853PE=4SV=1	HM	-0.800393	0.107099	0.0114703	5	-0.666774	0.0712616	0.00507822	5	0.452572	0.711911	0.133619
U9YPQ2	U9YPQ2_ECOLXN-6DNAMethylaseOS=Escherichiacoli113290GN=HMPREF1589_00432PE=4SV=1	HM	-0.703423	0.0776777	0.00603382	5	-0.422694	0.157863	0.0249206	5	0.464547	0.713026	0.280729
X7P2G5	X7P2G5_ECOLXAspartate-semialdehydedehydrogenaseOS=EscherichiacoliBWH40GN=asdPE=3SV=1;tr	asd	0.0407085	0.142402	0.0202782	5	-0.0709228	0.0554228	0.00307169	5	0.459392	0.713026	-0.111631
W9AC40	W9AC40_ECOLXUDP-sugarhydrolase(5'-nucleotidase)OS=EscherichiacoliO25b:H4-ST131GN=ushAPE=3SV=1	ushA	0.0182112	0.163881	0.0268569	5	0.181975	0.0907233	0.00823072	5	0.476473	0.717685	0.163764
X7P1R9	X7P1R9_ECOLXFructose-bisphosphatealdolaseclass2OS=EscherichiacoliBWH40GN=L408_03552PE=3SV=1	L408_03552	-0.23445	0.10064	0.0101285	5	-0.151432	0.0438985	0.00192707	5	0.476748	0.717685	0.0830177
X7NZI2	X7NZI2_ECOLXATPsynthasesubunitalphaOS=EscherichiacoliBWH40GN=atpAPE=3SV=1;tr	atpA	-0.362301	0.0968134	0.00937283	5	-0.271327	0.050446	0.0025448	5	0.479972	0.718675	0.0909742
I0VNK0	I0VNK0_ECOLXRibose-phosphatepyrophosphokinaseOS=EscherichiacoliW26GN=prsPE=3SV=1	prs	-0.0637613	0.0639074	0.00408415	5	-0.00582972	0.0354051	0.00125352	5	0.516992	0.749751	0.0579316
V8F6X9	V8F6X9_ECOLXPeptidyl-prolylcis-transisomeraseOS=EscherichiacoliATCCBAA-2209GN=Q458_32010PE=3SV=1	Q458_32010	-0.0351607	0.129269	0.0167105	5	0.133834	0.105789	0.0111913	5	0.510057	0.749751	0.168995
X7P0I8	X7P0I8_ECOLX50SribosomalproteinL2OS=EscherichiacoliBWH40GN=rplBPE=3SV=1	rplB	0.297531	0.0718448	0.00516167	5	0.238449	0.0360183	0.00129732	5	0.52591	0.7513	-0.0590827
X7P5Z2	X7P5Z2_ECOLX3-oxoacyl-[acyl-carrier-protein]synthase1OS=EscherichiacoliBWH40GN=L408_02949PE=3SV=1	L408_02949	-0.148219	0.0817855	0.00668886	5	-0.0666887	0.0545142	0.0029718	5	0.545438	0.766824	0.0815305
X7NZF6	tr|X7NZF6|X7NZF6_ECOLX50SribosomalproteinL28OS=EscherichiacoliBWH40GN=rpmBPE=3SV=1	rpmB	0.0918864	0.0972225	0.00945221	5	-0.00139912	0.0643457	0.00414037	5	0.557665	0.776847	-0.0932855
V6G3H7	V6G3H7_ECOLXAcetyltransferasecomponentofpyruvatedehydrogenasecomplexOS=Escherichiacoli99.0741GN=aceFPE=3SV=1	aceF	1.40759	0.10264	0.0105349	5	1.32176	0.0609636	0.00371656	5	0.572513	0.777306	-0.0858303
W8TB76	W8TB76_ECOLXGlycine--tRNAligasebetasubunitOS=EscherichiacoliGN=glySPE=3SV=1;tr	glyS	-0.013878	0.0716357	0.00513167	5	0.0441936	0.0417411	0.00174232	5	0.577676	0.777306	0.0580716
X7PP53	X7PP53_ECOLXSelenide,waterdikinaseOS=EscherichiacoliBWH40GN=selDPE=3SV=1	selD	-0.0295981	0.132684	0.0176051	5	0.074703	0.0737832	0.00544396	5	0.573656	0.777306	0.104301
E9YA76	E9YA76_ECOLXTryptophansynthasebetachainOS=EscherichiacoliTA007GN=trpBPE=3SV=1;tr	trpB	-0.0329931	0.0729318	0.00531904	5	-0.0730363	0.0277904	0.000772307	5	0.592974	0.786885	-0.0400432
I0VXG8	I0VXG8_ECOLXATP-dependentproteaseATPasesubunitHslUOS=EscherichiacoliW26GN=hslUPE=2SV=1;sp	hslU	0.0745149	0.0406102	0.00164919	5	-0.0190924	0.0747071	0.00558115	5	0.597629	0.789322	-0.0936072
D8C3Y5	D8C3Y5_ECOLXAsparaginesynthase(Glutamine-hydrolyzing)OS=EscherichiacoliMS196-1GN=asnBPE=4SV=1	asnB	-0.116093	0.0759305	0.00576544	5	-0.0691777	0.0376374	0.00141657	5	0.627228	0.800308	0.0469156
O88094	O88094_ECOLXPeptidedeformylaseOS=EscherichiacoliGN=defPE=3SV=1	def	0.217225	0.0971349	0.00943519	5	0.120352	0.0816044	0.00665927	5	0.621444	0.800308	-0.0968735
V8FBN2	V8FBN2_ECOLXTranslationinitiationfactorIF-3OS=EscherichiacoliATCCBAA-2209GN=infCPE=3SV=1	infC	0.186232	0.0454572	0.00206636	5	0.124153	0.0591566	0.00349951	5	0.656827	0.800308	-0.0620791
W1EVL4	W1EVL4_ECOLXPhosphoglucosaminemutaseOS=EscherichiacoliISC7GN=glmMPE=3SV=1;tr	glmM	0.0273471	0.11732	0.0137639	5	0.127669	0.0947458	0.00897677	5	0.659702	0.800308	0.100322
W1F1Y4	W1F1Y4_ECOLXDNAgyrasesubunitBOS=EscherichiacoliISC7PE=4SV=1	4SV	0.0936147	0.0598824	0.00358591	5	0.00143098	0.0865583	0.00749234	5	0.651433	0.800308	-0.0921837
W8ZXG9	tr|W8ZXG9|W8ZXG9_ECOLXATP-dependentzincmetalloproteaseFtsHOS=EscherichiacoliO25b:H4-ST131GN=mrsCPE=3SV=1	mrsC	0.140009	0.0525563	0.00276217	5	0.0985126	0.0388179	0.00150683	5	0.658467	0.800308	-0.0414967
X7P0H2	X7P0H2_ECOLX30SribosomalproteinS11OS=EscherichiacoliBWH40GN=rpsKPE=3SV=1	rpsK	0.239856	0.0838988	0.007039	5	0.185248	0.0451325	0.00203694	5	0.630122	0.800308	-0.0546079
X7P426	X7P426_ECOLXBiotincarboxylaseOS=EscherichiacoliBWH40GN=L408_03989PE=4SV=1;tr	L408_03989	-0.202084	0.0510196	0.002603	5	-0.133093	0.0776625	0.00603147	5	0.707278	0.836636	0.0689906
X7PP64	X7PP64_ECOLXGlyceraldehyde-3-phosphatedehydrogenaseOS=EscherichiacoliBWH40GN=L408_02342PE=3SV=1;tr	L408_02342	-0.341784	0.0765012	0.00585243	5	-0.400703	0.0709198	0.00502962	5	0.727185	0.848382	-0.0589199
I2WA35	I2WA35_ECOLXLPS-assemblyproteinLptDOS=Escherichiacoli9.0111GN=lptDPE=3SV=1	lptD	0.0083054	0.0777569	0.00604614	5	-0.0668425	0.102091	0.0104226	5	0.754364	0.86082	-0.0751479
E9TEY4	E9TEY4_ECOLXAldehyde-alcoholdehydrogenase(Fragment)OS=EscherichiacoliMS117-3GN=adhEPE=4SV=1	adhE	-0.715295	0.10074	0.0101486	5	-0.689929	0.0310907	0.000966631	5	0.774736	0.87319	0.0253654
V8FH16	V8FH16_ECOLXAmidophosphoribosyltransferaseOS=EscherichiacoliATCCBAA-2209GN=purFPE=3SV=1	purF	-0.0922004	0.114915	0.0132054	5	-0.0432947	0.0707986	0.00501244	5	0.778788	0.87319	0.0489057
X7P3P7	X7P3P7_ECOLXTransketolaseOS=EscherichiacoliBWH40GN=L408_03561PE=3SV=1	L408_03561	-0.119487	0.0797801	0.00636487	5	-0.0869892	0.0534469	0.00285657	5	0.803144	0.885356	0.0324977
X7P198	X7P198_ECOLX50SribosomalproteinL5OS=EscherichiacoliBWH40GN=rplEPE=3SV=1	rplE	0.0712779	0.0161968	0.000262338	5	0.116686	0.0864367	0.0074713	5	0.825914	0.899828	0.0454083
T9CJ37	T9CJ37_ECOLXAlanine--tRNAligaseOS=EscherichiacoliUMEA3212-1GN=alaSPE=3SV=1	alaS	-0.0527989	0.0881931	0.00777802	5	-0.0792795	0.0498909	0.0024891	5	0.830344	0.901148	-0.0264806
E1J6H4	E1J6H4_ECOLXUncharacterizedprotein(Fragment)OS=EscherichiacoliMS124-1GN=HMPREF9347_02512PE=4SV=1	HM	0.037997	0.174539	0.0304638	5	0.0821129	0.122911	0.0151071	5	0.881644	0.930427	0.0441159
X7P2K2	X7P2K2_ECOLX3,4-dihydroxy-2-butanone4-phosphatesynthaseOS=EscherichiacoliBWH40GN=ribBPE=3SV=1	ribB	1.48071	0.375451	0.140963	5	1.57536	0.269234	0.0724868	5	0.883906	0.930427	0.0946459
W1EW10	W1EW10_ECOLXMolybdopterinbiosynthesisproteinMoeAOS=EscherichiacoliISC7PE=4SV=1	4SV	0.388444	0.219388	0.0481312	5	0.363824	0.0876605	0.00768436	5	0.914939	0.955906	-0.0246207
X7P092	X7P092_ECOLX50SribosomalproteinL14OS=EscherichiacoliBWH40GN=rplNPE=3SV=1	rplN	0.200005	0.061861	0.00382678	5	0.217066	0.0738307	0.00545098	5	0.921675	0.959364	0.0170615
W1F215	W1F215_ECOLXFumaratereductaseflavoproteinsubunitOS=EscherichiacoliISC7PE=3SV=1	3SV	-0.680273	0.0809837	0.00655836	5	-0.691812	0.104596	0.0109404	5	0.962476	0.983129	-0.0115392
X7PKZ8	X7PKZ8_ECOLXUTP--glucose-1-phosphateuridylyltransferaseOS=EscherichiacoliBWH40GN=L408_01782PE=3SV=1	L408_01782	0.105133	0.0762655	0.00581643	5	0.101529	0.055389	0.00306794	5	0.978403	0.988406	-0.00360374
A0A0K3NLP6	A0A0K3NLP6_ECOLXGlnQprotein,subunitofglutamineABCtransporterOS=EscherichiacoliGN=glnQPE=4SV=1	glnQ	-1.38844	0.130088	0.0169229	5				0
A0A161ZCZ8	A0A161ZCZ8_ECOLX50SribosomalproteinL27OS=EscherichiacoliGN=rpmAPE=3SV=1	rpmA	0.385897	0.0918371	0.00843405	5				0
K4W768	K4W768_ECOLXGlutamine--tRNAligase(Fragment)OS=EscherichiacoliO111:H8str.CVM9634GN=ECO9634_05153PE=3SV=1;tr	ECO9634_05153	-0.352657	0.0366945	0.00134649	5				0
Q306W4	Q306W4_ECOLXAminoglycosideacetyltransferaseOS=EscherichiacoliGN=aacC4PE=4SV=1	aacC4	-3.92044	0.727655	0.529483	5				0
D2TKV5	D2TKV5_CITRIDelta-aminolevulinicaciddehydrataseOS=Citrobacterrodentium(strainICC168)GN=hemBPE=3SV=1	hemB				0	-0.376283	.	.	1
Q83P54	Q83P54_SHIFLPutativepeptidematurationproteinOS=ShigellaflexneriGN=pmbAPE=4SV=1	pmbA				0	0.171975	.	.	1
X7P2W7	X7P2W7_ECOLXAcetylornithine/succinyldiaminopimelateaminotransferaseOS=EscherichiacoliBWH40GN=argDPE=3SV=1	argD				0	-0.577638	.	.	1
X7PQU6	X7PQU6_ECOLXO-acetyl-ADP-ribosedeacetylaseOS=EscherichiacoliBWH40GN=ymdBPE=3SV=1	ymdB				0	0.2587	.	.	1
X7PRR6	X7PRR6_ECOLXGlucosamine-6-phosphatedeaminaseOS=EscherichiacoliBWH40GN=nagBPE=3SV=1	nagB				0	-0.0763716	.	.	1
V2RCY3	tr|V2RCY3|V2RCY3_ECOLXProbablephosphataseYcdXOS=EscherichiacoliHVH50(4-2593475)GN=ycdXPE=3SV=1	ycdX				0	0.00425228	0.089642	0.00803568	2
W8SY83	W8SY83_ECOLXCelldivisionproteinFtsNOS=EscherichiacoliGN=ftsNPE=3SV=1	ftsN				0	0.123878	0.149844	0.0224534	2
D7Y3G0	D7Y3G0_ECOLX2',3'-cyclic-nucleotide2'-phosphodiesterase(Fragment)OS=EscherichiacoliMS115-1GN=cpdBPE=3SV=1	cpdB				0	0.147221	0.080869	0.0065398	3
V8FBI7	tr|V8FBI7|V8FBI7_ECOLXPeptideABCtransporterATP-bindingproteinOS=EscherichiacoliATCCBAA-2209GN=dppDPE=3SV=1	dppD				0	-0.67355	0.206583	0.0426767	3
W8ZRQ2	W8ZRQ2_ECOLXAnthranilatesynthasecomponent1OS=EscherichiacoliO25b:H4-ST131GN=trpEPE=3SV=1	trpE				0	-0.924214	0.0831045	0.00690636	3
I0VWV7	I0VWV7_ECOLXBifunctionalproteinGlmUOS=EscherichiacoliW26GN=glmUPE=3SV=1	glmU				0	0.0236351	0.0880053	0.00774492	4
J7QY07	J7QY07_ECOLXGtp-bindingproteintypa/bipa(Fragment)OS=EscherichiacoliGN=typAPE=4SV=1	typA				0	-0.0636428	0.0829589	0.00688218	4
K4VVE0	K4VVE0_ECOLXChromosomepartitionproteinMukBOS=EscherichiacoliO111:H11str.CVM9455GN=mukBPE=3SV=1	mukB				0	0.087124	0.0779112	0.00607016	4
V1APX5	tr|V1APX5|V1APX5_ECOLXPhosphoribosylamine--glycineligaseOS=Escherichiacoli908658GN=purDPE=3SV=1	purD				0	0.0181459	0.0688847	0.0047451	4
V8FDP3	V8FDP3_ECOLXIsoaspartylpeptidaseOS=EscherichiacoliATCCBAA-2209GN=Q458_19115PE=4SV=1	Q458_19115				0	0.023137	0.0667341	0.00445344	4
W1F5H4	tr|W1F5H4|W1F5H4_ECOLXPhosphoanhydridephosphohydrolase(PH2.5acidphosphatase)(AP)/4-phytaseOS=EscherichiacoliISC7PE=4SV=1;tr|I2WYA6|I2WYA6_ECOLXHistidinephosphatasesuperfamily(Branch2)OS=Escherichiacoli4.0967GN=EC40967_3546PE=4SV=1;tr|T9S2R7|T9S2R7_ECOLXPeriplasmicAppAproteinOS=EscherichiacoliUMEA3718-1GN=G994_04992PE=4SV=1	4SV				0	-0.783185	0.0578789	0.00334997	4
W1XFU2	tr|W1XFU2|W1XFU2_ECOLXHydrogenperoxide-inducibleactivatorprotein(Fragment)OS=EscherichiacoliDORA_A_5_14_21GN=Q609_ECAC00289G0001PE=4SV=1	Q609_ECAC00289G0001				0	-0.100526	0.0736836	0.00542928	4
X7P2A4	tr|X7P2A4|X7P2A4_ECOLXCataboliteactivatorOS=EscherichiacoliBWH40GN=L408_04072PE=4SV=1	L408_04072				0	0.0483568	0.117601	0.01383	4
X7P623	X7P623_ECOLXLysine-arginine-ornithine-bindingperiplasmicproteinOS=EscherichiacoliBWH40GN=L408_02936PE=3SV=1	L408_02936				0	1.50643	0.11501	0.0132273	4
X7PNJ2	X7PNJ2_ECOLXUPF0502proteinYceHOS=EscherichiacoliBWH40GN=yceHPE=3SV=1	yceH				0	0.468595	0.117191	0.0137338	4
X7PPY6	X7PPY6_ECOLXRibosome-bindingATPaseYchFOS=EscherichiacoliBWH40GN=ychFPE=3SV=1	ychF				0	-0.047699	0.0792933	0.00628742	4
A0A029LAD4	A0A029LAD4_ECOLXDelta-aminolevulinicaciddehydratase(Fragment)OS=Escherichiacoli1-182-04_S3_C3GN=AC56_5392PE=3SV=1	AC56_5392				0	0.205381	0.176547	0.0311687	5
A0A096ZNT3	A0A096ZNT3_ECOLXTranslationinitiationfactorIF-2OS=EscherichiacoliGN=infbPE=3SV=1	infb				0	-0.14135	0.0407758	0.00166266	5
A0A0A0G1J0	A0A0A0G1J0_ECOLXLipoylsynthaseOS=EscherichiacoliGN=lipAPE=3SV=1	lipA				0	-0.679154	0.237603	0.0564551	5
A0A0J2EWU6	A0A0J2EWU6_ECOLXDihydroorotatedehydrogenase(quinone)OS=EscherichiacoliGN=pyrDPE=3SV=1	pyrD				0	-0.577995	0.0727566	0.00529352	5
A0A163FRU3	A0A163FRU3_ECOLXGalUregulatorGalFOS=EscherichiacoliGN=AML35_12300PE=4SV=1	AML35_12300				0	0.056008	0.0554618	0.00307601	5
A0A1J0HHL6	A0A1J0HHL6_ECOW3RNA-bindingtranscriptionalaccessoryproteinOS=Escherichiacoli(strainK12/W3110/ATCC27325/DSM5911)GN=BL257_19690PE=4SV=1	BL257_19690				0	-0.0993986	0.0915645	0.00838405	5
H1C035	H1C035_ECOLXUncharacterizedproteinOS=Escherichiacoli4_1_47FAAGN=HMPREF0986_03119PE=3SV=1	HM				0	0.402763	0.188231	0.0354308	5
H9UVB3	H9UVB3_ECOLXHistidine--tRNAligaseOS=EscherichiacoliP12bGN=hisSPE=3SV=1	hisS				0	0.0607049	0.0821454	0.00674786	5
V0XGE5	tr|V0XGE5|V0XGE5_ECOLXIsoleucine--tRNAligaseOS=Escherichiacoli908525GN=ileSPE=3SV=1;sp|Q83MH2|SYI_SHIFLIsoleucine--tRNAligaseOS=ShigellaflexneriGN=ileSPE=3SV=1	ileS				0	-0.364137	0.0873178	0.0076244	5
V1A2R6	V1A2R6_ECOLXPhenylalanine--tRNAligasebetasubunitOS=Escherichiacoli908658GN=pheTPE=3SV=1	pheT				0	0.0445215	0.105316	0.0110915	5
V8FG23	tr|V8FG23|V8FG23_ECOLXMembraneproteinOS=EscherichiacoliATCCBAA-2209GN=Q458_19770PE=3SV=1;tr|A0A0C5L2N0|A0A0C5L2N0_ECOLXOutermembraneproteinA(Fragment)OS=EscherichiacoliGN=ompAPE=3SV=1	Q458_19770				0	0.15286	0.0355565	0.00126427	5
W1EQV9	tr|W1EQV9|W1EQV9_ECOLXPhospho-2-dehydro-3-deoxyheptonatealdolaseOS=EscherichiacoliISC7PE=3SV=1;tr|A0A0T5XP70|A0A0T5XP70_ECOLXPhospho-2-dehydro-3-deoxyheptonatealdolaseOS=EscherichiacoliGN=AOX65_15605PE=3SV=1	3SV				0	-0.0240136	0.0838972	0.00703873	5
W1ET61	tr|W1ET61|W1ET61_ECOLXInosine-5'-monophosphatedehydrogenaseOS=EscherichiacoliISC7GN=guaBPE=3SV=1	guaB				0	0.107898	0.0502747	0.00252755	5
W1F0I6	tr|W1F0I6|W1F0I6_ECOLXD-aminoaciddehydrogenaseOS=EscherichiacoliISC7GN=dadAPE=3SV=1	dadA				0	1.23405	0.505065	0.25509	5
W1F3G5	W1F3G5_ECOLX30SribosomalproteinS13OS=EscherichiacoliISC7GN=rpsMPE=3SV=1	rpsM				0	0.0836409	0.0526115	0.00276797	5
W8SU61	tr|W8SU61|W8SU61_ECOLX3-methyl-2-oxobutanoatehydroxymethyltransferaseOS=EscherichiacoliGN=panBPE=3SV=1;tr|N4PEK5|N4PEK5_ECOLX3-methyl-2-oxobutanoatehydroxymethyltransferaseOS=EscherichiacoliP0301867.7GN=panBPE=3SV=1	panB				0	-0.20973	0.0846471	0.00716514	5
W8U0B3	tr|W8U0B3|W8U0B3_ECOLXPhosphofructokinaseOS=EscherichiacoliGN=pfkBPE=3SV=1;tr|S1C9L8|S1C9L8_9ESCHPhosphofructokinaseOS=Escherichiasp.KTE52GN=A1SC_00640PE=3SV=1;tr|A0A0S3NKT2|A0A0S3NKT2_9ESCHPhosphofructokinaseOS=EscherichiaalbertiiGN=pfkBPE=3SV=1	pfkB				0	0.0694573	0.0371766	0.0013821	5
X7P191	tr|X7P191|X7P191_ECOLXBranched-chain-amino-acidaminotransferaseOS=EscherichiacoliBWH40GN=L408_04515PE=3SV=1	L408_04515				0	-0.151287	0.0534056	0.00285216	5
X7P1M7	tr|X7P1M7|X7P1M7_ECOLXCTPsynthaseOS=EscherichiacoliBWH40GN=pyrGPE=3SV=1	pyrG				0	0.105655	0.15479	0.0239599	5
X7P1N4	tr|X7P1N4|X7P1N4_ECOLXUniversalstressproteinOS=EscherichiacoliBWH40GN=L408_04206PE=3SV=1;tr|W1FNY3|W1FNY3_ECOLXUniversalstressproteinOS=EscherichiacoliISC11PE=3SV=1	L408_04206				0	0.199582	0.0465574	0.00216759	5
X7P2R1	X7P2R1_ECOLXPolyribonucleotidenucleotidyltransferaseOS=EscherichiacoliBWH40GN=pnpPE=3SV=1	pnp				0	-0.194282	0.0197945	0.000391821	5
X7P7B3	tr|X7P7B3|X7P7B3_ECOLXHistidinol-phosphateaminotransferaseOS=EscherichiacoliBWH40GN=hisCPE=3SV=1	hisC				0	0.441015	0.141971	0.0201557	5
X7PM15	X7PM15_ECOLXPyruvatekinaseOS=EscherichiacoliBWH40GN=L408_02418PE=3SV=1	L408_02418				0	-0.517942	0.0734135	0.00538953	5
X7PQ38	X7PQ38_ECOLXHydrogenase-1smallchainOS=EscherichiacoliBWH40GN=L408_01479PE=4SV=1	L408_01479				0	-1.00852	0.0405956	0.001648	5
X7PQP3	X7PQP3_ECOLXSite-determiningproteinOS=EscherichiacoliBWH40GN=L408_01715PE=3SV=1;tr	L408_01715				0	0.177384	0.118727	0.014096	5
													0
													0
													0
													0
													0
													0
													0
													0
													0
													0
													0
													0
													0
													0
													0
													0
													0
													0
													0
													0
													0
													0
													0
													0
													0
													0
													0
													0
													0
													0
													0
													0
													0
													0
													0
													0
													0
													0
													0
													0
													0
													0
													0
													0
													0
													0
													0
													0
													0
													0
													0
													0
													0
													0
													0
													0
													0
													0
													0
													0
													0
													0
													0
													0
													0
													0
													0
													0
													0
													0
													0
													0
													0
													0
													0
													0
													0
													0
													0
													0
													0
													0
													0
													0
													0
													0
													0
													0
													0
													0
													0
													0
													0
													0
													0
													0
													0
													0
													0
													0
													0
													0
													0
													0
													0
													0
													0
													0
													0
													0
													0
													0
													0
													0
													0
													0
													0
													0
													0
													0
													0
													0
													0
													0
													0
													0
													0
													0
													0
													0
													0
													0
													0
													0
													0
													0
													0
													0
													0
													0

## Sheet: significant anaerobic
accession	protein	gene	n R BN	n R PN	p-value R PN-BN	FDR	R PN-BN
W1X2J3	W1X2J3_ECOLXGlutamate5-kinase(Fragment)OS=EscherichiacoliDORA_A_5_14_21GN=Q609_ECAC01414G0001PE=3SV=1	Q609_ECAC01414G0001	5	4	6.99185e-06	0.00195772	1.56114
V1AKE3	tr|V1AKE3|V1AKE3_ECOLXGlucose-1-phosphataseOS=Escherichiacoli908658GN=HMPREF1616_01611PE=4SV=1	HM	5	4	2.29546e-05	0.00321364	3.40618
V2QJC2	V2QJC2_ECOLXD-tagatose-1,6-bisphosphatealdolasesubunitGatYOS=EscherichiacoliHVH50(4-2593475)GN=gatYPE=3SV=1;tr	gatY	5	5	8.32298e-05	0.00606647	2.19083
V8FE74	V8FE74_ECOLXD-tagatose-1,6-bisphosphatealdolasesubunitGatZOS=EscherichiacoliATCCBAA-2209GN=gatZPE=3SV=1	gatZ	5	3	9.07551e-05	0.00606647	2.14206
X7P6R8	tr|X7P6R8|X7P6R8_ECOLXNADP-dependentmalicenzymeOS=EscherichiacoliBWH40GN=L408_03137PE=4SV=1	L408_03137	5	4	0.00010833	0.00606647	1.85758
D8AE74	D8AE74_ECOMSAutoinducer2ABCtransporter,periplasmicsubstrate-bindingproteinLsrBOS=Escherichiacoli(strainMS21-1)GN=lsrBPE=4SV=1	lsrB	4	3	0.000163356	0.00653424	2.81801
W8ZFS4	tr|W8ZFS4|W8ZFS4_ECOLXFormateacetyltransferase1OS=EscherichiacoliO25b:H4-ST131GN=pflBPE=4SV=1;tr|A0A0A2R9M4|A0A0A2R9M4_MORMOPyruvateformate-lyaseOS=MorganellamorganiiGN=LR61_06300PE=4SV=1	pflB	5	4	0.00015406	0.00653424	-0.787455
W1XDK8	tr|W1XDK8|W1XDK8_ECOLXS-adenosylmethioninesynthase(Fragment)OS=EscherichiacoliDORA_A_5_14_21GN=Q609_ECAC00144G0001PE=3SV=1	Q609_ECAC00144G0001	4	5	0.00082636	0.0210346	-1.10838
W8SSA0	W8SSA0_ECOLX3-isopropylmalatedehydrogenaseOS=EscherichiacoliGN=leuBPE=3SV=1	leuB	4	5	0.000675285	0.0210346	1.00132
X7PND5	tr|X7PND5|X7PND5_ECOLXUncharacterizedproteinOS=EscherichiacoliBWH40GN=L408_02075PE=4SV=1	L408_02075	4	5	0.000719775	0.0210346	-1.87112
X7PPI4	X7PPI4_ECOLXPTSsystemglucose-specificEIICBcomponentOS=EscherichiacoliBWH40GN=L408_01599PE=4SV=1	L408_01599	4	4	0.000785884	0.0210346	0.89742
B1B6S8	B1B6S8_ECOLXMetal-bindingproteinyodA(Fragment)OS=EscherichiacoliGN=yodAPE=4SV=1;tr	yodA	5	4	0.000914418	0.0210747	-0.464837
D8ADS1	D8ADS1_ECOMSUridinephosphorylaseOS=Escherichiacoli(strainMS21-1)GN=udpPE=3SV=1;tr	udp	5	5	0.00105373	0.0210747	-0.506092
W9AAW6	tr|W9AAW6|W9AAW6_ECOLX3-isopropylmalatedehydrataselargesubunitOS=EscherichiacoliO25b:H4-ST131GN=leuCPE=3SV=1	leuC	5	5	0.000995613	0.0210747	0.946333
S1I8E1	S1I8E1_ECOLXGamma-glutamylphosphatereductaseOS=EscherichiacoliKTE108GN=proAPE=3SV=1	proA	4	5	0.00138572	0.0242903	1.51116
X7NNQ2	tr|X7NNQ2|X7NNQ2_ECOLXGlutaminesynthetaseOS=EscherichiacoliBWH40GN=L408_04613PE=3SV=1;tr|W1HAH5|W1HAH5_ECOLXGlutaminesynthetasetypeIOS=EscherichiacoliISC56PE=3SV=1;tr|R8WJ89|R8WJ89_9ENTRGlutaminesynthetaseOS=Citrobactersp.KTE151GN=WC7_04689PE=3SV=1	L408_04613	5	5	0.00147477	0.0242903	0.857098
X7P3R2	X7P3R2_ECOLXS-ribosylhomocysteinelyaseOS=EscherichiacoliBWH40GN=luxSPE=3SV=1	luxS	5	5	0.00144917	0.0242903	-1.26828
W8T8G2	W8T8G2_ECOLXPhosphoenolpyruvatecarboxykinase(ATP)OS=EscherichiacoliGN=pckAPE=3SV=1;tr	pckA	4	4	0.00171711	0.0267105	2.60274
A0A1E5WWP3	A0A1E5WWP3_ECOLXUniversalstressproteinFOS=EscherichiacoliGN=BHF46_12230PE=3SV=1	BHF46_12230	5	4	0.00223085	0.0283927	2.31928
V8FDQ0	V8FDQ0_ECOLXNitratereductaseAsubunitalphaOS=EscherichiacoliATCCBAA-2209GN=narZPE=3SV=1	narZ	4	4	0.00219772	0.0283927	-1.91168
X7PLY9	X7PLY9_ECOLXDNA-bindingproteinOS=EscherichiacoliBWH40GN=L408_01783PE=3SV=1	L408_01783	5	5	0.00213778	0.0283927	0.527907
X7PPL7	X7PPL7_ECOLXXanthinephosphoribosyltransferaseOS=EscherichiacoliBWH40GN=gptPE=3SV=1	gpt	4	5	0.00212145	0.0283927	1.51677
X7PRC3	X7PRC3_ECOLXPhosphopentomutaseOS=EscherichiacoliBWH40GN=deoBPE=3SV=1	deoB	5	4	0.00240323	0.0292567	-0.626165
S1IJ71	S1IJ71_ECOLXAldose1-epimeraseOS=EscherichiacoliKTE107GN=A1WS_02364PE=4SV=1	A1WS_02364	5	5	0.00408335	0.0457335	0.532511
V2QQ29	V2QQ29_ECOLXCytosinedeaminaseOS=EscherichiacoliHVH50(4-2593475)GN=G723_03979PE=4SV=1;tr	G723_03979	4	5	0.00404051	0.0457335	1.8811
T9ERC0	T9ERC0_ECOLXGlutamate/aspartateperiplasmic-bindingproteinOS=EscherichiacoliUMEA3212-1GN=G943_00178PE=4SV=1	G943_00178	4	5	0.0044617	0.048049	0.537681
A0A193LS58	A0A193LS58_ECOLXOsmoticallyinducibleproteinOsmCOS=EscherichiacoliGN=GJ11_10135PE=4SV=1	GJ11_10135	4	5	0.00488652	0.0486129	-0.737775
W8T2X4	W8T2X4_ECOLXAconitatehydrataseBOS=EscherichiacoliGN=HW42_04180PE=3SV=1	HW42_04180	5	5	0.0050141	0.0486129	0.957452
X7PNI5	X7PNI5_ECOLXGlutamatedehydrogenaseOS=EscherichiacoliBWH40GN=L408_02325PE=3SV=1	L408_02325	4	5	0.00503491	0.0486129	0.807169
I0VMK4	I0VMK4_ECOLXCatalaseOS=EscherichiacoliW26GN=ECW26_43090PE=3SV=1	ECW26_43090	0	4
T5U1B4	T5U1B4_ECOLXRibonucleaseROS=EscherichiacoliHVH25(4-5851939)GN=rnrPE=3SV=1	rnr	0	4
T6IHK7	T6IHK7_ECOLXPyruvatedehydrogenaseE1componentOS=EscherichiacoliHVH70(4-2963531)GN=G736_00115PE=4SV=1	G736_00115	0	4
W1F3D6	W1F3D6_ECOLXAcetolactatesynthaseOS=EscherichiacoliISC7PE=3SV=1	3SV	0	4
W1WC55	W1WC55_ECOLXD-alanyl-D-alaninecarboxypeptidasedacB(Fragment)OS=EscherichiacoliDORA_A_5_14_21GN=Q609_ECAC02410G0001PE=4SV=1	Q609_ECAC02410G0001	0	4
W1WGW2	W1WGW2_ECOLX6-phospho-beta-glucosidaseA(Fragment)OS=EscherichiacoliDORA_A_5_14_21GN=Q609_ECAC02428G0001PE=3SV=1	Q609_ECAC02428G0001	0	4
X7P5F5	X7P5F5_ECOLXLipopolysaccharideexportsystemATP-bindingproteinLptBOS=EscherichiacoliBWH40GN=L408_03942PE=4SV=1	L408_03942	0	4
X7PU65	tr|X7PU65|X7PU65_ECOLX2-isopropylmalatesynthaseOS=EscherichiacoliBWH40GN=leuAPE=3SV=1;tr|W1FW85|W1FW85_ECOLX2-isopropylmalatesynthaseOS=EscherichiacoliISC11GN=leuAPE=3SV=1	leuA	0	4
A0A0S3NRK9	A0A0S3NRK9_9ESCHBifunctionalpurinebiosynthesisproteinPurHOS=EscherichiaalbertiiGN=purHPE=3SV=1	purH	0	5
E6BIK1	E6BIK1_ECOLXOxidoreductasefamily,C-terminalalpha/betadomainproteinOS=EscherichiacoliMS85-1GN=HMPREF9350_02186PE=4SV=1	HM	0	5
N2KDT5	N2KDT5_ECOLXRibosome-recyclingfactorOS=EscherichiacoliP0301867.2GN=frrPE=3SV=1	frr	0	5
V0AGR8	tr|V0AGR8|V0AGR8_ECOLXCatecholatesiderophorereceptorfiuOS=Escherichiacoli909945-2GN=HMPREF1620_00996PE=3SV=1	HM	0	5
V0SQK8	tr|V0SQK8|V0SQK8_ECOLXDNA-directedRNApolymerasesubunitbeta'OS=Escherichiacoli907672GN=rpoCPE=3SV=1;tr|D2TTH0|D2TTH0_CITRIDNA-directedRNApolymerasesubunitbeta'OS=Citrobacterrodentium(strainICC168)GN=rpoCPE=3SV=1;tr|A0A0A5SHC3|A0A0A5SHC3_MORMODNA-directedRNApolymerasesubunitbeta'OS=MorganellamorganiiGN=rpoCPE=3SV=1	rpoC	0	5
V0ZZQ7	V0ZZQ7_ECOLXFormate-dependentphosphoribosylglycinamideformyltransferaseOS=Escherichiacoli908658GN=purTPE=3SV=1	purT	0	5
V1A9L7	V1A9L7_ECOLXUncharacterizedproteinOS=Escherichiacoli908658GN=HMPREF1616_03695PE=4SV=1	HM	0	5
V2RSH7	V2RSH7_ECOLXBifunctionalglutathionylspermidinesynthetase/amidaseOS=EscherichiacoliHVH50(4-2593475)GN=G723_01131PE=4SV=1	G723_01131	0	5
V6G0F2	V6G0F2_ECOLXMalate/L-lactatedehydrogenaseOS=Escherichiacoli99.0741GN=EC970259_1239PE=3SV=1	EC970259_1239	0	5
W8ZR12	tr|W8ZR12|W8ZR12_ECOLXTryptophansynthasealphachainOS=EscherichiacoliO25b:H4-ST131GN=trpAPE=3SV=1;tr|S1M9J0|S1M9J0_9ESCHTryptophansynthasealphachainOS=Escherichiasp.KTE159GN=trpAPE=3SV=1	trpA	0	5
X7P5D8	tr|X7P5D8|X7P5D8_ECOLXFructose-bisphosphatealdolaseclass1OS=EscherichiacoliBWH40GN=L408_02725PE=4SV=1	L408_02725	0	5
X7PLG4	X7PLG4_ECOLX50SribosomalproteinL35OS=EscherichiacoliBWH40GN=rpmIPE=3SV=1	rpmI	0	5
X7PNH9	X7PNH9_ECOLX6-phosphogluconolactonaseOS=EscherichiacoliBWH40GN=pglPE=3SV=1	pgl	0	5
X7PT66	X7PT66_ECOLXProbablecytosolaminopeptidaseOS=EscherichiacoliBWH40GN=pepAPE=3SV=1;tr	pepA	0	5
G3LXY3	tr|G3LXY3|G3LXY3_ECOLXProteinRecA(Fragment)OS=EscherichiacoliGN=recAPE=3SV=1	recA	4	0
S1I744	S1I744_ECOLXProbabletranscriptionalregulatoryproteinYebCOS=EscherichiacoliKTE107GN=yebCPE=3SV=1	yebC	4	0
W1XBX1	tr|W1XBX1|W1XBX1_ECOLXDeoxyribose-phosphatealdolaseOS=EscherichiacoliDORA_A_5_14_21GN=deoCPE=3SV=1	deoC	4	0
X7P3R8	tr|X7P3R8|X7P3R8_ECOLXProbableFe(2+)-traffickingproteinOS=EscherichiacoliBWH40GN=yggXPE=3SV=1	yggX	4	0
X7PNJ7	tr|X7PNJ7|X7PNJ7_ECOLXMolybdenumcofactorbiosynthesisproteinBOS=EscherichiacoliBWH40GN=L408_01281PE=3SV=1	L408_01281	4	0
A0A0E1L788	A0A0E1L788_ECOLXArginine-bindingperiplasmicprotein2OS=EscherichiacoliGN=artJPE=3SV=1	artJ	4	0
V0YTF4	V0YTF4_ECOLXTraBpilusassemblyproteinOS=Escherichiacoli908573GN=HMPREF1611_03289PE=4SV=1	HM	4	0
W1F4C3	tr|W1F4C3|W1F4C3_ECOLX3-isopropylmalatedehydratasesmallsubunitOS=EscherichiacoliISC7GN=leuDPE=3SV=1;tr|A0A0S3NGH0|A0A0S3NGH0_9ESCH3-isopropylmalatedehydratasesmallsubunitOS=EscherichiaalbertiiGN=leuDPE=3SV=1	leuD	5	0
W1X0P7	tr|W1X0P7|W1X0P7_ECOLXPTS-dependentdihydroxyacetonekinase,dihydroxyacetone-bindingsubunitdhaKOS=EscherichiacoliDORA_A_5_14_21GN=Q609_ECAC01480G0002PE=4SV=1	Q609_ECAC01480G0002	5	0
X7P0B6	X7P0B6_ECOLXDNApolymeraseIIIsubunitbetaOS=EscherichiacoliBWH40GN=L408_04452PE=4SV=1	L408_04452	5	0
X7PP34	tr|X7PP34|X7PP34_ECOLX30SribosomalproteinS1OS=EscherichiacoliBWH40GN=L408_01417PE=3SV=1	L408_01417	5	0
A0A0K3NLP6	A0A0K3NLP6_ECOLXGlnQprotein,subunitofglutamineABCtransporterOS=EscherichiacoliGN=glnQPE=4SV=1	glnQ	5	0
A0A161ZCZ8	A0A161ZCZ8_ECOLX50SribosomalproteinL27OS=EscherichiacoliGN=rpmAPE=3SV=1	rpmA	5	0
K4W768	K4W768_ECOLXGlutamine--tRNAligase(Fragment)OS=EscherichiacoliO111:H8str.CVM9634GN=ECO9634_05153PE=3SV=1;tr	ECO9634_05153	5	0
Q306W4	Q306W4_ECOLXAminoglycosideacetyltransferaseOS=EscherichiacoliGN=aacC4PE=4SV=1	aacC4	5	0
I0VWV7	I0VWV7_ECOLXBifunctionalproteinGlmUOS=EscherichiacoliW26GN=glmUPE=3SV=1	glmU	0	4
J7QY07	J7QY07_ECOLXGtp-bindingproteintypa/bipa(Fragment)OS=EscherichiacoliGN=typAPE=4SV=1	typA	0	4
K4VVE0	K4VVE0_ECOLXChromosomepartitionproteinMukBOS=EscherichiacoliO111:H11str.CVM9455GN=mukBPE=3SV=1	mukB	0	4
V1APX5	tr|V1APX5|V1APX5_ECOLXPhosphoribosylamine--glycineligaseOS=Escherichiacoli908658GN=purDPE=3SV=1	purD	0	4
V8FDP3	V8FDP3_ECOLXIsoaspartylpeptidaseOS=EscherichiacoliATCCBAA-2209GN=Q458_19115PE=4SV=1	Q458_19115	0	4
W1F5H4	tr|W1F5H4|W1F5H4_ECOLXPhosphoanhydridephosphohydrolase(PH2.5acidphosphatase)(AP)/4-phytaseOS=EscherichiacoliISC7PE=4SV=1;tr|I2WYA6|I2WYA6_ECOLXHistidinephosphatasesuperfamily(Branch2)OS=Escherichiacoli4.0967GN=EC40967_3546PE=4SV=1;tr|T9S2R7|T9S2R7_ECOLXPeriplasmicAppAproteinOS=EscherichiacoliUMEA3718-1GN=G994_04992PE=4SV=1	4SV	0	4
W1XFU2	tr|W1XFU2|W1XFU2_ECOLXHydrogenperoxide-inducibleactivatorprotein(Fragment)OS=EscherichiacoliDORA_A_5_14_21GN=Q609_ECAC00289G0001PE=4SV=1	Q609_ECAC00289G0001	0	4
X7P2A4	tr|X7P2A4|X7P2A4_ECOLXCataboliteactivatorOS=EscherichiacoliBWH40GN=L408_04072PE=4SV=1	L408_04072	0	4
X7P623	X7P623_ECOLXLysine-arginine-ornithine-bindingperiplasmicproteinOS=EscherichiacoliBWH40GN=L408_02936PE=3SV=1	L408_02936	0	4
X7PNJ2	X7PNJ2_ECOLXUPF0502proteinYceHOS=EscherichiacoliBWH40GN=yceHPE=3SV=1	yceH	0	4
X7PPY6	X7PPY6_ECOLXRibosome-bindingATPaseYchFOS=EscherichiacoliBWH40GN=ychFPE=3SV=1	ychF	0	4
A0A029LAD4	A0A029LAD4_ECOLXDelta-aminolevulinicaciddehydratase(Fragment)OS=Escherichiacoli1-182-04_S3_C3GN=AC56_5392PE=3SV=1	AC56_5392	0	5
A0A096ZNT3	A0A096ZNT3_ECOLXTranslationinitiationfactorIF-2OS=EscherichiacoliGN=infbPE=3SV=1	infb	0	5
A0A0A0G1J0	A0A0A0G1J0_ECOLXLipoylsynthaseOS=EscherichiacoliGN=lipAPE=3SV=1	lipA	0	5
A0A0J2EWU6	A0A0J2EWU6_ECOLXDihydroorotatedehydrogenase(quinone)OS=EscherichiacoliGN=pyrDPE=3SV=1	pyrD	0	5
A0A163FRU3	A0A163FRU3_ECOLXGalUregulatorGalFOS=EscherichiacoliGN=AML35_12300PE=4SV=1	AML35_12300	0	5
A0A1J0HHL6	A0A1J0HHL6_ECOW3RNA-bindingtranscriptionalaccessoryproteinOS=Escherichiacoli(strainK12/W3110/ATCC27325/DSM5911)GN=BL257_19690PE=4SV=1	BL257_19690	0	5
H1C035	H1C035_ECOLXUncharacterizedproteinOS=Escherichiacoli4_1_47FAAGN=HMPREF0986_03119PE=3SV=1	HM	0	5
H9UVB3	H9UVB3_ECOLXHistidine--tRNAligaseOS=EscherichiacoliP12bGN=hisSPE=3SV=1	hisS	0	5
V0XGE5	tr|V0XGE5|V0XGE5_ECOLXIsoleucine--tRNAligaseOS=Escherichiacoli908525GN=ileSPE=3SV=1;sp|Q83MH2|SYI_SHIFLIsoleucine--tRNAligaseOS=ShigellaflexneriGN=ileSPE=3SV=1	ileS	0	5
V1A2R6	V1A2R6_ECOLXPhenylalanine--tRNAligasebetasubunitOS=Escherichiacoli908658GN=pheTPE=3SV=1	pheT	0	5
V8FG23	tr|V8FG23|V8FG23_ECOLXMembraneproteinOS=EscherichiacoliATCCBAA-2209GN=Q458_19770PE=3SV=1;tr|A0A0C5L2N0|A0A0C5L2N0_ECOLXOutermembraneproteinA(Fragment)OS=EscherichiacoliGN=ompAPE=3SV=1	Q458_19770	0	5
W1EQV9	tr|W1EQV9|W1EQV9_ECOLXPhospho-2-dehydro-3-deoxyheptonatealdolaseOS=EscherichiacoliISC7PE=3SV=1;tr|A0A0T5XP70|A0A0T5XP70_ECOLXPhospho-2-dehydro-3-deoxyheptonatealdolaseOS=EscherichiacoliGN=AOX65_15605PE=3SV=1	3SV	0	5
W1ET61	tr|W1ET61|W1ET61_ECOLXInosine-5'-monophosphatedehydrogenaseOS=EscherichiacoliISC7GN=guaBPE=3SV=1	guaB	0	5
W1F0I6	tr|W1F0I6|W1F0I6_ECOLXD-aminoaciddehydrogenaseOS=EscherichiacoliISC7GN=dadAPE=3SV=1	dadA	0	5
W1F3G5	W1F3G5_ECOLX30SribosomalproteinS13OS=EscherichiacoliISC7GN=rpsMPE=3SV=1	rpsM	0	5
W8SU61	tr|W8SU61|W8SU61_ECOLX3-methyl-2-oxobutanoatehydroxymethyltransferaseOS=EscherichiacoliGN=panBPE=3SV=1;tr|N4PEK5|N4PEK5_ECOLX3-methyl-2-oxobutanoatehydroxymethyltransferaseOS=EscherichiacoliP0301867.7GN=panBPE=3SV=1	panB	0	5
W8U0B3	tr|W8U0B3|W8U0B3_ECOLXPhosphofructokinaseOS=EscherichiacoliGN=pfkBPE=3SV=1;tr|S1C9L8|S1C9L8_9ESCHPhosphofructokinaseOS=Escherichiasp.KTE52GN=A1SC_00640PE=3SV=1;tr|A0A0S3NKT2|A0A0S3NKT2_9ESCHPhosphofructokinaseOS=EscherichiaalbertiiGN=pfkBPE=3SV=1	pfkB	0	5
X7P191	tr|X7P191|X7P191_ECOLXBranched-chain-amino-acidaminotransferaseOS=EscherichiacoliBWH40GN=L408_04515PE=3SV=1	L408_04515	0	5
X7P1M7	tr|X7P1M7|X7P1M7_ECOLXCTPsynthaseOS=EscherichiacoliBWH40GN=pyrGPE=3SV=1	pyrG	0	5
X7P1N4	tr|X7P1N4|X7P1N4_ECOLXUniversalstressproteinOS=EscherichiacoliBWH40GN=L408_04206PE=3SV=1;tr|W1FNY3|W1FNY3_ECOLXUniversalstressproteinOS=EscherichiacoliISC11PE=3SV=1	L408_04206	0	5
X7P2R1	X7P2R1_ECOLXPolyribonucleotidenucleotidyltransferaseOS=EscherichiacoliBWH40GN=pnpPE=3SV=1	pnp	0	5
X7P7B3	tr|X7P7B3|X7P7B3_ECOLXHistidinol-phosphateaminotransferaseOS=EscherichiacoliBWH40GN=hisCPE=3SV=1	hisC	0	5
X7PM15	X7PM15_ECOLXPyruvatekinaseOS=EscherichiacoliBWH40GN=L408_02418PE=3SV=1	L408_02418	0	5
X7PQ38	X7PQ38_ECOLXHydrogenase-1smallchainOS=EscherichiacoliBWH40GN=L408_01479PE=4SV=1	L408_01479	0	5
X7PQP3	X7PQP3_ECOLXSite-determiningproteinOS=EscherichiacoliBWH40GN=L408_01715PE=3SV=1;tr	L408_01715	0	5

## Sheet: global results aerobic
accession	protein	gene	R BO	σ2 R BO	n BO	R PO	σ2 R PO	n PO	p-value R PO-BO	FDR	R PO-BO
A0A0A6F514	Porin	ompC			0	0.491397	0.00855444	2
P0C265					0	0.229177	0.00165873	2
W8T383	FMN-binding protein MioC (Flavoprotein) (Flavoprotein MioC) (Protein MioC) (Sulfite reductase [NADPH] flavoprotein alpha-component) (EC 1.8.1.2)	mioC			0	-0.509432	0.091398	2
P0ABV2					0	-1.6198	0.00228858	2
W1WZ93	Uncharacterized protein (Fragment)	Q69_ECAC171G1			0	-0.532497	0.0182101	2
P0AE88	Transcriptional regulatory protein CpxR				0	0.744337	0.00196507	2
A7ZQI7					0	0.5732	0.245728	2
V2QNI6	UDP-N-acetylmuramate--L-alanine ligase (EC 6.3.2.8) (UDP-N-acetylmuramoyl-L-alanine synthetase)	murC			0	0.257827	0.00399567	2
V0Y921	S-adenosylmethionine:tRNA ribosyltransferase-isomerase (EC 2.4.99.17) (Fragment)	HMPREF168_3366			0	-0.41837	0.376234	2
E1JFW0	3-dehydroquinate dehydratase, type I (EC 4.2.1.1) (Fragment)	aroD			0	-0.188947	0.0060206	2
W1X2A2	Alkaline phosphatase	Q69_ECAC143G1			0	0.0968268	0.0119185	2
A0A070D7K7.1 (obsolete)	Uncharacterized protein	prfC			0	0.131852	0.190036	2
I0VLG5.1 (obsolete)	Putative peptidase	ECW26_438			0	-0.150331	0.0317326	2
A0A0J2E0P9	Acetylornithine/succinyldiaminopimelate aminotransferase	argD			0	0.204224	0.0522162	2
A0A1X3KRL9	FhuE receptor	fhuE			0	-1.23124	0.0883662	2
P0ADU2					0	-0.195326	0.107738	3
E1JGD2	Spermidine/putrescine import ATP-binding protein PotA (EC 7.6.2.11) (Fragment)	potA			0	-0.587997	0.00514891	3
W1WRV6	Glutamate-pyruvate aminotransferase AlaA (Fragment)	Q69_ECAC1756G1			0	0.280989	0.00617634	3
W1WJR4	Sulfate-binding protein (Fragment)	Q69_ECAC2188G1			0	-0.439192	0.117768	3
A0A0J2AZC0	Putrescine-binding periplasmic protein	potF_2			0	-0.799032	0.37267	3
A0A069WXA0	Acetylornithine deacetylase	argE_2			0	-0.303223	0.14253	3
J7QRU0	Protein chain elongation factor EF-Tu	tufA			0	-0.338374	0.00807843	4
W8TXL6	Conserved protein, UPF381 family (DUF46 domain-containing protein) (DUF46 family protein)	yiiS			0	0.812542	0.19253	4
W1F4G8	Acetolactate synthase (EC 2.2.1.6)				0	0.521279	0.150601	4
A0A0J3Z200	PKHD-type hydroxylase YbiX	ybiX			0	-1.28126	0.97031	4
E1JFZ8	Endonuclease 4 (EC 3.1.21.2) (Fragment)	nfo			0	-0.909926	0.00701539	5
V6FHC1.1 (obsolete)	Acyl-CoA dehydrogenase	fadE			0	-0.407352	0.0127603	5
A0A0J2BPW7	(2,3-dihydroxybenzoyl)adenylate synthase	entE	0.336814	0.00155354	2	-1.47731	0.0241432	4	0.000206161	0.00119201	1.81413
W1ERX4	2-ketoaldonate reductase, broad specificity (EC 1.1.1.215)		-0.244453	0.00319524	2	-0.863312	0.0165722	5	0.000907948	0.00387896	0.618859
P0A988			-0.313225	0.000926858	2	0.294539	0.00475897	3	0.00550345	0.0157329	-0.607764
W1G3P0.1 (obsolete)	Elongation factor 4	lepA	-0.716374	2.80944e-10	2	-0.390807	0.0175253	4	0.0161001	0.0367389	-0.325567
L9I7Q8.1 (obsolete)	Uncharacterized protein	EC3488_2473	0.452558	0.010255	2	0.0530926	0.060787	5	0.0384624	0.0762309	0.399465
A0A0K3NK77.1 (obsolete)	Putative oxidoreductase	mviM_1	0.163922	0.00499089	2	0.815343	0.000158251	2	0.0494874	0.0944313	-0.651421
A0A1Q5ZME1	3-dehydroquinate synthase	aroB	-0.372987	0.00504598	2	0.169763	0.000748895	4	0.0608773	0.111118	-0.54275
J7R1R4	ATP-dependent serine activating enzyme	entF	-0.124552	0.0539576	2	-1.78057	0.00494216	5	0.0640724	0.11539	1.65602
R8YD94.1 (obsolete)	Glucans biosynthesis protein D (Fragment)	WEW_716	-0.774631	0.00565262	2	-0.492033	0.0323773	4	0.0735216	0.129973	-0.282598
A7ZQJ4	Adenylyl-sulfate kinase		-0.218859	0.0114832	2	0.0505574	0.0249065	5	0.121405	0.194907	-0.269417
M9GGR7	Protein rof	rof	0.00435979	0.0258709	2	0.346876	0.0577316	4	0.130191	0.206853	-0.342516
B1LL33	tRNA modification GTPase MnmE		0.0285921	0.0035401	2	-0.388431	0.0149793	2	0.144372	0.223384	0.417023
W1HFW9	Oligopeptide ABC transporter, periplasmic oligopeptide-binding protein OppA (TC 3.A.1.5.1)		0.282044	0.0139192	2	0.675714	0.00475533	2	0.153234	0.231053	-0.39367
P0AF70			0.0682806	0.00384021	2	-0.134204	0.00293551	4	0.158606	0.235914	0.202485
A0A377BJ70	FMN-dependent NADH-azoreductase	azoR_2	-0.244822	0.000149353	2	-0.618151	0.0210063	2	0.171138	0.252116	0.373329
A0A2B7MB92	Outer membrane protein slp	slp_1	1.9354	0.0736759	2	1.2004	0.02648	5	0.173372	0.254434	0.735005
Q7WUZ8	Homoserine kinase (EC 2.7.1.39) (Fragment)	thrB	0.114953	0.010457	2	-0.163618	0.00179008	2	0.174339	0.255365	0.278571
W1EX69	Probable glutamate/gamma-aminobutyrate antiporter		1.69234	0.00181029	2	2.28675	0.696546	5	0.187611	0.269166	-0.59441
W1FWH3.1 (obsolete)	D-alanine--D-alanine ligase	ddl	0.0389137	0.00291734	2	0.180868	0.00135464	2	0.200378	0.282735	-0.141954
A0A485J9Z2	Putative inner membrane protein (UPF441 protein YgiB)	ygiB	0.306259	0.0410559	2	0.76128	0.0368444	2	0.260534	0.347228	-0.45502
E9YKN3.1 (obsolete)	DSBA thioredoxin domain-containing protein	ERHG_418	-0.502706	0.166928	2	0.106123	0.0549134	4	0.301279	0.388731	-0.608829
N2JJP1.1 (obsolete)	L-aspartate oxidase	nadB	0.391834	0.112945	2	-0.318952	0.180862	2	0.314834	0.401504	0.710786
E1JE93	Peptidase, M16 family (EC 3.4.24.-) (Fragment)	HMPREF9347_5296	-0.430231	0.027154	2	-0.227405	0.0305183	3	0.318739	0.404637	-0.202826
P0AF24			-0.654325	0.0472215	2	-0.361968	0.0157944	4	0.328771	0.414467	-0.292356
P0AEW6			-0.812758	0.175133	2	-0.293427	0.0223185	2	0.346387	0.43172	-0.519331
W1F239	PTS system, mannitol-specific IIC component / PTS system, mannitol-specific IIB component / PTS system, mannitol-specific IIA component (EC 2.7.1.69)		-0.152726	0.000978901	2	-0.329435	0.024958	2	0.364439	0.449124	0.176709
Q3YZE4	Glucokinase	glk	-0.150655	0.207851	2	0.331852	0.0427719	2	0.402953	0.490302	-0.482508
A7ZIT8	Bifunctional protein FolD		-0.110289	0.0098624	2	-0.00735943	0.0141662	3	0.404753	0.491714	-0.10293
V2RTS9	Threonylcarbamoyl-AMP synthase (TC-AMP synthase) (EC 2.7.7.87) (L-threonylcarbamoyladenylate synthase) (t(6)A37 threonylcarbamoyladenosine biosynthesis protein TsaC) (tRNA threonylcarbamoyladenosine biosynthesis protein TsaC)	tsaC	-0.0242909	0.00741755	2	-0.135056	0.0390249	4	0.410223	0.49679	0.110766
A0A0D8WFB2	Fructosamine kinase family protein	yniA	-0.649645	0.00584675	2	-0.704418	0.0323591	5	0.602199	0.679828	0.0547738
W8T305	Acetolactate synthase (Acetolactate synthase 3) (Acetolactate synthase 3 regulatory subunit) (EC 2.2.1.6) (Acetolactate synthase 3 small subunit) (Acetolactate synthase 3, small subunit, valine-sensitive) (Acetolactate synthase isozyme 3 small subunit) (Acetolactate synthase small subunit) (Acetolactate synthase, small subunit, isozyme III)	ilvH	0.158073	0.10606	2	0.286917	0.106363	2	0.760319	0.809814	-0.128844
A1AFY9			0.0266175	0.218365	2	0.157413	0.0215304	3	0.766905	0.814572	-0.130795
D6I3U6	YjbR protein	ECCG_2679	0.175159	0.0801045	2	0.246468	0.0224514	2	0.805783	0.843992	-0.0713091
A7ZU09	Iron-sulfur cluster assembly protein CyaY		0.243774	0.175297	2	0.150753	0.00558009	4	0.807624	0.843992	0.0930207
I0VNC7.1 (obsolete)	Orotidine 5'-phosphate decarboxylase	pyrF	-0.310974	0.0239795	2	-0.34058	0.0132391	2	0.863949	0.888204	0.0296054
H1C1V9.1 (obsolete)	Protein elaB	HMPREF986_3743	-0.13108	0.0553927	2	-0.0961186	0.0080291	5	0.871742	0.892636	-0.0349612
W1F562	tRNA/tmRNA (uracil-C(5))-methyltransferase (EC 2.1.1.35) (tRNA (uracil(54)-C(5))-methyltransferase) (tRNA(m5U54)-methyltransferase) (RUMT) (tmRNA (uracil(341)-C(5))-methyltransferase)	trmA	-0.253679	0.00570943	2	-0.290419	0.121941	2	0.908064	0.922458	0.0367397
P0ACJ8			-0.0959643	0.017553	2	-0.0822743	0.00391572	3	0.913733	0.926992	-0.01369
A0A0J2ETG2	Iron-sulfur cluster repair protein YtfE	ric	0.726851	0.0599256	2	0.711173	0.00567291	2	0.945024	0.951209	0.0156786
A1JQX1			-0.0143054	0.0124979	2	-0.0180666	0.0261314	5	0.97518	0.97645	0.00376125
W1HHM6	Nitrogen regulatory protein P-II, glnK		-1.99645	0.0102399	2			0
P06627.1 (obsolete)	Protein TraY	traY	-3.15856	1.04701	2			0
A0A142CN03	Chromosome (Plasmid) partitioning protein ParA		-2.72075	0.472939	2			0
A0A0E1LGF9	Protein TraP	traP1	-2.06588	0.925756	2			0
V2QU67	USG-1 protein	G723_373	-0.414219	0.12797	2			0
H4IJI8	Lysine--tRNA ligase (EC 6.1.1.6) (Fragment)	ECDEC1B_499	1.11264	0.00302505	2			0
A0A148HPD7	Uncharacterized protein	HMPREF34_3647	-0.435976	0.0012549	2			0
A0A3U7X994	Galactitol-1-phosphate 5-dehydrogenase	DRG94_11	-1.25618	0.374602	2			0
A0A029HS70	Oxidoreductase ucpA		-0.785266	0.00709979	2			0
P69739	Hydrogenase-1 small chain		1.8776	0.294527	2			0
M9G6P0.1 (obsolete)	Lactaldehyde reductase	fucO	-1.74564	0.000488365	2			0
V0VWX3	Tryptophanase (EC 4.1.99.1) (L-tryptophan indole-lyase) (TNase)	tnaA	-2.28904	0.234021	2			0
K4XK65	Outer membrane usher protein FimD (Fragment)	ECO9455_1955	-1.27868	0.377466	2			0
W1WPE5	Penicillin-binding protein 1A (Fragment)	Q69_ECAC1951G1	-0.0659782	0.0936648	2			0
A0A2T1MFE3	ABC transporter substrate-binding protein	AM446_14435	-2.18829	0.0520463	2			0
H1BSX9.1 (obsolete)	Methyl-accepting chemotaxis protein I	HMPREF986_613	-3.45624	0.00171048	2			0
E7SZF3	Chromosomal replication initiator protein DnaA	dnaA	-0.464464	0.0162458	2	-0.330375		1			-0.134089
P65292			-0.576439	0.000905297	2	-0.233006		1			-0.343433
A0A080GD79	HAD-hyrolase-like family protein (Fragment)	AD4_199	-0.584723	0.000405373	2	-0.0066807		1			-0.578042
W1F334	NADH-quinone oxidoreductase subunit B (EC 7.1.1.-) (NADH dehydrogenase I subunit B) (NDH-1 subunit B)	nuoB	-0.119262	0.0370155	2	0.888928		1			-1.00819
A0A074EWM2.1 (obsolete)	Ecotin family protein	eco	0.122332	0.181434	2	0.50121		1			-0.378878
W1WWQ9	Xaa-Pro dipeptidase (Fragment)	Q69_ECAC168G3	-0.424521	0.000994167	2	-0.465321		1			0.0407997
A0A5E8GQX7	Antitoxin MqsA	mqsA	1.19048	0.00556219	3	-0.17572	0.0238534	5	1.37174e-05	0.000173312	1.3662
P0A8D6	O-acetyl-ADP-ribose deacetylase		-0.446905	0.00448751	3	-0.0961933	0.0175093	4	0.010212	0.0249301	-0.350712
F5QVJ3.1 (obsolete)	HlyD secretion family protein	SF29371_913	0.668336	0.0184187	3	-0.120958	0.00367729	5	0.0108563	0.0263358	0.789294
W1X316	N-acetyltransferase domain-containing protein	Q69_ECAC1357G14	0.101734	0.0177924	3	0.7383	0.00184752	3	0.0157746	0.036211	-0.636567
A0A029GVK3.1 (obsolete)	GTPase Der	engA	0.0543087	0.0142202	3	0.399398	0.0339015	5	0.0235935	0.0506798	-0.345089
P27550	Acetyl-coenzyme A synthetase		1.26885	0.298376	3	-0.397554	0.0072243	5	0.0344691	0.0703096	1.6664
E6BIK1	Oxidoreductase family, C-terminal alpha/beta domain protein	HMPREF935_2186	-0.0181029	0.0123476	3	-0.294243	0.00683125	3	0.0408282	0.0798903	0.27614
A0A1Q5ZCL6	Ribokinase	rbsK	-0.46131	0.0709544	3	0.256102	0.00106468	2	0.043916	0.0854973	-0.717411
A0A4V7S3L2	Outer membrane receptor protein	EKN98_5135	0.41818	0.442925	3	-1.17619	0.0100078	4	0.0542988	0.102092	1.59437
W1F3U8	Membrane protein insertase YidC (Foldase YidC) (Membrane integrase YidC) (Membrane protein YidC)	yidC	-0.358626	0.00646647	3	-0.193758	0.00326066	4	0.0565393	0.105275	-0.164868
D7X653	Uncharacterized protein (Fragment)	HMPREF9552_21	0.578428	0.0799468	3	-0.0723941	0.00208415	5	0.0583613	0.107884	0.650822
Q59371	RNA polymerase sigma factor RpoD (Sigma-7)	rpoD	-0.179128	0.000494033	3	0.16025	0.0855983	5	0.0612362	0.111118	-0.339378
E9YIC2.1 (obsolete)	Entericidin EcnA/B family protein	ERHG_3462	-0.330277	0.00775801	3	-0.536105	0.00102179	2	0.0659511	0.118496	0.205827
H9UQ50.1 (obsolete)	ATP-dependent dethiobiotin synthetase BioD	bioD	0.0611568	0.0495176	3	-0.502121	0.0275416	2	0.0836288	0.144194	0.563278
A0A0J2BRH0	Divisome-associated lipoprotein YraP	osmY_1	-0.291409	0.000919533	3	-0.208751	0.00531872	4	0.110507	0.18158	-0.0826582
A0A0K3FRY4	ATP-dependent Clp protease ATP-binding subunit	clpA_2	-0.587224	0.0523588	3	-0.0877598	0.0327788	2	0.113104	0.184665	-0.499464
W1X697	Protein ydcF (Fragment)	Q69_ECAC134G1	0.364662	0.100514	3	-0.0931865	0.00647718	5	0.133548	0.211749	0.457849
W8ZFT7	N-acetylglucosamine-6-phosphate deacetylase	nagA	-0.254555	0.00338692	3	0.222162	0.217336	4	0.1361	0.21403	-0.476717
W1F105	Uncharacterized protein		0.682599	0.0399655	3	0.420903	0.0228781	5	0.145398	0.224071	0.261696
B1LQ72	Sulfate adenylyltransferase subunit 1		0.205297	0.263852	3	-0.453371	0.0442739	5	0.168475	0.24867	0.658668
A0A0E3MS31	StrA		0.264041	0.243801	3	-0.34595	0.0481265	4	0.183907	0.265337	0.609991
H4LD18	Uncharacterized protein	ECDEC2E_2194	0.136941	0.0235263	3	-0.047966	0.00442589	5	0.186348	0.267853	0.184907
E1J419	Transcriptional regulator, MarR family	HMPREF9347_167	-0.439707	0.200143	3	0.0722498	0.0221703	4	0.197135	0.279184	-0.511957
P0AB89	Adenylosuccinate lyase		-0.132892	0.0243596	3	-0.353016	0.0932174	5	0.236245	0.32326	0.220124
A0A193LMN1	Riboflavin biosynthesis protein RibD [Includes: Diaminohydroxyphosphoribosylaminopyrimidine deaminase (DRAP deaminase) (EC 3.5.4.26) (Riboflavin-specific deaminase); 5-amino-6-(5-phosphoribosylamino)uracil reductase (EC 1.1.1.193) (HTP reductase)]	ribD	-0.251158	0.227263	3	0.605125	1.28257	4	0.245422	0.334228	-0.856283
I0VNH4.1 (obsolete)	Oligopeptide/dipeptide ABC transporter, ATPase subunit	ECW26_3816	0.335043	0.0670066	3	1.22867	0.262718	2	0.263192	0.350164	-0.893628
W1ETM2	IncF plasmid conjugative transfer DNA-nicking and unwinding protein TraI		0.811524	0.20398	3	0.282128	0.10837	2	0.269097	0.356172	0.529396
A0A4U6C561.1 (obsolete)	Elongation factor Tu (Fragment)	FC814_1633	-0.181582	0.0260713	3	-0.0358775	0.0186476	4	0.296474	0.385115	-0.145704
A0A0K3JFZ3	Ribosome-binding factor A	rbfA	-0.545453	0.0706238	3	-0.33806	0.0382979	5	0.325071	0.411151	-0.207393
P0AG07			0.490503	0.0871469	3	0.297631	0.00957842	5	0.387411	0.47515	0.192872
A0A166SXY2.1 (obsolete)	Penicillin-binding protein	AAW6_653	-0.103592	0.0753975	3	0.289106	0.102793	2	0.390701	0.477661	-0.392697
A1A8T7			-0.179658	0.0331457	3	-1.38797	1.71726	2	0.418453	0.504374	1.20831
P0ADV7	Intermembrane phospholipid transport system binding protein MlaC		0.0174406	0.0279518	3	0.112418	0.0117856	5	0.444104	0.530304	-0.0949773
A0A152BNI7	Aconitate hydratase (Aconitase) (EC 4.2.1.3) (Fragment)	AML7_26865	-0.213305	0.106055	3	-0.432767	0.175377	5	0.445911	0.530814	0.219462
A0A080FBV8.1 (obsolete)	Glycosyl transferase family, helical bundle domain protein	AB81_881	-0.0665109	0.0381401	3	0.0439142	0.0156056	2	0.521364	0.604719	-0.110425
V2RLG5	Nitric oxide reductase FlRd-NAD(+) reductase (EC 1.18.1.-) (Flavorubredoxin reductase) (FlRd-reductase) (FlavoRb reductase)	norW	1.97825	0.0867069	3	2.44488	0.490732	2	0.536648	0.618714	-0.466632
B1ITA2	UPF267 protein YqfB		0.310155	0.168549	3	0.152439	0.0249237	4	0.592374	0.670892	0.157716
A0A0D9C5I9	DNA-directed RNA polymerase subunit beta		0.658661	0.557391	3	-0.0322274	1.483	2	0.6038	0.679828	0.690888
W1F0C5	tRNA (guanine-N(7)-)-methyltransferase (EC 2.1.1.33) (tRNA (guanine(46)-N(7))-methyltransferase) (tRNA(m7G46)-methyltransferase)	trmB	-0.123819	0.00872046	3	-0.0941888	0.00255054	3	0.661896	0.733426	-0.02963
A0A0J2DD84	Flavohemoprotein	hmp	1.39551	2.00218	3	1.78717	0.00413663	4	0.679167	0.750401	-0.39166
P0ABB8	Magnesium-transporting ATPase, P-type 1		-1.10829	0.0632164	3	-1.18581	0.0483899	5	0.688353	0.754051	0.0775234
A0A023YVZ9	Protein YcgL	ycgL	-0.18436	0.0180043	3	-0.21714	0.00806915	4	0.738613	0.794396	0.0327795
W8ZRQ2	Anthranilate synthase component 1 (EC 4.1.3.27)	trpE	0.0714614	0.0123671	3	0.114464	0.0841958	4	0.799767	0.841342	-0.0430029
A0A029GVW4.1 (obsolete)	Transketolase	tkt	-0.6834	0.325037	3	-0.626682	0.00793559	5	0.879915	0.899806	-0.0567183
W1WGW2	6-phospho-beta-glucosidase A (Fragment)	Q69_ECAC2428G1	-0.389045	0.0011371	3	-0.396676	0.0106914	5	0.88507	0.903877	0.00763026
A0A017I7C9.1 (obsolete)	Phosphoenolpyruvate carboxykinase (ATP)	pckA	-1.91944	0.0802194	3			0
A0A0B1JJ71.1 (obsolete)	Hydrolase	PU3_6115	-3.00009	0.160046	3			0
Q84A23	Conjugal transfer mating pair stabilization protein TraG (Conjugal transfer protein TraG) (IncF plasmid conjugative transfer protein TraG) (Mating contact stabilization protein TraG) (TraG) (TraG-like, N-terminal region family protein)	traG	-2.41665	0.752606	3			0
V0Y3Y7	4Fe-4S ferredoxin-type domain-containing protein (Fragment)	HMPREF168_11	-0.111431	0.0684388	3			0
A1ADC9			-0.157694	0.00681345	3			0
P0AC33	Fumarate hydratase class I, aerobic		-1.32316	0.0385996	3			0
A0A023YWM0	DNA topoisomerase 1		-0.595716	0.0591392	3			0
M1JJL3	Asparaginase II (EC 3.5.1.1) (Fragment)		-1.83758	0.633744	3			0
H4UJV6	Succinylornithine transaminase (EC 2.6.1.81) (Succinylornithine aminotransferase)	astC	-1.42945	0.0106604	3			0
M9F6F0.1 (obsolete)	Phosphoribosylformylglycinamidine synthase	purL	-0.187064	0.618657	3	0.256044		1			-0.443108
S0WMC4	Alcohol dehydrogenase YqhD	WES_3552	0.731851	0.0221661	3	-0.0823773		1			0.814228
A0A148HXX5	Uncharacterized protein	HMPREF34_1915	0.43802	0.00609013	3	0.256648		1			0.181372
A0A026UU09	Uncharacterized protein	BW7_14255	-0.0532256	0.0169962	3	0.145482		1			-0.198707
W1XB17	Hydrogenase-2 small chain (Fragment)	Q69_ECAC344G3	-1.33454	0.0143148	3	0.1038		1			-1.43834
A0A166ZBF7.1 (obsolete)	Uncharacterized protein	TH56_17425	0.105544	0.0428903	3	0.430178		1			-0.324634
A0A0J2BGV9	Bifunctional PTS fructose transporter subunit IIA/HPr protein	fruB	2.1776	0.919336	3	1.22873		1			0.948874
G2BBF1.1 (obsolete)	Substrate binding domain of ABC-type glycine betaine transport system family protein	ECG581_2529	-0.59049	0.0343628	3	-0.348519		1			-0.241971
A0A070KLF0.1 (obsolete)	Alcohol dehydrogenase YqhD	yqhD	0.721814	0.00295241	4	-0.180597	0.00484421	5	6.01569e-07	2.31303e-05	0.902411
A7ZHY1			-0.674957	0.00111603	4	-0.170521	0.00309852	5	2.81457e-06	6.98194e-05	-0.504436
W8T9H9	ABC transporter periplasmic binding protein (ABC transporter substrate-binding protein) (ABC transporter, periplasmic substrate-binding protein Ynj) (ABC transporter, periplasmic substrate-binding protein YnjB) (ABC-type uncharacterized transport system, periplasmic component) (Protein YnjB) (Putative ABC superfamily transporter periplasmic-binding protein)	ynjB	0.241967	0.0339276	4	1.13648	0.0188817	5	0.000470623	0.00234269	-0.894513
V0AGR8	Catecholate siderophore receptor fiu	HMPREF162_996	2.20711	0.163947	4	-1.16591	0.00478395	5	0.000487165	0.00238618	3.37302
W1HFQ8	Glutamate synthase [NADPH] large chain (EC 1.4.1.13)		-0.346875	0.0170115	4	0.279194	0.00925227	4	0.000580076	0.00273668	-0.626069
M9H1X3	NADH-quinone oxidoreductase subunit C/D (EC 7.1.1.-) (NADH dehydrogenase I subunit C/D) (NDH-1 subunit C/D)	nuoC	-0.718227	0.0212457	4	0.54703	0.0330207	3	0.00218895	0.00782932	-1.26526
A0A069XFI7	Protein YebF	yebF	0.779327	0.214116	4	-1.03667	0.0140539	5	0.00463728	0.0138757	1.816
H4IZX3	MOSC domain-containing protein (Fragment)	ECDEC1C_4765	0.559017	0.00655556	4	0.257061	0.0102938	4	0.00556983	0.0158637	0.301956
A0A0K9T9U3	NAD(P) transhydrogenase (Fragment)	ERYG_364	-0.52937	0.0215574	4	-0.0724949	0.00707136	4	0.00569068	0.0160887	-0.456875
P11557	Cell division protein DamX	damX	0.769383	0.0261102	4	0.324264	0.0153059	5	0.0061369	0.0170988	0.445119
P0ADI4	Enterobactin synthase component B		-0.171704	0.184977	4	-1.68802	0.0149622	5	0.00641254	0.0175489	1.51631
A1A8Q6			-0.373963	0.0226894	4	0.0158759	0.0222663	5	0.00822642	0.0212286	-0.389839
A0A023Z4F6			1.52573	0.0576837	4	0.851963	0.00256438	5	0.0117494	0.0281473	0.673766
H9UZJ6.1 (obsolete)	Methionine synthase	metH	-0.782596	0.0122577	4	-0.485144	4.81588e-05	2	0.0127583	0.0302812	-0.297452
T9TWF0	ADH_N_2 domain-containing protein	G994_141	-0.772766	0.0148487	4	-0.411401	0.0216579	4	0.0128556	0.0304183	-0.361365
I2X8P2	2-hydroxyglutaryl-CoA dehydratase, D-component (EC 4.2.1.-)	EC23916_5669	-1.0542	0.337437	4	0.534643	0.0391889	3	0.0146536	0.0342512	-1.58884
W1XDU1	Rhodanese domain-containing protein (Fragment)	Q69_ECAC85G3	-0.0804335	0.0236131	4	0.331485	0.00345034	5	0.0147928	0.0344717	-0.411918
A0A135PTK8	Hydrogenase accessory protein HypB	hypB	0.313973	1.5704	4	2.91834	0.0906279	2	0.0292219	0.0612306	-2.60437
A0A4U2ZV76	Phosphoserine aminotransferase	serC	0.00152302	0.0487814	4	-0.408868	0.0430037	5	0.029342	0.0613153	0.410391
A1AD04	Cytidine deaminase		0.180806	0.0100785	4	0.403704	0.00626627	3	0.0304015	0.063357	-0.222898
B1X974	Deoxyuridine 5'-triphosphate nucleotidohydrolase	dut	-0.0161203	0.0111583	4	-0.248018	0.0151946	4	0.0355306	0.0719028	0.231897
D6HSW9	ATP-dependent Clp protease proteolytic subunit	ECCG_3391	-0.0975287	0.030693	4	0.198626	0.0138687	4	0.0377313	0.0753645	-0.296155
E1JG39	p-43 (Fragment)	tufB	0.0581004	0.0214591	4	0.291923	0.00960059	4	0.0452362	0.0876237	-0.233823
A8A445			-0.308983	0.0683162	4	0.0798075	0.0127552	4	0.0523925	0.099481	-0.38879
A0A0J2F259	Nitrate/nitrite transporter	narK	-1.32238	0.0533241	4	-0.844248	0.054788	3	0.0546594	0.10227	-0.478133
Q8FAG5	3'(2'),5'-bisphosphate nucleotidase CysQ		0.0596578	0.0169216	4	-0.126715	0.00388692	4	0.0610688	0.111118	0.186373
A0A0E1L6X2	Quinolinate synthase A (EC 2.5.1.72)	nadA	-0.310106	0.050997	4	0.846053	0.691048	4	0.0747746	0.131583	-1.15616
W8TAB6	NAD-dependent malic enzyme (NAD-ME) (EC 1.1.1.38)	maeA	-0.83689	0.0291354	4	-0.54392	0.0569624	5	0.0757552	0.133004	-0.29297
A0A017IBI2.1 (obsolete)	Pseudouridine synthase	rluD	-0.389856	0.00975068	4	-0.0513669	0.0661172	4	0.0910459	0.154557	-0.338489
A0A037Y8E1	Biotin/lipoyl-binding protein		-0.162685	0.0294886	4	-0.447273	0.0275478	3	0.0914377	0.15488	0.284588
A0A166VBJ4.1 (obsolete)	Aspartate ammonia-lyase (Fragment)	aspA	-0.224261	0.149934	4	0.254456	0.016481	5	0.0984514	0.163519	-0.478717
A0A070UMN9	Ribosome small subunit-dependent GTPase A (EC 3.6.-.-) (Fragment)	AC16_525	-0.174427	0.0840211	4	0.172043	0.00607887	4	0.104172	0.172276	-0.34647
A0A376ZNH8	Cytochrome o ubiquinol oxidase subunit II	cyoA_1	-0.939278	0.0194255	4	-1.10583	0.00401654	5	0.11369	0.185228	0.166552
Q2EW41	TesB (Fragment)	tesB	0.030054	0.0297917	4	0.23739	0.0175374	4	0.114964	0.186489	-0.207336
I2WYA6	Histidine phosphatase superfamily (Branch 2)	EC4967_3546	1.63021	0.0914163	4	2.04267	0.024602	2	0.115192	0.186489	-0.412459
A0A029I6I8	Nicotinate phosphoribosyltransferase (NAPRTase) (EC 6.3.4.21)	pncB	-0.115989	0.6705	4	-1.01047	0.0238179	3	0.122456	0.196184	0.894483
A0A0K3WRV6	Protein UshA [includes: UDP-sugar hydrolase; 5'-nucleotidase] (EC 3.6.1.45)	ushA_2	-0.375017	0.0177648	4	0.255975	0.0275762	2	0.134196	0.212074	-0.630992
A7ZID7	Shikimate kinase 2		-0.114963	0.0213681	4	0.52516	0.189478	3	0.134305	0.212074	-0.640123
A0A0K4L040	Methylglyoxal synthase (MGS) (EC 4.2.3.3)	mgsA	-0.138046	0.0967596	4	0.179043	0.0398213	5	0.151735	0.22964	-0.317089
E1J6H4	Uncharacterized protein (Fragment)	HMPREF9347_2512	-0.147181	0.0843387	4	0.140263	0.00855408	4	0.155734	0.232995	-0.287445
W1F202	Outer membrane lipoprotein RcsF	rcsF	0.557903	0.153018	4	-0.149363	0.317191	3	0.159212	0.236359	0.707266
A1AGK4			0.43752	0.259475	4	-0.0157785	0.00752488	5	0.176727	0.25788	0.453298
A0A0J2F1M0	UPF52 protein YceH	yceH	-0.264732	0.0213742	4	-0.130215	0.00769162	5	0.180222	0.261987	-0.134517
A1ACS1	dCTP deaminase		0.241807	0.0168365	4	0.368668	0.0205454	5	0.21363	0.297611	-0.126861
W1G1V9.1 (obsolete)	Guanylate kinase		0.0907624	0.0255644	4	-0.139793	0.0503059	3	0.227017	0.313985	0.230556
B7MTA1	Peptide methionine sulfoxide reductase MsrA		-0.253093	0.00163267	4	-0.130571	0.025258	4	0.23195	0.319658	-0.122523
U9YVN3	D-methionine-binding lipoprotein MetQ	HMPREF1599_5823	-0.372087	0.00962199	4	-0.27679	0.0139482	5	0.234286	0.321414	-0.0952968
E9UK40.1 (obsolete)	Glutathione-binding protein gsiB	ECE1281_469	-0.164763	0.0477363	4	-0.00678951	0.00036577	3	0.245813	0.334228	-0.157974
D7ZJ54	LPS-assembly lipoprotein LptE (Fragment)	rlpB	0.322723	0.0160941	4	0.215479	0.0159243	5	0.2534	0.342618	0.107244
W8TBR5	L-threonine dehydratase (EC 4.3.1.19) (Threonine deaminase)	ilvA	0.875735	0.0619241	4	1.08859	0.0778403	5	0.272509	0.359451	-0.212852
M9KKU3.1 (obsolete)	Elongation factor Tu (Fragment)	tuf	-0.18334	0.0207404	4	-0.0803101	0.00462354	3	0.27739	0.36518	-0.10303
W1X4L6	PTS system fructose-specific EIIBC component (Fragment)	Q69_ECAC1425G2	-0.916171	0.0153382	4	-0.621889	0.197221	4	0.291599	0.380712	-0.294282
I0VQX2.1 (obsolete)	Putative lipoprotein	ECW26_2916	-0.06403	0.0236643	4	0.468241	0.134912	2	0.299684	0.387323	-0.532271
P69776			-0.166296	0.071978	4	0.346154	0.121413	2	0.318869	0.404637	-0.51245
A0A029IHQ5	Quinone oxidoreductase 1 (EC 1.6.5.5)	qorA	-0.378937	0.23291	4	-0.0844157	0.031467	3	0.343006	0.429595	-0.294522
W1X4E4	UDP-N-acetylglucosamine 1-carboxyvinyltransferase, nonfunctional (Fragment)	Q69_ECAC1267G1	-0.409364	0.00338044	4	-0.304277	0.0317175	4	0.343618	0.429662	-0.105087
P0AG84	Uncharacterized oxidoreductase YghA		-0.00514452	0.35679	4	-0.354052	0.101973	5	0.351359	0.437002	0.348907
H4IGV2	5S ribosomal protein L21	rplU	-0.379345	0.842054	4	0.139069	0.0467248	4	0.351761	0.437002	-0.518414
P0ADW3			-0.490324	0.0991257	4	-0.286555	0.0887881	4	0.390314	0.477661	-0.203769
W8T1G2	ATP-binding protein in pho regulon (Nucleoside triphosphate hydrolase) (PhoH-like protein) (Phosphate starvation-inducible protein PhoH, predicted ATPase)	ybeZ	0.14873	0.0494858	4	0.265996	0.0129138	5	0.391892	0.478358	-0.117266
A6T7F4			0.144238	0.0284449	4	0.0305965	0.0486689	5	0.414924	0.501616	0.113642
N4N4Z6.1 (obsolete)	4-aminobutyrate aminotransferase GabT	ECP318673_2936	-0.877613	0.0826263	4	-0.740861	0.00952246	5	0.429716	0.514722	-0.136751
V0UK43.1 (obsolete)	Putative glycerol-3-phosphate regulon repressor (Fragment)	HMPREF1598_1689	-0.0559991	0.0458574	4	0.0304764	0.0122255	5	0.504075	0.589109	-0.0864755
W1ERE1	Glutathione reductase (EC 1.8.1.7)		-0.387614	0.00641634	4	-0.43452	0.0228301	5	0.572237	0.652894	0.0469061
A7ZSA4			-0.308838	0.0137856	4	-0.261075	0.0141033	4	0.592062	0.670892	-0.0477639
W1EX11	Glycerol-3-phosphate dehydrogenase [NAD(P)+] (EC 1.1.1.94)		-0.402833	0.0246659	4	-0.352172	0.0137203	5	0.614495	0.689849	-0.0506608
Q68QS7	Phosphoribosylglycinamide formyltransferase 1 (Fragment)	purN	0.0525869	0.0217057	4	0.00281616	0.021267	4	0.651367	0.722802	0.0497708
A0A0E1LCH6	Protein YrbB	yrbB	0.102786	0.0821512	4	0.171687	0.0144007	5	0.683079	0.752323	-0.0689011
D7XBE3	Cys/Met metabolism PLP-dependent enzyme	HMPREF9552_3986	0.56319	0.0393784	4	0.812317	0.575868	2	0.727351	0.788904	-0.249127
P0ACA3			-0.837856	0.416588	4	-0.711109	0.0540321	5	0.733384	0.792217	-0.126748
P0AF93			0.105499	0.00556874	4	0.116255	0.00126041	5	0.803923	0.843992	-0.0107559
W1F816	Pseudouridine synthase (EC 5.4.99.-)		-0.0487306	0.00916327	4	-0.0259426	0.00895261	2	0.807774	0.843992	-0.0227879
A0A1X8VT33.1 (obsolete)	PfkB carbohydrate kinase family protein	kdgK	0.0829689	0.226017	4	0.139334	0.0466596	2	0.854637	0.883355	-0.0563651
A0A080J843.1 (obsolete)	DNA topoisomerase 4 subunit A	parC	0.4726	0.077433	4	0.51749	0.150641	4	0.858273	0.884735	-0.0448901
A0A064EAC0	Outer membrane protein X	ompX	-0.0350043	0.0857246	4	-0.0569959	0.00372265	5	0.891963	0.909708	0.0219916
D8BR31.1 (obsolete)	Putative bifunctional chitinase/lysozyme (Fragment)	HMPREF9551_73	0.0235524	0.0945548	4	-0.00913368	0.099477	3	0.897538	0.914181	0.0326861
P0A8Y5	Sugar phosphatase YidA		-0.0167224	0.0740376	4	0.000136911	0.0314151	5	0.919886	0.929557	-0.0168593
V0SHF3.1 (obsolete)	ParB-like protein (Fragment)	HMPREF159_198	-1.47907	1.00992	4			0
V0YTF4	TraB pilus assembly protein	HMPREF1611_3289	-1.26858	0.560649	4			0
A0A027ZU77	D-tagatose-1,6-bisphosphate aldolase subunit GatZ		-1.02716	0.152081	4			0
W1F373	Argininosuccinate lyase (EC 4.3.2.1)		0.229055	0.0681267	4			0
V0ZDQ7	Methyl-accepting chemotaxis protein I	HMPREF1611_93	-3.49617	0.259217	4			0
W1FWA7.1 (obsolete)	Cell division protein FtsA	ftsA	-0.624695	0.00375554	4	0.0750534		1			-0.699749
A0A0K4B8I6	Putative zinc-binding dehydrogenase (EC 1.-.-.-)	yahK	-2.28841	0.00851531	4	-0.210146		1			-2.07826
W1ETP7	AsmA protein		-0.415225	0.0352712	4	-0.113661		1			-0.301564
W1ET61	Inosine-5'-monophosphate dehydrogenase (IMP dehydrogenase) (IMPD) (IMPDH) (EC 1.1.1.25)	guaB	0.54917	0.000698485	5	-0.0621352	0.000750993	5	3.37673e-09	1.73147e-06	0.611305
W9AAW6	3-isopropylmalate dehydratase large subunit (EC 4.2.1.33) (Alpha-IPM isomerase) (IPMI) (Isopropylmalate isomerase)	leuC	-2.10269	0.00517422	5	1.3061	0.0184397	5	4.50318e-09	1.73147e-06	-3.40879
S1IMD3	DNA-binding protein	A1WS_3338	0.551991	0.000115241	5	0.133585	0.00030203	5	7.25782e-09	1.86042e-06	0.418406
W1F4C3	3-isopropylmalate dehydratase small subunit (EC 4.2.1.33) (Alpha-IPM isomerase) (IPMI) (Isopropylmalate isomerase)	leuD	-2.09334	0.0137507	5	2.09357	0.0369861	5	1.29732e-08	2.4941e-06	-4.18691
V2R0Q4	Galactitol-specific phosphotransferase enzyme IIB component	G723_3417	-2.32636	0.0343867	5	0.653193	0.0361533	5	4.08222e-08	6.27845e-06	-2.97956
A0A023YWT8	Respiratory nitrate reductase beta chain		-0.17268	0.0170565	5	1.56243	0.00880062	5	5.34531e-08	6.85091e-06	-1.73511
A1AEN2	S-ribosylhomocysteine lyase		0.69924	0.00378109	5	-0.129283	0.00316766	5	9.43859e-08	8.22597e-06	0.828523
W1ESJ1	Autonomous glycyl radical cofactor	grcA	1.81277	0.0249417	5	-0.552113	0.0319216	5	9.58364e-08	8.22597e-06	2.36488
P0AC69			-0.68317	0.00758462	5	0.504629	0.00677923	5	9.62727e-08	8.22597e-06	-1.1878
W1EXC4	Glutamate synthase [NADPH] small chain (EC 1.4.1.13)		-0.518846	0.00362436	5	0.959517	0.0110592	5	1.60343e-07	1.23304e-05	-1.47836
W8T8G2	Phosphoenolpyruvate carboxykinase (ATP) (PCK) (PEP carboxykinase) (PEPCK) (EC 4.1.1.49)	pckA	-1.64029	0.020207	5	0.119964	0.0174565	5	1.77532e-07	1.24111e-05	-1.76025
E1HWN0.1 (obsolete)	Catalase-peroxidase (Fragment)	katG	-1.09458	0.0162621	5	0.726209	0.0289448	5	2.63765e-07	1.49314e-05	-1.82079
P0AEQ3			-0.848413	0.00728681	5	0.301278	0.0110561	5	2.8019e-07	1.49314e-05	-1.14969
W1X2J3	Glutamate 5-kinase (EC 2.7.2.11) (Fragment)	Q69_ECAC1414G1	-1.62197	0.0254777	5	0.191225	0.0203628	5	2.84778e-07	1.49314e-05	-1.8132
P69797			-1.95669	0.0193639	5	-0.208621	0.00572421	5	2.91249e-07	1.49314e-05	-1.74807
A0A026UE97	Thioredoxin/glutathione peroxidase BtuE		-0.854841	0.00448267	5	-0.0098371	0.00613275	5	3.55068e-07	1.68264e-05	-0.845004
V2QJC2	D-tagatose-1,6-bisphosphate aldolase subunit GatY (TBPA) (TagBP aldolase) (EC 4.1.2.4) (D-tagatose-bisphosphate aldolase class II) (Tagatose-bisphosphate aldolase)	gatY	-1.6024	0.00977424	5	0.405531	0.0261661	5	3.71976e-07	1.68264e-05	-2.00793
F4NE19	Outer membrane protein N	ompN	-0.731111	0.00889358	5	0.846536	0.00216571	5	4.42611e-07	1.89093e-05	-1.57765
F8XJU3.1 (obsolete)	D-lactate dehydrogenase	HMPREF9349_5118	1.12119	0.00488273	5	0.33159	0.00589831	5	5.96351e-07	2.31303e-05	0.789603
W8ZFS4	Formate acetyltransferase 1	pflB	0.885633	0.00740352	5	0.116025	0.00435746	5	9.57164e-07	3.50504e-05	0.769608
A0A0K3NLP6	GlnQ protein, subunit of glutamine ABC transporter (EC 3.1.11.-)	glnQ	-0.780748	0.0180884	5	0.407807	0.0111005	5	1.0964e-06	3.8324e-05	-1.18856
W1XDK8	S-adenosylmethionine synthase (Fragment)	Q69_ECAC144G1	1.04133	0.00794526	5	0.134675	0.0032939	5	1.32247e-06	4.42164e-05	0.906655
A0A0K4I6Q5	Glutamate synthase subunit alpha (EC 1.4.1.13)	gltB	-0.372496	0.00554717	5	0.28307	0.004087	5	1.44761e-06	4.63839e-05	-0.655566
W1EZP3	Universal stress protein		1.52483	0.00499202	5	0.448803	0.0117365	5	1.55677e-06	4.6537e-05	1.07603
A1AE82			0.248272	0.00198825	5	-0.153301	0.00174125	5	1.60966e-06	4.6537e-05	0.401573
W8T2X4	Aconitate hydratase B (EC 4.2.1.3) (EC 4.2.1.99) (2-methylisocitrate dehydratase)	EC194V2_3737	-1.76308	0.0118953	5	-0.572238	0.0210457	5	1.63394e-06	4.6537e-05	-1.19084
A0A026UHP8	Peptidase M15		-0.388807	0.0057014	5	0.212995	0.00370097	5	2.38388e-06	6.48264e-05	-0.601801
A0A1E5WWP3	Universal stress protein F	BHF46_1223	-2.19154	0.0390261	5	-0.498582	0.0359377	5	2.44469e-06	6.48264e-05	-1.69296
A0A135PVY0	Uncharacterized protein	HMPREF34_878	1.27869	0.013507	5	0.264668	0.0137749	5	2.56641e-06	6.57856e-05	1.01402
D8AJP0.1 (obsolete)	Dihydroxy-acid dehydratase	ilvD	0.769908	0.00486881	5	1.28295	0.00247597	5	3.04382e-06	7.31467e-05	-0.513045
A0A1Q5ZJ36	Peptidyl-prolyl cis-trans isomerase C	ppiC	-0.983907	0.00976545	5	-0.0323786	0.0163388	5	3.3996e-06	7.72841e-05	-0.951528
A0A028E5F1	Nitrate reductase		0.0416822	0.011764	5	1.56723	0.032372	5	3.47179e-06	7.72841e-05	-1.52555
A7ZX94	Trigger factor		-0.263209	0.000549174	5	-0.0238235	0.00111979	5	3.51748e-06	7.72841e-05	-0.239386
P69786			-0.873892	0.017788	5	0.244483	0.00631275	5	3.63826e-06	7.77172e-05	-1.11837
W8SSA0	3-isopropylmalate dehydrogenase (EC 1.1.1.85) (3-IPM-DH) (Beta-IPM dehydrogenase) (IMDH)	leuB	-1.27328	0.0157764	5	-0.274552	0.0156499	5	4.58608e-06	9.43939e-05	-0.998723
A0A029HIG5	Nitrite reductase [NAD(P)H] small subunit		-0.68617	0.0280789	5	1.88658	0.000475028	2	4.66446e-06	9.43939e-05	-2.57275
W8U1Z9	Dipeptide ABC transporter ATP binding subunit DppF (Dipeptide ABC transporter ATP-binding protein) (Dipeptide transport ATP-binding protein DppF) (Dipeptide transport ATP-binding protein DppF (TC 3.A.1.5.2)) (Dipeptide transporter) (Dipeptide transporter ATP-binding subunit) (EC 3.6.3.-) (Dipeptide/heme ABC transporter ATPase) (Ole(C)_1_L6249) (Peptide ABC transporter ATP-binding protein) (Stage …	dppF	-0.197024	0.0482431	5	1.51777	0.0144134	5	4.88912e-06	9.64035e-05	-1.71479
V0SQK8	DNA-directed RNA polymerase subunit beta' (RNAP subunit beta') (EC 2.7.7.6) (RNA polymerase subunit beta') (Transcriptase subunit beta')	rpoC	-0.279039	0.00230333	5	0.133654	0.00322182	5	5.06009e-06	9.72802e-05	-0.412693
I2WU85	L,D-transpeptidase catalytic domain protein	EC4967_4933	1.00402	0.00836225	5	0.0929261	0.00170568	5	5.36035e-06	0.000100539	0.911094
A0A0J2BWJ5	Peptidase T	pepT	-0.523137	0.0110997	5	0.47264	0.0222309	5	5.70207e-06	0.000104402	-0.995777
S1I8E1	Gamma-glutamyl phosphate reductase (GPR) (EC 1.2.1.41) (Glutamate-5-semialdehyde dehydrogenase) (Glutamyl-gamma-semialdehyde dehydrogenase) (GSA dehydrogenase)	proA	-1.72152	0.0482693	5	-0.0503996	0.0172263	5	6.47649e-06	0.000114164	-1.67112
A0A080J370.1 (obsolete)	Ubiquinone/menaquinone biosynthesis C-methyltransferase UbiE	ubiE	-0.567378	0.0269832	5	0.968985	0.055637	5	6.53212e-06	0.000114164	-1.53636
A0A0K4H1A4	Acetyl-coenzyme A carboxylase carboxyl transferase subunit alpha (ACCase subunit alpha) (Acetyl-CoA carboxylase carboxyltransferase subunit alpha) (EC 2.1.3.15)	accA	-0.194539	0.00246772	5	0.184215	0.00280495	5	7.69403e-06	0.000131482	-0.378754
A7ZUC9			0.109224	0.00951377	5	0.827472	0.00959204	5	7.89235e-06	0.000131939	-0.718247
A0A026V0T8	Aminoacyl-histidine dipeptidase		-1.58736	0.00578581	5	-0.014071	0.0310208	5	8.86979e-06	0.000143101	-1.57329
W1EWI6	Arginine ABC transporter, periplasmic arginine-binding protein ArtI		-0.325551	0.000902371	5	-0.068919	0.00162876	5	8.93218e-06	0.000143101	-0.256632
W8SX42	Sulfite reductase [NADPH] flavoprotein alpha-component (SiR-FP) (EC 1.8.1.2)	cysJ	0.018205	0.00344465	5	0.466805	0.00444735	5	9.55576e-06	0.000149967	-0.4486
V6G3H7	Acetyltransferase component of pyruvate dehydrogenase complex (EC 2.3.1.12)	aceF	0.168335	0.0118657	5	-0.585777	0.00360205	5	9.98687e-06	0.00015146	0.754112
W8U0B3	Phosphofructokinase	pfkB	0.186045	0.00339447	5	-0.181017	0.00197078	5	1.0056e-05	0.00015146	0.367062
A1AIF9			-0.468433	0.00276037	5	-0.0985734	0.00101026	5	1.03825e-05	0.00015146	-0.36986
I0VMK4.1 (obsolete)	Catalase	ECW26_439	-1.28467	0.0079038	5	-0.511033	0.0162353	5	1.04922e-05	0.00015146	-0.773642
A0A0F6BZX3	Peptidylprolyl isomerase		-0.161757	0.00469439	5	0.250598	0.00219139	5	1.06357e-05	0.00015146	-0.412355
W8SY05	Malate synthase (EC 2.3.3.9)	aceB	-0.00416654	0.00385579	5	-0.503188	0.00631181	5	1.09311e-05	0.000152836	0.499021
P0ABK5			0.59624	0.000306239	5	0.293248	0.00119652	5	1.12417e-05	0.000154373	0.302992
P19926	Glucose-1-phosphatase		-1.76451	0.0253247	5	-0.403995	0.00554455	5	1.17701e-05	0.000156795	-1.36052
W1EW10	Molybdopterin molybdenumtransferase (EC 2.1.1.1)		0.100572	0.00242754	5	-0.326137	0.00518461	5	1.18259e-05	0.000156795	0.426709
P16700	Thiosulfate-binding protein		0.255246	0.00199683	5	0.52779	0.00114903	5	1.23467e-05	0.000160925	-0.272543
A0A074F547.1 (obsolete)	Uncharacterized protein	yajG	-0.781066	0.00574214	5	-0.159523	0.00111968	5	1.37478e-05	0.000173312	-0.621543
D8C3Y5.1 (obsolete)	Asparagine synthase (Glutamine-hydrolyzing)	asnB	-0.904471	0.0151792	5	0.0365184	0.0241938	5	1.45155e-05	0.000180039	-0.94099
W8STS0	Acryloyl-CoA reductase (Acrylyl-CoA reductase AcuI) (Alcohol dehydrogenase) (EC 1.1.1.1) (Alcohol dehydrogenase class-3) (EC 1.1.1.284) (Oxidoreductase) (Oxidoreductase, Zn-dependent and NAD(P)-binding) (Putative acryloyl-CoA reductase) (Putative acrylyl-CoA reductase AcuI) (EC 1.3.1.84) (Putative zinc-binding dehydrogenase) (EC 1.6.5.-) (Quinone oxidoreductase)	acuI	-0.0793725	0.0039169	5	0.350395	0.00452134	5	1.58785e-05	0.000193818	-0.429767
A1AJE9			0.243945	0.00147978	5	1.89007	0.0212085	5	1.66392e-05	0.00019993	-1.64612
P21599	Pyruvate kinase II		0.242522	0.00815331	5	0.808963	0.00241391	5	1.74236e-05	0.000206134	-0.566441
A0A0A0G1J0	Lipoyl synthase (EC 2.8.1.8) (Lip-syn) (LS) (Lipoate synthase) (Lipoic acid synthase) (Sulfur insertion protein LipA)	lipA	-0.418904	0.0278831	5	1.27739	0.0678645	5	1.7952e-05	0.000209168	-1.69629
A0A0A0FPD5.1 (obsolete)	Outer membrane protein (Porin)	EL77_268	-0.470886	0.0210715	5	1.05703	4.77928e-05	2	1.9538e-05	0.00022425	-1.52791
A0A0E0U5J9	D-ribose-binding periplasmic protein	rbsB	-1.56516	0.013303	5	-0.259857	0.0456208	5	2.00729e-05	0.000227001	-1.30531
A0A073HKX9	PPC domain-containing protein		0.171314	0.00301259	5	-0.242863	0.000707488	5	2.24574e-05	0.000248504	0.414176
B1J0Z5	Esterase FrsA		-1.27793	0.00621821	5	0.0148219	0.0301309	5	2.26206e-05	0.000248504	-1.29275
A0A557WIM2.1 (obsolete)	Aspartate 1-decarboxylase	panD	0.47901	0.00368881	5	0.0287328	0.00090847	5	2.50529e-05	0.000267948	0.450277
E9TEY4	Aldehyde-alcohol dehydrogenase (EC 1.1.1.1) (EC 1.2.1.1) (Fragment)	adhE	0.122546	0.024463	5	1.72197	0.00187125	5	2.50875e-05	0.000267948	-1.59943
W1G6P4.1 (obsolete)	Superoxide dismutase [Fe]		-0.846955	0.0773965	5	1.92195	0.00161957	3	2.58328e-05	0.000269221	-2.76891
V0XGE5	Isoleucine--tRNA ligase (EC 6.1.1.5) (Isoleucyl-tRNA synthetase) (IleRS)	ileS	-0.294281	0.00838065	5	0.611626	0.0226194	5	2.59068e-05	0.000269221	-0.905906
A1AGT8			0.317431	0.00418218	5	-0.0694547	0.00150226	5	2.63107e-05	0.000269772	0.386885
D8AV24.1 (obsolete)	Sulfurtransferase	HMPREF9541_4677	0.00617713	0.0197907	5	0.894452	0.0224629	5	2.68115e-05	0.000271291	-0.888275
P0A9S5	Glycerol dehydrogenase		0.142294	0.0175604	5	0.89635	0.0132577	5	2.78922e-05	0.00027856	-0.754056
A1A8Z8			-0.0541878	0.0185752	5	-0.828134	0.00498622	5	2.91155e-05	0.000287049	0.773947
P0AB28			0.0023039	0.00107484	5	0.298727	0.00257537	5	3.40708e-05	0.000331651	-0.296423
A7ZQK6	Sulfite reductase [NADPH] hemoprotein beta-component		-0.106018	0.0101181	5	0.61387	0.0200901	5	3.53905e-05	0.000340191	-0.719888
W1F3D6	Acetolactate synthase (EC 2.2.1.6)		-1.53246	0.131214	5	0.524412	0.11833	5	3.67828e-05	0.00034921	-2.05688
H4LAA3	Glutaredoxin, GrxB family	grxB	0.167895	0.0104971	5	-0.3557	0.00584748	5	3.80904e-05	0.000357214	0.523596
V2QQ29	Cytosine deaminase	G723_3979	-1.92665	0.0521154	5	0.194371	0.00594688	5	3.92994e-05	0.000364111	-2.12102
P0A9C5			-1.21125	0.00104239	5	-0.659313	0.0073681	5	4.05642e-05	0.000367585	-0.551933
A0A0K4BIB3	tRNA-specific 2-thiouridylase MnmA (EC 2.8.1.13)	mnmA	-1.12688	0.0238763	5	-0.106136	0.00490899	5	4.06303e-05	0.000367585	-1.02074
P76372	Chain length determinant protein	wzzB	-0.206108	0.00277882	5	0.0905852	0.00116864	5	4.2434e-05	0.000378411	-0.296693
P76014	PEP-dependent dihydroxyacetone kinase, ADP-binding subunit DhaL		-0.671024	0.0464835	5	0.518329	0.0137178	4	4.28111e-05	0.000378411	-1.18935
P0AFP6			-0.279264	0.00462914	5	0.0933017	0.00406317	5	4.46982e-05	0.000390601	-0.372565
W8ZXG9	ATP-dependent zinc metalloprotease FtsH (EC 3.4.24.-)	mrsC	-0.11986	0.00105766	5	0.206982	0.00392056	5	4.73708e-05	0.00040533	-0.326842
W1EQV9	Phospho-2-dehydro-3-deoxyheptonate aldolase (EC 2.5.1.54)		0.512187	0.00463233	5	0.139692	0.0018369	5	4.74378e-05	0.00040533	0.372495
P0AC55			-2.34	0.0437102	5	-1.03653	0.00715555	5	4.94277e-05	0.000413394	-1.30347
W8ZDG1	Lipoprotein	metQ	-0.230864	0.0044844	5	0.0874893	0.00206328	5	4.94567e-05	0.000413394	-0.318353
P09120			-0.551135	0.00907437	5	0.253382	0.000359329	5	5.00082e-05	0.000413509	-0.804517
A0A167ACZ8.1 (obsolete)	Uncharacterized protein	ygiW	1.56524	0.0351801	5	-0.040828	0.00422977	5	5.48993e-05	0.000449123	1.60607
P0AAI5			-0.422841	0.00574147	5	-0.0463935	0.0037528	5	5.56314e-05	0.000450321	-0.376447
A0A0A6GTF7	Formate C-acetyltransferase	pflB	0.94891	0.0204915	5	0.0826503	0.0312057	5	6.08772e-05	0.000487651	0.86626
P39177	Universal stress protein UP12		-0.782845	0.0143595	5	0.179961	0.0010391	5	6.4783e-05	0.000513589	-0.962806
D7Y3G0	2',3'-cyclic-nucleotide 2'-phosphodiesterase (EC 3.1.4.16) (Fragment)	cpdB	-0.924979	0.00425122	5	0.225186	0.0148081	4	6.94495e-05	0.000544966	-1.15017
A0A376V7H6	Curved DNA-binding protein	cbpA	1.26354	0.0134347	5	0.687828	0.00463568	5	7.40888e-05	0.000575498	0.575714
A0A026UKM7	NADH-quinone oxidoreductase subunit F		-0.706386	0.0102033	5	0.122236	0.02755	5	7.58962e-05	0.000583641	-0.828622
V8K4U8	PTS galactitol transporter subunit IIA	V415_17365	-1.20258	0.0676424	5	0.753475	0.00183733	5	7.72614e-05	0.000587377	-1.95605
A0A0K5JW88	6 kDa chaperonin (GroEL protein) (Protein Cpn6)	groL	0.233167	0.000387533	5	0.138575	0.000109019	5	7.79095e-05	0.000587377	0.0945926
A1ABQ2	Threonine--tRNA ligase		-0.323584	0.00844341	5	0.189464	0.00118681	5	8.04864e-05	0.000600913	-0.513047
A0A161ZCZ8.1 (obsolete)	5S ribosomal protein L27	rpmA	0.226088	0.00116242	5	0.0595944	0.000928239	5	8.14356e-05	0.000602154	0.166494
A1A7K9			-0.617791	0.00636034	5	-0.236183	0.00197241	5	8.49726e-05	0.000622323	-0.381608
P0A6A3			0.126031	0.00900917	5	0.655524	0.00168511	5	8.90428e-05	0.000640648	-0.529493
A7ZTU6			-0.491536	0.00385496	5	-0.182648	0.00169773	5	8.91409e-05	0.000640648	-0.308888
T9ERC0	Glutamate/aspartate periplasmic-binding protein	G943_178	-0.795912	0.00117039	5	-0.580947	0.00248869	5	9.5149e-05	0.000676486	-0.214965
W1F303	Acriflavine resistance protein A (AcrA)		-0.441117	0.00466631	5	-0.0663912	0.000873058	5	9.65901e-05	0.000676486	-0.374726
A7ZHZ7			-1.09955	0.0154514	5	0.26301	0.0582353	5	9.80234e-05	0.000676486	-1.36256
P0AED0			-0.377076	0.00316414	5	-0.0673976	0.000645546	5	9.82366e-05	0.000676486	-0.309678
W8SRP0	Ferrous iron transporter (Inactive ferrous ion transporter EfeUOB) (Inactive ferrous ion transporter periplasmic protein EfeO) (Iron ABC transporter substrate-binding protein) (Iron uptake system component EfeO) (Iron uptake system protein EfeO) (Protein ycdO)	efeO	0.712348	0.0691524	5	-1.16474	0.00321476	5	9.8526e-05	0.000676486	1.87709
W8T9X6	DUF945 domain-containing protein (GTP-binding protein YdgA) (Putative GTP-binding protein)	ydgA	-0.349807	0.00507044	5	0.0149578	0.00563806	5	0.000100213	0.00068198	-0.364765
A0A023YTK9	Protein translocase subunit SecD		-0.337343	0.0119812	5	0.126713	0.00556804	5	0.000104269	0.000703361	-0.464056
W1EW77	5S ribosomal protein L31 type B	rpmE2	-0.605454	0.00487785	5	-0.276374	0.00182599	5	0.00010612	0.000709618	-0.32908
P39831	NADP-dependent 3-hydroxy acid dehydrogenase YdfG		-0.0811586	0.00555777	5	0.236386	0.00301293	5	0.000119185	0.000790112	-0.317544
A0A028AQR9	Histidine ABC transporter substrate-binding protein HisJ		-1.59947	0.0200022	5	-0.643277	0.000998283	5	0.000122831	0.000807324	-0.95619
W1HDL6	Phosphotransferase system, phosphocarrier protein HPr		-0.281605	0.00259217	5	-0.058039	0.001765	5	0.000129117	0.000837526	-0.223566
H5MW06.1 (obsolete)	Colicin I receptor	cirA	2.1631	0.292284	5	-1.36378	0.00140819	5	0.000129683	0.000837526	3.52688
I2UBL3	Dipeptide ABC transporter, periplasmic dipeptide-binding protein DppA	dppA	-0.484146	0.0069887	5	0.06336	0.000116897	5	0.000130693	0.000837526	-0.547506
W9AC40	UDP-sugar hydrolase (5'-nucleotidase)	ushA	-0.361906	0.00437107	5	-0.0487223	0.00432388	5	0.000136134	0.000865185	-0.313183
M9F0R9.1 (obsolete)	Copper-translocating P-type ATPase (Fragment)	EC17475_463	-0.935151	0.0939735	5	0.48369	0.0861705	5	0.000140231	0.000883916	-1.41884
A0A0K4URN6	Methionine synthase (EC 2.1.1.13) (5-methyltetrahydrofolate--homocysteine methyltransferase)	metH	-0.615513	0.0338277	5	0.13408	0.0168043	5	0.00014334	0.000896163	-0.749594
A0A023Z1F0	Phosphoenolpyruvate-protein phosphotransferase		-0.175934	0.0016199	5	0.0259718	0.00211285	5	0.000150753	0.00093491	-0.201906
A0A0G3HI44.1 (obsolete)	Oligopeptide transporter subunit protein	oppA	0.271452	0.00964809	5	0.7436	0.00127817	5	0.000162968	0.00100258	-0.472148
A7ZRS4	3,4-dihydroxy-2-butanone 4-phosphate synthase		0.292205	0.157562	5	-2.23124	0.0129694	5	0.000166147	0.00100533	2.52345
W1XFN4	S-(hydroxymethyl)glutathione dehydrogenase (EC 1.1.1.284) (Fragment)	Q69_ECAC138G4	-1.14112	0.00675412	5	0.634107	0.0129	3	0.000166372	0.00100533	-1.77522
D7X4P6	Enoyl-[acyl-carrier-protein] reductase (NADH) (EC 1.3.1.9) (Fragment)	fabI	-0.197445	0.00442709	5	-0.490444	0.00182463	5	0.000167337	0.00100533	0.292998
W1F215	Fumarate reductase flavoprotein subunit (EC 1.3.5.4)		0.196851	0.026621	5	2.0144	0.138541	5	0.000170916	0.00101887	-1.81755
W1EZD6	Transcription elongation factor GreA (Transcript cleavage factor GreA)	greA	-0.362416	0.00601976	5	0.0186675	0.00131645	5	0.00017521	0.00103644	-0.381083
A0A074PT96	Methylenetetrahydrofolate reductase		0.910192	0.0113146	5	0.238737	0.00123874	5	0.000179351	0.00105283	0.671456
D8ALJ6.1 (obsolete)	PQQ enzyme repeat protein	HMPREF9541_1639	0.501257	0.0965665	5	-1.35775	0.00138011	5	0.000185708	0.00108189	1.85901
A0A377BWW2	Cell division protein ZipA	zipA_1	0.113042	0.00797952	5	0.482043	0.00598899	5	0.000215098	0.00123441	-0.369001
A0A070UZM4	Antigen 43	AC16_114	-3.17789	0.0566229	5	1.19412	0.538248	5	0.000223111	0.00127091	-4.37201
A1AJ82			-0.501783	0.00104935	5	-0.129013	0.00705421	5	0.000246924	0.00139621	-0.372771
A0A0J2EWU6	Dihydroorotate dehydrogenase (quinone) (EC 1.3.5.2) (DHOdehase) (DHOD) (DHODase) (Dihydroorotate oxidase)	pyrD	0.332319	0.00835951	5	0.778907	0.0132703	5	0.000255537	0.00143436	-0.446588
W1F229	2,3-dihydro-2,3-dihydroxybenzoate dehydrogenase [enterobactin] siderophore (EC 1.3.1.28)		0.579792	0.16999	5	-1.7616	0.0162125	5	0.000264772	0.00147543	2.34139
A0A5B7MQJ1	DUF3313 domain-containing protein	B9X35_1425	-0.789848	0.0306401	5	0.00279656	0.00728687	5	0.000268076	0.0014831	-0.792644
A1AG69	Polyribonucleotide nucleotidyltransferase		-0.375661	0.0037532	5	-0.0927823	0.00520566	5	0.000281862	0.00154823	-0.282879
A7ZPK7	Glutamate--tRNA ligase		-0.0768916	0.0132169	5	0.425736	0.00249894	5	0.000287924	0.00157031	-0.502627
A0A0E1L8P7	D-alanyl-D-alanine carboxypeptidase (EC 3.4.16.4)	dacA	-0.0971865	0.00115158	5	0.0328904	0.000795003	5	0.000306444	0.00165955	-0.130077
A0A028A3A5	Isochorismate synthase		0.740292	0.176877	5	-1.45343	0.00806255	5	0.000336986	0.00181218	2.19372
A7ZYL0	Phosphoserine aminotransferase		0.189887	0.00516267	5	-0.0808693	0.00178133	5	0.000345821	0.00184678	0.270756
W1X0P7	PTS-dependent dihydroxyacetone kinase, dihydroxyacetone-binding subunit dhaK	Q69_ECAC148G2	-1.43586	0.00245635	5	-0.244853	0.0565911	5	0.000393751	0.00208824	-1.19101
A1A7C2	2-isopropylmalate synthase		-1.378	0.0338458	5	-0.638293	0.00519389	5	0.000398238	0.00209757	-0.739705
A0A167D7W7.1 (obsolete)	Histidine ABC transporter substrate-binding protein HisJ	XF28_3735	-0.529016	0.00434976	5	-0.20428	0.000204147	5	0.000422916	0.0022124	-0.324736
P0ACJ0			-0.111036	0.00528996	5	0.152156	0.00182969	5	0.00043187	0.0022412	-0.263192
B1B6S8	Metal-binding protein yodA (Fragment)	yodA	0.253198	0.00284116	5	0.0512124	0.0024288	5	0.000436002	0.0022412	0.201985
W8TB76	Glycine--tRNA ligase beta subunit (EC 6.1.1.14) (Glycyl-tRNA synthetase beta subunit) (GlyRS)	glyS	-0.230091	0.00256518	5	-0.0594878	0.00120368	5	0.000439249	0.0022412	-0.170604
P09127	Protein HemX		-0.370202	0.00992033	5	-0.0105289	0.00346864	5	0.000440079	0.0022412	-0.359673
A0A2S8JSG3	Selenide, water dikinase	selD	-0.0260378	0.00944767	5	0.324153	0.00672926	5	0.000464522	0.00234269	-0.350191
P0A870	Transaldolase B		-0.0754074	0.00372505	5	-0.29749	0.0015103	5	0.000471251	0.00234269	0.222083
A0A069XJ44	Protein ydgH	ydgH	0.352584	0.0155555	5	0.839158	0.0026074	5	0.000472313	0.00234269	-0.486574
B1IVF1			-0.988204	0.0384005	5	-0.2688	0.0167077	5	0.00047524	0.00234269	-0.719404
E7IFG8.1 (obsolete)	UDP-glucose 4-epimerase	galE	-0.0483363	0.0306393	5	-0.673906	0.0123686	5	0.000517531	0.00251887	0.62557
A7ZV11			0.230461	0.000667692	5	0.112574	0.00126763	5	0.000546578	0.00263631	0.117887
A0A1X3IGI2	Osmotically-inducible protein Y	osmY_2	-0.0909467	0.0212454	5	-0.75854	0.00082117	5	0.000551434	0.00263631	0.667594
A0A037YHW8	Enterobactin outer-membrane receptor		0.845543	0.207942	5	-1.20752	0.000854777	5	0.000551946	0.00263631	2.05306
A0A064DA94	Universal stress protein	uspA	-0.439811	0.0032334	5	-0.170547	0.00041017	5	0.000567541	0.00269407	-0.269264
F0JPH2	Phosphoglycerate kinase	pgk	0.0696288	0.00465618	5	0.373672	0.000136644	5	0.000602855	0.0028268	-0.304043
D8EEI1	Uncharacterized protein (Fragment)	HMPREF9346_4955	-0.00852744	0.00724392	5	0.321692	0.00437718	4	0.000606761	0.00282788	-0.330219
H4LC48	Mono-oxygenase	ECDEC2E_1871	0.318334	0.00468922	5	0.0838243	0.00330974	5	0.000622258	0.00288263	0.23451
A1AD13			0.113746	0.0460116	5	-0.867702	0.00563194	5	0.000643203	0.00296182	0.981449
A0A4C1SJP7	Rod shape-determining protein MreB	mreB	-0.280903	0.00234044	5	-0.0932937	0.00286247	5	0.000652878	0.00298847	-0.187609
S1IJ71	Putative glucose-6-phosphate 1-epimerase (EC 5.1.3.15)	A1WS_2364	0.0199727	0.0082572	5	0.325796	0.00565363	5	0.000664891	0.00302545	-0.305823
A0A0D7M0J7	Aldehyde-alcohol dehydrogenase	adhE	-0.0989991	0.079098	5	1.08933	2.53164e-05	3	0.000700613	0.00315136	-1.18833
W8ZNF9	Transcription termination/antitermination protein NusA	nusA	-0.0898201	0.00117985	5	0.0942807	0.00299146	5	0.000700758	0.00315136	-0.184101
W1WQG9	Bifunctional purine biosynthesis protein PurH (Fragment)	Q69_ECAC1988G1	0.153728	0.00130137	5	-0.00313108	0.00244397	5	0.000712033	0.00317567	0.156859
A0A029IE54	Pyruvate dehydrogenase E1 component		0.0669705	0.0153034	5	-0.483246	0.00183552	5	0.000714422	0.00317567	0.550216
A0A090HVM7	dTDP-glucose 4,6-dehydratase (EC 4.2.1.46)	rmlB	-0.635167	0.0215437	5	-0.00576192	0.00185664	5	0.000775319	0.00342655	-0.629405
W9AL01	Bacterioferritin (EC 1.16.3.1)	EC958_373	-0.539182	0.242583	5	1.4516	0.00271714	5	0.000848196	0.00372722	-1.99078
V2S1G3	Phosphoenolpyruvate carboxylase (PEPC) (PEPCase) (EC 4.1.1.31)	ppc	0.14797	0.0130907	5	0.534775	0.00181532	5	0.000867565	0.00378961	-0.386805
P0AE08			0.0476676	0.00334916	5	-0.147817	0.000466904	5	0.00087225	0.00378961	0.195485
W1X7W1	Ferritin (EC 1.16.3.2) (Fragment)	Q69_ECAC845G1	0.442831	0.0938914	5	2.88364	0.506613	5	0.00089123	0.00385031	-2.44081
A1AHI0			-0.518639	0.0159284	5	-0.0302631	0.0234247	5	0.000901842	0.00387439	-0.488376
W8T9D8	FAD-binding 9 siderophore-interacting domain protein (FMN reductase) (Iron-chelator utilization protein) (NADPH-dependent ferric siderophore reductase) (NADPH-dependent ferric-chelate reductase) (EC 1.16.1.9) (Putative siderophore interacting protein) (Siderophore-interacting FAD-binding domain protein) (Siderophore-interacting protein)	yqjH	-0.174006	0.056333	5	-1.15956	0.00636296	5	0.000919363	0.00390602	0.985554
E9XL31	Gram-negative porin	ERFG_111	0.219417	0.00140556	5	0.333269	0.000802146	5	0.000989038	0.00417896	-0.113852
W1W231	Protease 7	Q69_ECAC2816G2	0.583964	0.0235287	5	-0.0343454	0.00265465	5	0.00102988	0.0043159	0.618309
G0F3J1	Phosphoenolpyruvate synthase (PEP synthase) (EC 2.7.9.2) (Pyruvate, water dikinase)	ppsA	-0.487446	0.0302136	5	-1.02077	0.0189585	5	0.00103267	0.0043159	0.533322
W1EZE8	Uncharacterized ABC transporter, periplasmic component YrbD		-0.372646	0.0293179	5	0.144307	0.0171144	5	0.00104775	0.00435523	-0.516953
P0AD61			-0.0315873	0.00641047	5	0.241728	0.00668378	5	0.00107478	0.00444358	-0.273316
G0FG74	Phosphoribosylformylglycinamidine synthase (FGAM synthase) (FGAMS) (EC 6.3.5.3) (Formylglycinamide ribonucleotide amidotransferase) (FGAR amidotransferase) (FGAR-AT)	purL	-0.138102	0.00323359	5	0.0783182	0.00524033	5	0.00117715	0.00484078	-0.21642
K4W768	Glutamine--tRNA ligase (EC 6.1.1.18) (Fragment)	ECO9634_5153	-0.173529	0.00587432	5	0.0428256	0.00267025	5	0.0012076	0.00491884	-0.216354
A1AHM2			1.02296	0.196991	5	-0.611177	0.00191197	5	0.00120892	0.00491884	1.63413
W1WNG7	Uridine phosphorylase (EC 2.4.2.3)	Q69_ECAC1872G6	-0.432124	0.00360078	5	-0.217964	0.00485657	5	0.00124312	0.00503135	-0.21416
A0A023Z0P6	Putative dye-decolorizing peroxidase (DyP), YfeX-like subgroup		0.227369	0.00488906	5	0.430975	0.00152799	5	0.00127939	0.00515107	-0.203606
I2WFW6	ATP-dependent chaperone protein ClpB	clpB	0.714201	0.00429136	5	0.52524	0.00131763	5	0.00132896	0.00532276	0.188961
W8ZM47	Cytoskeleton protein RodZ	yfgA	-0.197286	0.0104337	5	0.12246	0.00897815	5	0.00135118	0.00538248	-0.319746
A0A0D8WFQ2	Branched chain amino acid ABC transporter substrate-binding protein	livk	-0.084329	0.00280508	5	0.0727478	0.00110322	5	0.00135787	0.00538248	-0.157077
A0A1X8VSJ1.1 (obsolete)	Tryptophan--tRNA ligase	trpS	0.204488	0.00734104	5	-0.0869619	0.00887637	5	0.00137254	0.00541275	0.29145
P0ADN2			0.0988548	0.001937	5	0.244807	0.0021523	5	0.00139402	0.0054694	-0.145952
A0A3W4GHN3	Glucose-specific enzyme IIA component of PTS	crr	-0.0774575	0.0011408	5	0.0226821	0.000797112	5	0.00142061	0.00554542	-0.10014
V6FWI1	Lipoprotein bor	bor	0.798652	0.0189745	5	1.22265	0.00366568	5	0.00148137	0.00575341	-0.423998
U9ZA84	Type-1 fimbrial protein, A chain	HMPREF1599_416	-1.89047	0.235278	5	-0.163446	0.0284576	5	0.00167423	0.00646974	-1.72702
P0A9G6	Isocitrate lyase		-0.484515	0.0295151	5	-0.95104	0.00812062	5	0.00170009	0.00651845	0.466525
W1EVD4	Multidrug resistance protein MdtE		2.3355	0.138213	5	1.07896	0.00269899	5	0.00170378	0.00651845	1.25654
D6HVW9	TonB_C domain-containing protein	ECCG_1693	-0.0798559	0.14861	5	-1.21694	0.0200945	4	0.0017141	0.00652546	1.13708
A7ZQ49			0.131091	0.00151506	5	0.0175185	0.00115561	5	0.00172507	0.00653486	0.113573
A1AHF5	ADP-L-glycero-D-manno-heptose-6-epimerase		0.0744298	0.00483685	5	-0.138247	0.00128514	5	0.00174236	0.00656802	0.212677
G3LXY3	Protein RecA (Recombinase A) (Fragment)	recA	-0.566894	0.0287909	5	-0.0883237	0.011761	5	0.00180542	0.00674889	-0.47857
A0A080IKP6	2,3-bisphosphoglycerate-independent phosphoglycerate mutase (BPG-independent PGAM) (Phosphoglyceromutase) (iPGM) (EC 5.4.2.12)	gpmI	0.107003	0.0404094	5	0.665351	0.0148192	5	0.0018079	0.00674889	-0.558348
A0A029LAD4.1 (obsolete)	Delta-aminolevulinic acid dehydratase (Fragment)	AC56_5392	0.282527	0.0130197	5	-0.115809	0.0208367	5	0.00187611	0.00696954	0.398336
A1AHR4			-0.368702	0.00548572	5	-0.154689	0.000935352	5	0.00188513	0.00696954	-0.214013
W8ZSS9	Valine--tRNA ligase (EC 6.1.1.9) (Valyl-tRNA synthetase) (ValRS)	valS	-0.0853073	0.00416884	5	0.100862	0.000708929	5	0.00190148	0.00699636	-0.186169
A0A0D8WGN2	Galactose-1-phosphate uridylyltransferase	galT	0.124127	0.020023	5	-0.282882	0.0031133	4	0.00201256	0.00736982	0.40701
P0A9T0			-0.0531281	0.00475759	5	-0.238254	0.00164583	5	0.00206828	0.00753793	0.185126
P66828	Superoxide dismutase [Mn]		0.193729	0.17813	5	-1.16006	0.00446321	5	0.00209595	0.00760277	1.35379
A0A023YVV5			-0.0012258	0.00581726	5	0.967588	0.0879616	5	0.00210722	0.00760776	-0.968814
P0A9B2			0.0012192	0.00668766	5	0.239345	0.00175738	5	0.00215707	0.00775134	-0.238125
A7ZJE2	6-phosphogluconolactonase		0.232095	0.00634408	5	0.00370716	0.00156536	5	0.00224487	0.00799215	0.228388
A7ZNH9			-0.392778	0.0406928	5	0.126357	0.0210029	5	0.00227823	0.00807354	-0.519136
A0A080G3L8	Autoinducer 2-binding protein lsrB	AD4_1841	-0.796036	0.0145017	5	-0.432496	0.0158228	5	0.00229259	0.00808716	-0.36354
Q83RR0	Virulence transcriptional regulatory protein PhoP		-0.527349	0.008688	5	-0.280137	0.00324558	5	0.00231021	0.0081121	-0.247212
Q08JA8	APH(3') family aminoglycoside O-phosphotransferase (Aminoglycoside 3'-phosphotransferase) (EC 2.7.1.95) (Aminoglycoside 3'-phosphotransferase (APH) kanamycin/neomycin resistance protein) (Aminoglycoside O-phosphotransferase APH(3')-IIa) (Aminoglycoside phosphotransferase) (Aminoglycoside-3'-O-phosphotransferase) (Kanamycin phosphotransferase type II (Aph(3')-IIa)) (Kanamycin resistance protein)	aph	0.137813	0.00152075	5	-0.096282	0.00693946	5	0.00233594	0.00816517	0.234095
A0A029HYN5	Glutamate dehydrogenase		-0.515098	0.00250509	5	-0.353953	0.00365081	5	0.00250604	0.00872011	-0.161146
P06996	Outer membrane porin C	ompC	0.150625	0.00346677	5	0.324324	0.00376128	5	0.00257879	0.00893282	-0.173699
U9ZD74	Isoaspartyl dipeptidase (EC 3.4.19.-)	HMPREF1599_489	0.278121	0.0586295	5	0.948711	0.014617	5	0.00262899	0.00906589	-0.670589
W1F276	Chaperone protein HscA (Hsc66)	hscA	0.153042	0.0224556	5	0.602596	0.000597638	5	0.00269911	0.00926616	-0.449554
A0A073HA63	NADP-dependent malic enzyme	maeB	-0.88231	0.0184522	5	-0.529754	0.0119328	5	0.00272385	0.00930953	-0.352556
P0AF28			-0.690844	0.0233605	5	-0.293333	0.015394	5	0.00274798	0.00935044	-0.397512
A7ZSK1			-0.0524973	0.00581614	5	0.163056	0.00567155	5	0.00280839	0.00951389	-0.215553
D8E2M2	Transaldolase (EC 2.2.1.2)	tkt	-0.0381016	0.0178854	5	-0.396862	0.00400499	5	0.00289032	0.00972905	0.358761
A0A0H3NGY1			-0.623845	0.0317538	5	-0.140812	0.0266042	5	0.00289721	0.00972905	-0.483033
P0A9V1			-0.733574	0.0340141	5	-0.280319	0.0100839	5	0.00292114	0.00976678	-0.453254
W8ZZA6	Aspartate--ammonia ligase (EC 6.3.1.1) (Asparagine synthetase A)	asnA	-1.56657	0.290097	5	-0.0883741	0.0508199	3	0.00294449	0.00980222	-1.47819
P75915	Chaperone protein YcdY		-0.303424	0.0161108	5	0.0641434	0.0179945	5	0.00296975	0.00984371	-0.367567
P64581			-0.323451	0.00853154	5	-0.0956842	0.00276125	5	0.00302341	0.00997855	-0.227767
A1AGK7			0.0594197	0.000368726	5	0.00619156	0.000358591	5	0.00310634	0.0102084	0.0532281
P0AB14			0.301585	0.0272483	5	0.704592	0.0145329	5	0.00312386	0.0102223	-0.403007
A1AEW7			0.234876	0.00715715	5	0.486431	0.000766331	5	0.00320829	0.0104159	-0.251555
A1AJG3			-0.552615	0.0189084	5	-0.190946	0.0044903	5	0.00322661	0.0104159	-0.361669
A0A135PUP6	Phosphate acetyltransferase	HMPREF34_928	0.252353	0.0124618	5	0.522504	0.00654943	5	0.00323002	0.0104159	-0.270151
W8SU61	3-methyl-2-oxobutanoate hydroxymethyltransferase (EC 2.1.2.11) (Ketopantoate hydroxymethyltransferase) (KPHMT)	panB	-0.0413113	0.00530695	5	0.3837	0.0270543	5	0.00323719	0.0104159	-0.425012
A7ZK21			-0.345309	0.0119129	5	-0.067954	0.00204544	5	0.00332808	0.0106637	-0.277355
H4L721	Chaperone protein DnaK (HSP7) (Heat shock 7 kDa protein) (Heat shock protein 7)	dnaK	0.59202	0.00432674	5	0.432262	0.00151604	5	0.00341918	0.0109102	0.159758
V9GZW2	Multifunctional fusion protein [Includes: Indole-3-glycerol phosphate synthase (IGPS) (EC 4.1.1.48); N-(5'-phosphoribosyl)anthranilate isomerase (PRAI) (EC 5.3.1.24)]	trpC	-0.256727	0.0450909	5	0.297414	0.0208445	4	0.00352036	0.0111866	-0.554141
W1F0F3	Putative sugar ABC transport system, periplasmic binding protein YtfQ		0.455579	0.137423	5	-0.574078	0.00294553	5	0.00355593	0.0112531	1.02966
A1AGK5			0.185428	0.00157427	5	0.093136	0.000744823	5	0.00363128	0.0114445	0.0922918
A7ZSJ1			0.178293	0.0048748	5	0.0117655	0.00188172	5	0.00397463	0.0124755	0.166528
A0A073I338	Ribonuclease I	rna	0.49532	0.0147779	5	0.21943	0.00670833	5	0.00399254	0.0124807	0.27589
V6G1P6	Methionine--tRNA ligase (EC 6.1.1.1) (Methionyl-tRNA synthetase) (MetRS)	metG	0.0213233	0.00389195	5	-0.154286	0.000493217	5	0.00405353	0.0126201	0.175609
P0AFD1			-0.351622	0.114946	5	0.56845	0.0766625	4	0.00418684	0.0129684	-0.920072
Q83IY4	Glutamine--fructose-6-phosphate aminotransferase [isomerizing]		0.330958	0.0142397	5	0.042178	0.00261728	5	0.00419912	0.0129684	0.28878
B1LFS3	Argininosuccinate synthase		-0.301447	0.0025921	5	-0.108288	0.00685756	5	0.004361	0.0134144	-0.193159
A0A148HV00	5S ribosomal protein L17	rplQ	0.353351	0.00957858	5	0.117348	0.00202701	5	0.00448005	0.0137257	0.236003
V8FMH8.1 (obsolete)	OBG-type G domain-containing protein (Fragment)	Q458_175	-0.464571	0.0283092	5	-0.046978	0.013287	4	0.00453972	0.0138486	-0.417593
N3KHE5.1 (obsolete)	GMP synthase [glutamine-hydrolyzing]	guaA	-0.121244	0.0160185	5	-0.425315	0.00340037	5	0.00455618	0.0138486	0.304071
V8K0P4	NADH-quinone oxidoreductase (EC 7.1.1.-)	V415_1992	-0.827982	0.15271	5	0.123127	0.0379776	5	0.00459175	0.0138718	-0.951109
A0A2X1MZ94	Glucans biosynthesis protein G	mdoG_1	-0.202219	0.00578199	5	-0.0245919	0.00239064	5	0.00460037	0.0138718	-0.177627
A0A136XBB7	Oxidoreductase (Putative aldo/keto reductase) (EC 1.1.1.-)	iolS	-0.0151671	0.0034601	5	-0.196175	0.00632229	5	0.00461791	0.0138718	0.181008
P0AC41			-1.42805	0.00889486	5	-0.960504	0.0377764	5	0.00471759	0.0140614	-0.46755
W1FTV5.1 (obsolete)	Enolase	eno	0.337369	0.00872697	5	0.551528	0.00512989	5	0.0047608	0.0141353	-0.214159
W1X9I3	High-affinity zinc transporter ATPase (Fragment)	Q69_ECAC1178G1	-0.572143	0.0195698	5	-0.219368	0.0181559	5	0.00480174	0.0142021	-0.352775
W8ZDX3	Bifunctional aspartokinase/homoserine dehydrogenase [Includes: Aspartokinase (EC 2.7.2.4); Homoserine dehydrogenase (EC 1.1.1.3)]	thrA	0.0515146	0.0178959	5	-0.293263	0.000825324	5	0.00488221	0.0143847	0.344778
W1F4J3	Ribosomal RNA small subunit methyltransferase I (EC 2.1.1.198) (16S rRNA 2'-O-ribose C142 methyltransferase) (rRNA (cytidine-2'-O-)-methyltransferase RsmI)	rsmI	-0.471197	0.0167555	5	-0.0813076	0.00996216	3	0.00500014	0.014676	-0.38989
E1I2W7.1 (obsolete)	Citrate synthase (Fragment)	gltA	-0.949316	0.0133459	5	-0.671173	0.010549	5	0.00503743	0.0146794	-0.278143
P0ABS1			-0.632182	0.00727156	5	0.970345	0.180112	4	0.00503949	0.0146794	-1.60253
A1ADG5			-0.26821	0.0408146	5	0.241024	0.00144534	5	0.0051936	0.0150713	-0.509234
P0AEU7			0.345965	0.022452	5	0.00947919	0.00294931	5	0.00523847	0.0151298	0.336486
A7ZKL2			0.00584864	0.027488	5	0.660095	0.0897984	5	0.00525314	0.0151298	-0.654247
E9XV21	Elongation protein Tu domain-containing protein	ERFG_4925	-0.502056	0.000744417	5	-0.352266	0.00437256	5	0.00542217	0.0155584	-0.149791
A0A2U9KXN1	Chromate reductase	chrR	0.101983	0.0182174	5	-0.285566	0.0303199	5	0.00565056	0.0160342	0.38755
A0A0K4A769	Thioredoxin reductase (EC 1.8.1.9)	trxB	-0.0604469	0.00629558	5	-0.336833	0.015508	5	0.0057787	0.0162777	0.276386
A0A023Z1M2	Phospho-2-dehydro-3-deoxyheptonate aldolase		-0.127873	0.0141666	5	1.32102	0.352592	5	0.00588674	0.0165215	-1.44889
A0A163FRU3	GalU regulator GalF (UTP--glucose-1-phosphate uridylyltransferase subunit GalF) (EC 2.7.7.9)	galF	-0.140523	0.00361419	5	-0.0129857	0.00180915	5	0.00611199	0.0170913	-0.127538
A0A024L8E6	Succinate dehydrogenase iron-sulfur subunit	frdB	0.0883113	0.0566302	5	2.23564	0.0348692	2	0.00617962	0.0171557	-2.14733
I2SL19	Cell division protein FtsZ	ftsZ	-0.399484	0.00380204	5	-0.269576	0.00187186	5	0.00624085	0.0172076	-0.129907
D6I568	Outer membrane protein assembly factor BamA	bamA	-0.24346	0.00761062	5	-0.0502584	0.00341615	5	0.00625777	0.0172076	-0.193201
P0A903	Outer membrane protein assembly factor BamC		0.0225693	0.00512024	5	0.173768	0.00257813	5	0.00626544	0.0172076	-0.151199
V0USK7	Signal recognition particle receptor FtsY (SRP receptor)	ftsY	-0.300836	0.0199779	5	-0.00654091	0.00625316	5	0.00662706	0.0180569	-0.294295
W1WMI7	Glucose-6-phosphate isomerase (GPI) (EC 5.3.1.9) (Phosphoglucose isomerase) (PGI) (Phosphohexose isomerase) (PHI)	pgi	-0.312456	0.0299705	5	0.0920573	0.0264504	5	0.00664512	0.0180569	-0.404513
A0A166YBS2.1 (obsolete)	Elongation factor Tu (Fragment)	tuf	-0.421086	0.00125061	5	-0.328406	0.00171979	5	0.00669325	0.0181236	-0.0926804
P0A9M0			-0.103517	0.00357533	5	0.0252254	0.000672815	5	0.00691265	0.018652	-0.128742
V2RSH7	Bifunctional glutathionylspermidine synthetase/amidase	G723_1131	0.719736	0.027419	5	0.36161	0.00556394	5	0.00696063	0.0186532	0.358127
P61949			0.115982	0.0021537	5	-0.0132069	0.00371576	5	0.00697736	0.0186532	0.129189
W1WK16	S-adenosylmethionine decarboxylase proenzyme (EC 4.1.1.5) (Fragment)	Q69_ECAC2162G1	-0.37744	0.0293379	5	0.0264669	0.00203154	5	0.00698586	0.0186532	-0.403907
A7ZK01			0.0462698	0.00677725	5	0.214317	0.00208944	5	0.00719584	0.0191422	-0.168047
A0A073FQ01	ATP synthase epsilon chain	atpC	-0.212401	0.0085052	5	-0.0135221	0.00184827	5	0.00721876	0.0191422	-0.198878
A0A1Q5ZJZ3	Aldose 1-epimerase	galM	-0.0701889	0.00726471	5	-0.246571	0.00111234	5	0.00764856	0.0202122	0.176382
A7ZVS6			0.299787	0.0023705	5	0.128511	0.00719033	5	0.00783051	0.0206047	0.171277
A7ZPS1			0.745493	0.0219038	5	0.402141	0.00230992	5	0.0078507	0.0206047	0.343352
A7ZVS7	Purine nucleoside phosphorylase DeoD-type		-0.176531	0.00288094	5	-0.315762	0.00429184	5	0.00790111	0.0206665	0.139231
B7MRS9	Leucine--tRNA ligase		0.0196867	0.0101123	5	0.227307	0.00596312	5	0.00805306	0.0209666	-0.20762
I4SI56	Thiol peroxidase (Tpx) (EC 1.11.1.15) (Peroxiredoxin tpx) (Prx) (Thioredoxin peroxidase)	tpx	-0.229415	0.0096225	5	-0.424038	0.00288896	5	0.00807037	0.0209666	0.194623
A1AED9			-0.515776	0.0208728	5	0.105743	0.0482003	4	0.00816412	0.0211387	-0.621519
A0A069XDF9	Protein GrpE (HSP-7 cofactor)	grpE	0.257147	0.0019575	5	0.170174	0.000947055	5	0.00864125	0.0221766	0.0869728
D8BWA0.1 (obsolete)	Homoserine O-succinyltransferase	metA	0.495908	0.0112729	5	0.274065	0.00224803	4	0.00865445	0.0221766	0.221842
H4K094.1 (obsolete)	Outer membrane protein X	ompX	0.396065	0.0215895	5	0.0772076	0.000521165	5	0.00868032	0.0221766	0.318858
D7ZCP1	ATP synthase F1, gamma subunit (EC 3.6.3.14) (Fragment)	atpG	-0.531629	0.0223581	5	-0.229675	0.0090762	5	0.00888184	0.0226163	-0.301954
V6FVW9	Glutamate decarboxylase (EC 4.1.1.15)	EC97259_4182	0.989562	0.115337	5	0.315821	0.0418688	5	0.00897153	0.0227029	0.673741
W1F0R3	Ubiquinone biosynthesis O-methyltransferase (2-octaprenyl-6-hydroxyphenol methylase) (EC 2.1.1.222) (3-demethylubiquinone-8 3-O-methyltransferase) (EC 2.1.1.64)	ubiG	-0.217674	0.0703817	5	0.297783	0.021665	5	0.00897794	0.0227029	-0.515457
A0A0K4ZPW0	Glucose dehydrogenase (EC 1.1.5.2)	gcd_2	-0.185125	0.063378	5	-0.731229	0.00285295	5	0.00900441	0.0227029	0.546104
W1F3G5	3S ribosomal protein S13	rpsM	-0.177192	0.00597515	5	-0.0160514	0.00423865	5	0.00915413	0.0229565	-0.161141
A0A0C5L2N0	Outer membrane protein A (Fragment)	ompA	-0.121483	0.00674308	5	0.0443548	0.00287341	5	0.0091647	0.0229565	-0.165837
V2RCY3	Probable phosphatase YcdX (EC 3.1.3.-)	ycdX	-0.201334	0.023087	5	0.12505	0.000415844	2	0.00931833	0.0232656	-0.326384
A0A0F3UA94	Galactokinase (EC 2.7.1.6) (Galactose kinase)	galK	-0.258249	0.0200371	5	-0.56878	0.00189934	5	0.00939022	0.0233692	0.310532
P0AA43			0.0582364	0.00774233	5	0.235283	0.00477352	5	0.00948662	0.0234547	-0.177046
P0AE18			-0.0515997	0.00347767	5	-0.303286	0.0155238	5	0.00951422	0.0234547	0.251687
A8A6N0	Ketol-acid reductoisomerase (NADP(+))		-0.118639	0.00545895	5	-0.283209	0.00536919	5	0.0095161	0.0234547	0.16457
P0AES9			0.834866	0.0379715	5	0.436239	0.0101419	5	0.00969407	0.0238171	0.398627
A1AJ55			-0.25497	0.00929209	5	-0.05106	0.000541768	5	0.0100465	0.0246044	-0.203911
A1AGI8			0.115105	0.00194054	5	0.0206651	0.00179993	5	0.01065	0.0259171	0.0944403
A0A0D7M3Z7	Acriflavin resistance protein A	acrA_2	-0.200821	0.0221255	5	0.0940136	0.00366362	3	0.0111405	0.0269404	-0.294835
E0J500			-0.101854	0.0126931	5	0.11596	0.00287366	5	0.0113673	0.0274028	-0.217814
P15640	Phosphoribosylamine--glycine ligase		0.0785433	0.00928899	5	0.258402	0.00150299	5	0.0117439	0.0281473	-0.179859
P0A9Z1			0.129989	0.0136291	5	-0.0985229	0.00927806	5	0.0118223	0.0281493	0.228512
A1ADZ1			0.28708	0.00488532	5	0.419989	0.00102824	5	0.0118234	0.0281493	-0.132909
W1EYF1	tRNA-modifying protein YgfZ	ygfZ	0.0963138	0.00078225	5	-0.0682333	0.00686047	5	0.0136	0.032081	0.164547
A7ZTG3	Protein-export protein SecB		-0.288374	0.00487302	5	-0.152739	0.00379192	5	0.0138994	0.032687	-0.135635
A1AIM0			-0.0147431	0.0575674	5	0.457849	0.00672071	5	0.0140562	0.032955	-0.472592
U9ZJ40	Peptidase B (EC 3.4.11.23) (Aminopeptidase B)	pepB	-0.481476	0.025118	5	-0.168211	0.022675	5	0.014979	0.0348001	-0.313265
A0A193LS58	Osmotically inducible protein OsmC	GJ11_1135	-0.280232	0.00702748	5	-0.426825	0.00245393	5	0.0151102	0.0349991	0.146593
P0AGE9			-0.518354	0.0300173	5	-0.829534	0.00710317	5	0.0153559	0.0354615	0.31118
P0ACE7			0.201537	0.0154031	5	0.464028	0.0189311	5	0.0157595	0.036211	-0.262491
W8SQE5	Molybdate ABC transporter periplasmic binding protein (Molybdate ABC transporter substrate-binding protein) (Molybdate transporter) (Molybdate transporter periplasmic protein) (Molybdate transporter subunit) (Molybdate-binding periplasmic protein) (Molybdenum ABC transporter, periplasmic molybdenum-binding) (Molybdenum ABC transporter, periplasmic molybdenum-binding protein ModA (TC 3.A.1.8.1))	modA	-0.165989	0.0175989	5	-0.405924	0.000354652	5	0.0160754	0.0367389	0.239935
A0A0E1L788	Arginine-binding periplasmic protein 2	artJ	0.0271144	0.0250251	5	0.299903	0.00951289	5	0.0167768	0.0381698	-0.272788
P0A9P0			-0.125625	0.0402619	5	-0.490291	0.00293762	5	0.0172011	0.0390197	0.364666
P0A910	Outer membrane protein A		0.149888	0.00602535	5	0.288894	0.000325788	5	0.0175378	0.0396497	-0.139006
A7ZJC2			0.205551	0.0177054	5	-0.0393532	0.00203886	5	0.017582	0.0396497	0.244905
A1AGC3			0.183158	0.00107036	5	0.102364	0.00235543	5	0.0176512	0.0396894	0.0807932
H1C035.1 (obsolete)	Uncharacterized protein	HMPREF986_3119	0.235814	0.0758829	5	-0.239831	0.0321673	5	0.0177849	0.0397675	0.475645
I4T7J8	Peptidyl-prolyl cis-trans isomerase (EC 5.2.1.8)	EC54115_438	-0.118571	0.00463529	5	-0.00528554	0.00212436	5	0.0177894	0.0397675	-0.113286
I0VXG8.1 (obsolete)	ATP-dependent protease ATPase subunit HslU	hslU	0.0912864	0.00540469	5	0.229682	0.00496388	5	0.0188703	0.0420616	-0.138396
A7ZR23			-0.0182191	0.00248511	5	-0.102621	0.00142107	5	0.0193953	0.0431069	0.0844017
A7ZM99			-0.255343	0.00629248	5	-0.122092	0.00348804	5	0.0195839	0.0433402	-0.133251
E1I8G5.1 (obsolete)	Rhodanese-like protein	HMPREF9535_4717	-0.0106507	0.0210595	5	0.233698	0.00887329	5	0.019613	0.0433402	-0.244349
W1W1S7	ATP synthase subunit b (Fragment)	Q69_ECAC2831G8	-0.464346	0.046517	5	-0.0981398	0.000799479	5	0.0196984	0.0434042	-0.366206
E0J6W8			-0.139828	0.00267947	5	-0.0581199	0.000719717	5	0.0202284	0.0444448	-0.0817079
P0A953	3-oxoacyl-[acyl-carrier-protein] synthase 1		-0.138537	0.0271011	5	0.127559	0.00969106	5	0.0210619	0.0461441	-0.266096
W1EUE4	YciL protein		-0.210308	0.00548127	5	-0.369343	0.0090183	5	0.0213084	0.0465516	0.159035
P0AG99	Protein-export membrane protein SecG		-0.223484	0.00716681	5	0.0690704	0.0326292	5	0.0219733	0.0478681	-0.292554
A0A0J2BW18	Acylphosphatase	yccX	0.246027	0.00626923	5	0.726113	0.0431636	4	0.0221051	0.0480193	-0.480086
A0A0F3UR24	2-dehydro-3-deoxyphosphooctonate aldolase (EC 2.5.1.55) (3-deoxy-D-manno-octulosonic acid 8-phosphate synthase) (KDO-8-phosphate synthase) (KDO 8-P synthase) (KDOPS) (Phospho-2-dehydro-3-deoxyoctonate aldolase)	kdsA	-0.192346	0.00465146	5	-0.302945	0.00199128	5	0.0229696	0.0497566	0.110599
W1X6S4	3S ribosomal protein S2 (Fragment)	Q69_ECAC11G1	0.253903	0.0888229	5	-0.222293	0.0464903	5	0.023161	0.0500303	0.476196
F4VCS0	Protein YcaC	ECPG_292	-0.751357	0.00957172	5	-0.91684	0.00690597	5	0.0235626	0.0506798	0.165483
P69910	Glutamate decarboxylase beta		0.403667	0.011214	5	0.194837	0.015525	5	0.0244894	0.0524578	0.20883
W1VZT5	Uncharacterized protein (Fragment)	Q69_ECAC2877G1	-0.0133189	0.0162217	5	-0.2055	0.00454909	5	0.0245814	0.0525085	0.192181
A7ZTI7			0.317351	0.109232	5	-0.204701	0.00359301	5	0.0254598	0.0542344	0.522052
A0A028AJM6	ATP-dependent dethiobiotin synthetase BioD		0.0939222	0.241792	5	0.838628	0.0632164	4	0.0259483	0.0551223	-0.744706
A1AI95			0.477418	0.0164545	5	0.678577	0.00423491	5	0.0260407	0.0551662	-0.201159
W1X430	DNA protection during starvation protein (EC 1.16.-.-)	dps	0.951091	0.0759561	5	1.36717	0.0130253	5	0.0262822	0.0555248	-0.416082
P0A9Q1			0.468416	0.0154201	5	0.66448	0.00994631	5	0.0283946	0.0598232	-0.196064
A0A166YGN2.1 (obsolete)	Membrane protein	yfgM	-0.353121	0.0173127	5	-0.106276	0.0231147	5	0.0287026	0.0603069	-0.246845
A1AJA5			-0.118344	0.00159659	5	-0.0517337	0.00145395	5	0.0307833	0.0639793	-0.0666108
U9YPQ2	N-6 DNA Methylase	HMPREF1589_432	-0.222146	0.0311915	5	0.0409449	0.0167912	5	0.0312825	0.0647593	-0.263091
P0ACF4			-0.25066	0.0251663	5	-0.0251713	0.00374626	5	0.031327	0.0647593	-0.225489
L4VWC6	Malonyl CoA-acyl carrier protein transacylase (EC 2.3.1.39)	WIC_1267	-0.124939	0.00120739	5	-0.0735604	0.000636727	5	0.0317557	0.0654696	-0.0513782
P0A955			0.0904336	0.00218351	5	0.178514	0.00343382	5	0.0340189	0.0699479	-0.0880805
A7ZZ46			0.163685	0.109818	5	-0.319449	0.00741903	5	0.0343434	0.0703096	0.483134
E1IMU8	Periplasmic trehalase	treA	-1.20813	0.0904716	5	-0.785224	0.0170291	5	0.0344191	0.0703096	-0.422907
A0A077ZHC0	ABC tran 2 and ABC tran domain containing protein	yjjK	-0.480198	0.0695343	5	-0.103553	0.00205572	5	0.034591	0.0703716	-0.376645
A0A028DMM5	Protein translocase subunit SecA	secA	0.0469809	0.00697476	5	-0.0754963	0.0040319	5	0.0348914	0.0707956	0.122477
A0A2G9AFR5	Aminotransferase	aspC	-0.0929679	0.00600228	5	-0.259899	0.0133549	5	0.036396	0.0734607	0.166931
A7ZTU7			-0.419794	0.0439335	5	-0.137583	0.0120174	5	0.0371349	0.0747465	-0.282211
P0AG30			0.0627005	0.0025721	5	-0.0497787	0.00633462	5	0.037274	0.0747465	0.112479
A0A0J2E3F5	Bifunctional aspartokinase/homoserine dehydrogenase [Includes: Aspartokinase (EC 2.7.2.4); Homoserine dehydrogenase (EC 1.1.1.3)]	SK85_4273	0.288546	0.0369297	5	0.0260635	0.00654057	5	0.0373247	0.0747465	0.262483
T5U1B4.1 (obsolete)	Ribonuclease R	rnr	-0.207797	0.00676664	5	-0.0417595	0.0143517	5	0.0378366	0.0753791	-0.166037
S1DRH6	ATP phosphoribosyltransferase (ATP-PRT) (ATP-PRTase) (EC 2.4.2.17)	hisG	-1.22846	0.0508888	5	-0.91108	0.0135032	5	0.0381408	0.0757888	-0.317381
P63737	Carbamoyl-phosphate synthase large chain		-0.291618	0.00923737	5	-0.155425	0.00413342	5	0.038868	0.0768367	-0.136193
W1WI91	Imidazole glycerol-phosphate synthase (EC 4.3.2.1) (Fragment)	Q69_ECAC296G2	-0.952698	0.0412166	5	-0.677866	0.0134914	5	0.0391958	0.077286	-0.274832
A6T5E8			-0.221287	0.00587037	5	-0.116082	0.0028465	5	0.0398312	0.078158	-0.105205
A0A138L404.1 (obsolete)	NH(3)-dependent NAD(+) synthetase	nadE	-0.214653	0.00441219	5	-0.0858228	0.00866119	5	0.0398412	0.078158	-0.12883
P0AE52			0.09626	0.00731078	5	-0.0439187	0.00867173	5	0.042248	0.0824586	0.140179
A1AFE8			-0.017158	0.0303247	5	-0.252067	0.0125629	5	0.0442949	0.0860171	0.234909
A1AGI6			-0.311588	0.00204669	5	-0.244079	0.00181278	5	0.0454304	0.0877788	-0.0675086
W1XCL6	Cytochrome d ubiquinol oxidase subunit 1 (Fragment)	Q69_ECAC223G2	-0.0257886	0.0132802	5	0.126167	0.00658985	5	0.0467415	0.0900857	-0.151956
W9AIU3	Uncharacterized protein	ygaU	-0.428694	0.0151611	5	-0.271506	0.00293845	5	0.0475213	0.0911442	-0.157188
A7ZUF7			0.583894	0.0538783	5	0.283023	0.0247588	5	0.0475277	0.0911442	0.300871
K4VVE0	Chromosome partition protein MukB (Structural maintenance of chromosome-related protein)	mukB	-0.492825	0.0500338	5	-0.198921	0.00494841	5	0.0486766	0.0931152	-0.293904
W1FUL4.1 (obsolete)	Methionine ABC transporter substrate-binding protein		0.011993	0.00900014	5	0.180931	0.0168208	5	0.0510228	0.0971201	-0.168938
H1BSD6.1 (obsolete)	Succinate--CoA ligase [ADP-forming] subunit beta	sucC	-0.23352	0.0774692	5	-0.586424	0.0376151	5	0.0529148	0.100225	0.352904
A0A029HIP5	Leu/Ile/Val/Thr-binding protein	livJ	-0.444924	0.00592904	5	-0.347889	0.00155309	5	0.0539322	0.101901	-0.0970347
P04693	Aromatic-amino-acid aminotransferase		-0.570121	0.0515578	5	-0.287182	0.0233953	5	0.0541144	0.101995	-0.282939
P0AA25			0.153844	0.00409585	5	0.0604339	0.00410842	5	0.0545062	0.102232	0.0934106
F4VIB4	Glycine dehydrogenase (decarboxylating) (EC 1.4.4.2) (Glycine cleavage system P-protein) (Glycine decarboxylase) (Glycine dehydrogenase (aminomethyl-transferring))	gcvP	-0.188834	0.016871	5	0.0537833	0.0147383	3	0.0560881	0.104689	-0.242617
H9UND3.1 (obsolete)	TonB-dependent siderophore receptor	fhuA	-1.28593	0.0430029	5	-1.03088	0.00323629	5	0.0568544	0.105606	-0.255045
V8K7P7	Carbamoyl-phosphate synthase small chain (EC 6.3.5.5) (Carbamoyl-phosphate synthetase glutamine chain)	carA	-0.190414	0.0172925	5	-0.0295668	0.00128096	5	0.0576358	0.1068	-0.160848
A0A0J8WZD1	Histidinol-phosphate aminotransferase	hisC	-1.12666	0.137996	5	-0.677907	0.00846573	5	0.0586785	0.108211	-0.448748
M9G3Z0	Xaa-Pro aminopeptidase (EC 3.4.11.9)	pepP	0.0610471	0.0101823	5	0.461011	0.0648615	4	0.0595194	0.109499	-0.399963
W1F4F0	Phenylalanine--tRNA ligase alpha subunit (EC 6.1.1.2) (Phenylalanyl-tRNA synthetase alpha subunit) (PheRS)	pheS	-0.175301	0.00436914	5	-0.28294	0.0071427	5	0.059788	0.10973	0.107639
P0AG16	Amidophosphoribosyltransferase		-0.0788617	0.0392985	5	0.152867	0.00695891	5	0.0609239	0.111118	-0.231728
P0AB71			-0.0934192	0.0106183	5	0.0284635	0.00222702	5	0.0612665	0.111118	-0.121883
A0A485EAI2	3S ribosomal protein S14	rpsN	0.239316	0.021015	5	0.0722937	0.000163529	5	0.0622204	0.112582	0.167022
O88094	Peptide deformylase (PDF) (EC 3.5.1.88) (Polypeptide deformylase)	def	-0.00867333	0.0259125	5	0.185658	0.0104428	5	0.0628865	0.11352	-0.194331
A0A069XPF8	Proline--tRNA ligase (EC 6.1.1.15) (Prolyl-tRNA synthetase) (ProRS)	proS	-0.380623	0.00200081	5	-0.162094	0.0361994	5	0.066758	0.119666	-0.218529
W1F8F5	5S ribosomal protein L25	rplY	0.068771	0.00168257	5	0.124116	0.00163054	5	0.0686084	0.122697	-0.0553454
A0A0A0H7U6	Histidine--tRNA ligase	hisS	-0.0702807	0.0109342	5	0.0493838	0.000889385	5	0.0696317	0.124238	-0.119664
P0A991			-0.0718094	0.00687925	5	0.0315009	0.00479552	5	0.0698419	0.124325	-0.10331
W8TSM7	C-lysozyme inhibitor (Inhibitor of c-type lysozyme) (Inhibitor of vertebrate C-lysozyme) (Inhibitor of vertebrate C-type lysozyme) (Inhibitor of vertebrate lysozyme) (Vertebrate C-lysozyme inhibitor)	ivy	0.394351	0.00859335	5	0.271385	0.0082288	5	0.0717245	0.127381	0.122966
D6J976	Putrescine-binding periplasmic protein	ECEG_426	-0.299899	0.0124021	5	-0.423214	0.00371348	5	0.0728519	0.129085	0.123315
W1F7D4	Pantothenate synthetase (PS) (EC 6.3.2.1) (Pantoate--beta-alanine ligase) (Pantoate-activating enzyme)	panC	-0.261409	0.0226542	5	-0.0519097	0.0271889	5	0.0740583	0.130621	-0.209499
W1H8I7	5S ribosomal protein L11	rplK	0.135139	0.00342565	5	0.0684514	0.00143014	5	0.0761565	0.133404	0.0666879
P0AEZ9			0.0667685	0.0564402	5	-0.200218	0.0238153	5	0.0796641	0.139231	0.266986
A0A5E8G383	Protein CreA	creA	-0.132632	0.00165196	5	0.17092	0.0834464	5	0.0805344	0.140194	-0.303552
A0A096ZNT3	Translation initiation factor IF-2	infb	-0.158307	0.00442333	5	-0.0853307	0.000497219	5	0.0805798	0.140194	-0.0729766
A7ZR59	Agmatinase		-0.183486	0.00785721	5	-0.0331863	0.0179833	5	0.0815192	0.141509	-0.150299
A0A028AA32	Dihydroxyacetone kinase		-0.765428	0.0211256	5	-1.34616	0.29651	5	0.0825666	0.143004	0.580737
A1AIF7			-0.11215	0.0523846	5	0.134928	0.00558421	5	0.0834261	0.144168	-0.247078
W1XBX1	Deoxyribose-phosphate aldolase (DERA) (EC 4.1.2.4) (2-deoxy-D-ribose 5-phosphate aldolase) (Phosphodeoxyriboaldolase) (Deoxyriboaldolase)	deoC	0.27912	0.00233167	5	0.21957	0.00212573	5	0.0863213	0.148504	0.05955
P0AEZ3			-0.27166	0.00619285	5	-0.181083	0.0041446	5	0.0866301	0.148702	-0.0905775
P0AB80			0.684798	0.0189694	5	0.539502	0.00184201	5	0.0874416	0.149761	0.145296
W1F507	Periplasmic beta-glucosidase (EC 3.2.1.21)		-0.211225	0.0695214	5	0.0662154	0.0165656	5	0.0881297	0.150604	-0.27744
A0A2D0P5X6	ZinT domain-containing protein	yodA	0.254051	0.0103212	5	0.136129	0.00765498	5	0.0899315	0.153342	0.117922
A0A070UT47	Phosphoglucomutase, alpha-D-glucose phosphate-specific		0.0384802	0.0140068	5	0.173652	0.00979702	5	0.0909454	0.154557	-0.135172
A0A1J8NST7.1 (obsolete)	Anthranilate phosphoribosyltransferase	trpD	-0.290118	0.0040057	5	-0.220451	0.00240969	5	0.0928599	0.156943	-0.0696671
A0A4D4GQ97	Periplasmic serine endoprotease DegP-like	degP	-0.317973	0.0229927	5	-0.474502	0.00250568	5	0.0934916	0.157665	0.156529
W1F0F8	Fructose-1,6-bisphosphatase class 1 (FBPase class 1) (EC 3.1.3.11) (D-fructose-1,6-bisphosphate 1-phosphohydrolase class 1)	fbp	-0.00444542	0.00416182	5	-0.0767748	0.00281816	5	0.0941078	0.158357	0.0723293
P35340	Alkyl hydroperoxide reductase subunit F		0.288466	0.0256783	5	0.456503	0.0121582	5	0.0946891	0.15864	-0.168037
A0A2X3LQB8	Peptidyl-prolyl cis-trans isomerase	ppiA	-0.448243	0.0143666	5	-0.251796	0.034762	5	0.0947851	0.15864	-0.196447
P64463			2.08497	0.285833	5	1.54041	0.0648737	5	0.0948954	0.15864	0.544559
A0A1X3KID6	3S ribosomal protein S15	rpsO	-0.409437	0.00603349	5	-0.317099	0.00392762	4	0.0958486	0.159654	-0.0923377
W1FV69.1 (obsolete)	Peptidylprolyl isomerase		-0.42439	0.0178686	5	-0.227435	0.0140151	3	0.0959169	0.159654	-0.196955
A0A0G3K4S3	Esterase YbfF	ybfF	0.267971	0.00329927	5	0.177718	0.00764398	5	0.101961	0.168983	0.0902524
P0AF90			-0.0187438	0.00794202	5	0.111228	0.0111679	4	0.10677	0.176193	-0.129972
P24253.1 (obsolete)			-0.213355	0.00828871	5	-0.028106	0.0255426	4	0.107772	0.177466	-0.185249
S0X2T6	Histidine biosynthesis bifunctional protein HisB	hisB	-0.899467	0.0352634	5	-0.710952	0.0157305	5	0.111189	0.182312	-0.188515
A0A073HVE4	Ribosome-recycling factor	frr	0.0530469	0.00410975	5	0.135038	0.00606256	5	0.111931	0.183138	-0.0819912
P0ABC3			-0.195477	0.00661914	5	-0.103081	0.00647688	5	0.113984	0.185314	-0.0923959
W1H920	3-hydroxydecanoyl-[acyl-carrier-protein] dehydratase (EC 4.2.1.59) (3-hydroxyacyl-[acyl-carrier-protein] dehydratase FabA) (Beta-hydroxydecanoyl thioester dehydrase) (Trans-2-decenoyl-[acyl-carrier-protein] isomerase) (EC 5.3.3.14)	fabA	-0.116598	0.00738924	5	0.0983497	0.0565497	5	0.115745	0.186991	-0.214948
W8ZQA8	Cytidylate kinase (CK) (EC 2.7.4.25) (Cytidine monophosphate kinase) (CMP kinase)	cmk	-0.0830858	0.0121624	5	0.0402433	0.00864526	4	0.118684	0.191337	-0.123329
#N/A	#N/A	#N/A	0.308897	0.0457625	5	0.108971	0.0154556	5	0.120807	0.194352	0.199926
W8SRK2	Dihydroorotase (DHOase) (EC 3.5.2.3)	pyrC	0.149778	0.00915049	5	0.0646119	0.000379614	5	0.12285	0.196251	0.0851664
A0A5B7MHS0	PTS IIA-like nitrogen regulatory protein PtsN	ptsN	-0.0788571	0.0199744	5	0.0998163	0.0319535	5	0.123008	0.196251	-0.178673
W1F3E9	Carbonic anhydrase, family 3		-0.205876	0.0128101	5	0.0160944	0.0604989	5	0.126253	0.201012	-0.22197
A0A2Y3FB19	Dehydrogenase	ycdW_1	-0.241529	0.0043823	5	-0.320766	0.00660125	5	0.134758	0.212354	0.0792367
B1LGE7	Exoribonuclease 2	rnb	0.0110894	0.0670674	5	-0.205809	0.00908222	5	0.139162	0.217997	0.216898
P0AFG0			-0.00538956	0.00804358	5	0.0727363	0.000945786	5	0.139189	0.217997	-0.0781258
A0A0U4BFV7	Elongation factor P-like protein	yeiP	-0.216381	0.021411	5	-0.0900273	0.00458682	5	0.140109	0.218991	-0.126354
A0A2R3NIQ9	Protein DcrB	DL545_219	-0.217272	0.0172878	5	-0.105152	0.00143856	5	0.140888	0.219763	-0.11212
A0A1Q5ZFV0	D-cysteine desulfhydrase	dcyD	-0.126428	0.00157523	5	-0.0792088	0.00247971	5	0.141262	0.219901	-0.0472191
A7ZII0			0.249636	0.018224	5	0.133391	0.00401498	5	0.14179	0.220276	0.116246
A1AGJ4			0.0510732	0.00102795	5	0.0191432	0.000850666	5	0.143495	0.222475	0.03193
A0A1J1A575.1 (obsolete)	Transpeptidase	FORC41_312	0.119844	0.0125097	5	0.0191401	0.00559126	5	0.145213	0.224071	0.100704
J7QY07	Gtp-binding protein typa/bipa (Putative lipopolysaccharide core biosynthesis GTP-binding protein) (Fragment)	typA	-0.410452	0.0117099	5	-0.317165	0.00310256	5	0.147208	0.226405	-0.0932876
A1AJF0			0.348362	0.0252891	5	0.488617	0.0118674	5	0.147765	0.226809	-0.140255
B1LNH0	4-hydroxy-3-methylbut-2-en-1-yl diphosphate synthase (flavodoxin)		-0.422482	0.029805	5	0.22899	0.0360993	2	0.148659	0.227726	-0.651472
V0YDM3	Putative signal peptide peptidase SppA (Fragment)	HMPREF168_17	-0.10669	0.0162015	5	0.113722	0.0675699	5	0.14933	0.227857	-0.220412
A0A2B7MGN5	Chaperone SurA	surA	-0.106083	0.00767463	5	-0.025483	0.00471934	5	0.149505	0.227857	-0.0806
A0A1J8NSZ7.1 (obsolete)	Chorismate synthase	aroC	-0.33588	0.0131454	5	-0.228594	0.00883034	5	0.149633	0.227857	-0.107286
W8ZM43	GMP reductase (EC 1.7.1.7) (Guanosine 5'-monophosphate oxidoreductase) (Guanosine monophosphate reductase)	guaC	-0.292891	0.0040359	5	-0.402587	0.0168449	5	0.150364	0.228271	0.109697
D7YQY7.1 (obsolete)	Inositol monophosphatase family protein (Fragment)	HMPREF9548_583	-0.0839786	0.0932736	5	-0.352535	0.0451072	5	0.150499	0.228271	0.268556
Q0TA47	Peptidase E	pepE	0.247976	0.0043416	5	1.01007	0.925901	5	0.151998	0.22964	-0.762098
A8A0K5	HTH-type transcriptional repressor PurR		-0.150654	0.00797047	5	0.0194378	0.0432579	5	0.153712	0.231131	-0.170091
A0A0F6CCW4	Thymidine phosphorylase	deoA	-0.607216	0.0119715	5	-0.501511	0.00988331	5	0.153887	0.231131	-0.105705
P0AF08			0.163352	0.043827	5	0.521284	0.0813036	3	0.155159	0.232587	-0.357932
V0A5B4	N-methyl-L-tryptophan oxidase (MTOX) (EC 1.5.3.-)	solA	0.0114223	0.018419	5	-0.115892	0.0136842	5	0.156114	0.23311	0.127314
A0A155J9G3	Biotin carboxyl carrier protein of acetyl-CoA carboxylase	accB	0.0190166	0.0219803	5	-0.10263	0.00631593	5	0.156997	0.233974	0.121647
W1F5H4	Phosphoanhydride phosphohydrolase (PH 2.5 acid phosphatase) (AP) / 4-phytase (EC 3.1.3.2) (EC 3.1.3.26)		1.67357	0.0731508	5	1.89361	0.00914059	5	0.16145	0.239219	-0.220046
A0A0D8WAK3	Outer-membrane lipoprotein carrier protein	lolA	-0.072272	0.0071898	5	0.018417	0.0101243	5	0.167185	0.247241	-0.090689
W8TB75	Maltoporin (Maltose-inducible porin)	lamB	-3.27876	0.578039	5	-0.78881	0.717913	2	0.171833	0.252657	-2.48995
P77695	Protein GnsB		-0.121149	0.0410293	5	0.0356148	0.00820804	5	0.175003	0.255851	-0.156764
P27302	Transketolase 1		0.0569288	0.00515771	5	-0.0150817	0.00652627	5	0.179928	0.261987	0.0720106
W1F9R2	Threonine synthase (EC 4.2.3.1)		-0.114853	0.00478873	5	-0.170548	0.00204336	5	0.182608	0.264954	0.0556949
Q53ZW4	Flagellin	fliC	-2.66688	0.145861	5	-1.11756	3.11934	4	0.183451	0.265337	-1.54932
W9AJF7	Lysine--tRNA ligase (EC 6.1.1.6) (Lysyl-tRNA synthetase) (LysRS)	lysS	-0.0839382	0.132047	5	0.190399	0.0140158	5	0.183744	0.265337	-0.274337
P58578	Glutathione synthetase		0.139054	0.00933859	5	0.0269516	0.0199081	5	0.186138	0.267853	0.112103
A1AGJ9	5S ribosomal protein L14		0.0579481	0.0156216	5	0.175743	0.0173476	5	0.190171	0.272331	-0.117795
A0A073HSZ4	Putative NAD(P)H nitroreductase ydjA	AB67_1993	-0.27863	0.0374134	5	-0.139327	0.00497565	5	0.190709	0.272593	-0.139303
W1XFH9	Protein yhgF (Fragment)	Q69_ECAC323G2	0.111185	0.0212413	5	-0.00525137	0.0111466	5	0.191228	0.272828	0.116436
A0A0E0TZW5	Histidinol dehydrogenase (HDH) (EC 1.1.1.23)	hisD	-1.0189	0.0769151	5	-0.810007	0.0205611	5	0.194884	0.277457	-0.20889
A1AGJ7			-0.0076463	0.00430427	5	0.0408203	0.00122315	5	0.195194	0.277457	-0.0484666
W1F5F4	5S ribosomal protein L24	rplX	0.201252	0.00424176	5	0.154685	0.000287296	5	0.196712	0.279098	0.0465671
D7Y663	Nitrite reductase [NAD(P)H], large subunit	nirB	-0.70821	0.015143	5	0.766751	0.448178	2	0.198955	0.281243	-1.47496
A0A017ICJ9.1 (obsolete)	Cysteine synthase	cysM	0.0439383	0.0067777	5	-0.398528	0.414554	5	0.202129	0.28454	0.442467
D8C0B6.1 (obsolete)	Tol-pal system protein YbgF (Fragment)	ygbF	0.239133	0.0167894	5	0.118486	0.0200025	5	0.202397	0.28454	0.120647
A0A073UP25	Octaprenyl-diphosphate synthase (EC 2.5.1.9)	ispB	0.11078	0.103586	5	0.334736	0.0068399	5	0.206288	0.289481	-0.223956
T9S2R7	Periplasmic AppA protein	G994_4992	1.51078	0.102643	5	1.73208	0.00748848	5	0.210187	0.294415	-0.221305
P0A9Q9	Aspartate-semialdehyde dehydrogenase		-0.123348	0.00879247	5	-0.188662	0.000857464	5	0.211289	0.29542	0.0653142
V6FYQ1	NAD(P)H dehydrogenase (quinone) (EC 1.6.5.2) (NAD(P)H:quinone oxidoreductase) (NQO)	wrbA	0.974484	0.0363867	5	1.10414	0.00475181	5	0.212262	0.296243	-0.12966
I0VM99.1 (obsolete)	Electron transport complex, RnfABCDGE type, G subunit	ECW26_424	0.136373	0.00905387	5	0.0388702	0.0172085	5	0.220459	0.306569	0.0975033
W8T981	Zinc ABC transporter substrate-binding protein (Zinc ABC transporter substrate-binding protein ZnuA)	znuA	-0.239786	0.0114936	5	-0.312033	0.00198084	5	0.222747	0.309192	0.0722474
A1AGK6			-0.185124	0.00671388	5	-0.12853	0.00209833	5	0.226303	0.313563	-0.0565936
A0A0L6NK62	Zinc ABC transporter substrate-binding protein (Zinc ABC transporter substrate-binding protein ZnuA)	znuA	-0.154578	0.0205828	5	-0.00304823	0.0322873	4	0.228261	0.31514	-0.15153
D6HVS7	Ribose-phosphate pyrophosphokinase	prs	0.102262	0.00645798	5	0.0477524	0.00160957	5	0.232816	0.320279	0.0545099
W1F590	Adenylate kinase (AK) (EC 2.7.4.3) (ATP-AMP transphosphorylase) (ATP:AMP phosphotransferase) (Adenylate monophosphate kinase)	adk	0.149028	0.00231931	5	0.183652	0.00122265	5	0.234477	0.321414	-0.0346242
W1X2W1	Protein HflK	Q69_ECAC1489G6	-0.405939	0.0286283	5	-0.268304	0.028818	5	0.239987	0.327798	-0.137635
A0A0P7ZX17.1 (obsolete)	Peptide chain release factor 2	prfB	0.22291	0.00625897	5	0.1319	0.018802	5	0.245999	0.334228	0.0910101
P00582	DNA polymerase I		-0.220889	0.0131109	5	-0.100676	0.0321603	5	0.253329	0.342618	-0.120214
A0A073G0P7	Bifunctional protein GlmU	glmU	0.290903	0.0253311	5	0.170202	0.0217351	5	0.253521	0.342618	0.1207
A0A073HM03	3-oxoacyl-[acyl-carrier-protein] reductase	fabG	-0.0744652	0.00258192	5	-0.118835	0.00379117	5	0.253956	0.342618	0.04437
A0A0H0QP19	Imidazole glycerol phosphate synthase subunit HisF		-0.99715	0.0624531	5	-0.841086	0.0113329	5	0.255196	0.342793	-0.156063
P0AG67			-0.304249	0.00907779	5	-0.244907	0.000928221	5	0.255328	0.342793	-0.0593425
W1FQ99.1 (obsolete)	Single-stranded DNA-binding protein		-0.18775	0.0313882	5	-0.077899	0.00526825	5	0.255753	0.342793	-0.109851
A0A376S1Y0	Periplasmic serine endoprotease DegP-like	degQ	0.0128156	0.0202886	5	-0.0840322	0.0103451	5	0.255869	0.342793	0.0968478
P63355			-0.202311	0.00750695	5	-0.281522	0.0133241	5	0.259412	0.34652	0.0792117
H1C0T6.1 (obsolete)	High-affinity branched-chain amino acid transport ATP-binding protein LivF	HMPREF986_3299	-0.370181	0.00135385	5	-0.33809	0.00206739	5	0.259552	0.34652	-0.0320911
H4I3D8.1 (obsolete)	Phosphate-binding protein PstS	pstS	-0.49692	0.0486023	5	-0.356446	0.0174175	5	0.267363	0.354593	-0.140474
F8XKA5.1 (obsolete)	DNA topoisomerase (ATP-hydrolyzing) (Fragment)	HMPREF9349_5281	-0.350863	0.0266434	5	-0.209744	0.0419591	5	0.267443	0.354593	-0.141119
A7ZPX4			0.260143	0.0253949	5	0.368107	0.0155964	5	0.271959	0.35934	-0.107964
W1WYM8	3-phosphoshikimate 1-carboxyvinyltransferase (EC 2.5.1.19) (5-enolpyruvylshikimate-3-phosphate synthase) (EPSP synthase) (EPSPS)	aroA	-0.183371	0.0117785	5	-0.266872	0.0134026	5	0.277803	0.36518	0.0835006
A1AGM8			0.0985998	0.00383722	5	0.0616794	0.00089793	5	0.283986	0.372671	0.0369204
A7ZUE4			0.124558	0.0149705	5	0.0522124	0.00411622	5	0.286019	0.374699	0.0723459
A1AJA7			-0.111991	0.000875117	5	-0.131125	0.000526509	5	0.290706	0.380192	0.0191334
W8U1U7	Oligopeptidase A (EC 3.4.24.7)	prlC	-0.0851757	0.0122791	5	-0.0154085	0.00662994	5	0.293939	0.383117	-0.0697673
P0AEP3			-0.0751019	0.00664656	5	-0.150927	0.0153106	5	0.296118	0.385115	0.075825
A4W5T1			0.000401872	0.00592375	5	0.0454251	0.00156303	5	0.297119	0.385243	-0.0450233
A7ZPW1			-0.709384	0.0244745	5	-0.618254	0.00745201	5	0.297574	0.385243	-0.0911298
A1AGC4			0.0771448	0.00872851	5	0.129404	0.00103683	5	0.302496	0.389647	-0.0522588
V8KBB0	Peptidase PmbA	pmbA	-0.338411	0.00803298	5	-0.462577	0.0518995	5	0.308175	0.396298	0.124166
K4W3Y2	RNA chaperone ProQ	ECO9634_2134	-0.262084	0.00755899	5	-0.0451651	0.165895	5	0.30889	0.396555	-0.216919
P65764			-0.410924	0.0233083	5	-0.195903	0.157925	5	0.309982	0.396874	-0.215021
P0A9L3	FKBP-type 22 kDa peptidyl-prolyl cis-trans isomerase		-0.160233	0.157609	5	0.057329	0.0179406	5	0.310171	0.396874	-0.217562
V0YL95	Phosphoadenosine phosphosulfate reductase (EC 1.8.4.8) (3'-phosphoadenylylsulfate reductase) (PAPS reductase, thioredoxin dependent) (PAPS sulfotransferase) (PAdoPS reductase)	cysH	0.183056	0.0347838	5	0.0642836	0.0245099	5	0.31153	0.397951	0.118772
I2WA35	LPS-assembly protein LptD	lptD	-0.0172566	0.0176256	5	0.0538177	0.00178285	5	0.317624	0.404392	-0.0710743
F4STJ2	Dihydrofolate reductase	ECIG_3456	-0.197513	0.0513236	5	-0.0572814	0.0344658	5	0.319883	0.405255	-0.140231
I2S469	Outer membrane lipoprotein pcp	pcp	0.0679786	0.00950747	5	0.0131486	0.00377492	5	0.328342	0.414467	0.05483
A7ZUJ7			-0.0336282	0.000639175	5	-0.0188819	0.000363893	5	0.332436	0.418402	-0.0147463
W9AL06	Elongation factor G (EF-G)	fusA	-0.345808	0.0035204	5	-0.314417	0.000999092	5	0.336663	0.423029	-0.0313912
A0A3S4NPI3	5S ribosomal protein L16	rplP	0.643593	0.0164714	5	1.04425	0.667722	5	0.339686	0.426131	-0.40066
A0A0K9T643	Chaperone protein ClpB	clpB	0.567684	0.219433	5	0.326933	0.0465539	5	0.344387	0.429925	0.240751
J7R7R5	Signal recognition particle protein (Fifty-four homolog)	ffh	-0.0116408	0.0214724	5	0.0745142	0.0121594	4	0.353246	0.438022	-0.086155
W8SY87	Enamine/imine deaminase (Endoribonuclease L-PSP) (Putative reactive intermediate deaminase) (Putative translation initiation inhibitor) (EC 3.5.4.-) (Reactive intermediate deaminase) (RidA family protein) (RidA/YER57c/UK114 superfamily, group 2, YoaB-like protein)	yoaB	-0.0454902	0.0108939	5	0.0508535	0.035062	5	0.353721	0.438022	-0.0963437
B1XHB7	Formate-dependent phosphoribosylglycinamide formyltransferase		-0.305912	0.0172471	5	-0.229302	0.0127294	5	0.35542	0.439418	-0.0766096
A0A0J2BH47.1 (obsolete)	1,4-Dihydroxy-2-naphthoyl-CoA synthase	menB	0.0978843	0.00309625	5	0.0548421	0.00642589	5	0.356839	0.440465	0.0430422
A1A7E1			-0.847006	0.0554399	5	-0.726238	0.0220428	5	0.369445	0.454565	-0.120767
A0A3J6P4J8	D-lactate dehydrogenase	C9Z69_12	-0.333456	0.0765872	5	-0.180377	0.0512576	5	0.370291	0.454878	-0.153079
P0AG18			0.0170852	0.0152718	5	-0.053106	0.0115212	4	0.39735	0.48425	0.0701912
V0YCV2	Oxoglutarate dehydrogenase (Succinyl-transferring), E1 component (Fragment)	HMPREF168_2979	-0.629819	0.0215461	5	-0.703227	0.0133085	5	0.408447	0.495419	0.0734081
A1AGJ2			-0.0754514	0.00129225	5	-0.0422341	0.0057139	5	0.415513	0.501616	-0.0332174
V2TA25.1 (obsolete)	Ribosome-associated inhibitor A	G966_343	-0.674466	0.00861092	5	-0.635123	0.00144536	5	0.420485	0.506029	-0.0393431
A6T6Y1			0.382885	0.00996413	5	0.441772	0.013834	5	0.421589	0.506545	-0.0588877
S1IC53	Cytochrome c-552 (EC 1.7.2.2) (Ammonia-forming cytochrome c nitrite reductase) (Cytochrome c nitrite reductase)	nrfA	-0.763534	0.208662	5	-0.0122482	0.605637	2	0.42223	0.506545	-0.751286
A0A4P6HT46	Biosynthetic arginine decarboxylase (ADC) (EC 4.1.1.19)	speA	-0.363721	0.0103827	5	-0.308652	0.0126075	5	0.443465	0.530304	-0.0550682
T9CJ12	Succinate-semialdehyde dehydrogenase [NADP+]	G943_316	-0.637661	0.0347614	5	-0.560501	0.00989408	5	0.445432	0.530814	-0.0771597
A0A166RAI5.1 (obsolete)	Vitamin B12 transporter BtuB	btuB	-0.0580034	0.0233923	5	0.0232416	0.0276534	5	0.44779	0.532226	-0.081245
W1HNF9	Translational regulator CsrA		-0.0255329	0.00716626	5	-0.0629521	0.00426873	5	0.459591	0.54541	0.0374191
A7ZHB8			-0.903312	0.0398076	5	-0.648304	0.340826	4	0.464774	0.55071	-0.255008
W1EVD7	Outer membrane protein assembly factor BamB	bamB	0.0322001	0.00809642	5	0.0813668	0.0124728	5	0.468401	0.553382	-0.0491667
V6G0F2	Malate/L-lactate dehydrogenase	EC97259_1239	-0.0517948	0.0466237	5	-0.140555	0.0191755	5	0.468468	0.553382	0.0887599
D8AK15.1 (obsolete)	Uncharacterized protein (Fragment)	HMPREF9541_199	-0.0763103	0.0111975	5	-0.0318342	0.00575995	5	0.469991	0.55433	-0.0444761
P0A7A9	Inorganic pyrophosphatase		-0.00836186	0.00681839	5	0.0248874	0.00253434	5	0.471196	0.5549	-0.0332493
W1FBM4	3-oxoacyl-[acyl-carrier-protein] synthase 3 (EC 2.3.1.18) (3-oxoacyl-[acyl-carrier-protein] synthase III) (Beta-ketoacyl-ACP synthase III) (KAS III)	fabH	-0.310471	0.0136176	5	-0.226401	0.0492529	5	0.481771	0.566486	-0.08407
V2RU62	5S ribosomal protein L15	rplO	-0.0101166	0.013665	5	0.0388852	0.0083252	5	0.484005	0.568244	-0.0490017
A1A9D6			0.38417	0.00858602	5	0.417385	0.00138683	5	0.490503	0.574996	-0.0332144
A1AGK3			0.119283	0.00346164	5	0.0944138	0.00249755	5	0.494647	0.57897	0.0248691
W1F7N3	Exodeoxyribonuclease III (EC 3.1.11.2)		0.0354814	0.00475447	5	0.0853443	0.0198206	5	0.508731	0.593648	-0.0498629
T9CJ37	Alanine--tRNA ligase (EC 6.1.1.7) (Alanyl-tRNA synthetase) (AlaRS)	alaS	-0.0475098	0.00150793	5	-0.0702665	0.00389304	5	0.514574	0.599556	0.0227567
P07395	Phenylalanine--tRNA ligase beta subunit		-0.21948	0.0208517	5	-0.2673	0.00273252	5	0.517282	0.6018	0.0478204
P00946	Mannose-6-phosphate isomerase		-0.0455216	0.00208346	5	-0.0156927	0.00740767	5	0.519126	0.603034	-0.0298289
A1AGJ3			0.132544	0.0123489	5	0.176769	0.00921349	5	0.522273	0.604862	-0.0442245
P0ADT8	Uncharacterized protein YgiM		-0.61751	0.0117549	5	-0.571787	0.0124226	5	0.531856	0.615034	-0.0457234
W8ZPK8	3S ribosomal protein S4	rpsD	0.0162464	0.00298219	5	0.035246	0.00117831	5	0.534561	0.617234	-0.0189996
A7ZR14	Aminomethyltransferase		-0.404648	0.046874	5	-0.337293	0.00377482	5	0.540001	0.621648	-0.0673546
A0A0D3QT81	TolC (Fragment)	tolC	0.0417969	0.00634145	5	0.0144031	0.00280868	5	0.5456	0.627017	0.0273939
W8ZR12	Tryptophan synthase alpha chain (EC 4.2.1.2)	trpA	-0.104315	0.00351676	5	-0.123122	0.000710907	5	0.546295	0.627017	0.0188068
A0A5E8F9B9	Copper homeostasis protein	cutF	0.0928323	0.0147967	5	0.133858	0.00711232	5	0.555041	0.636105	-0.0410256
A0A023YSH9	Peptidyl-prolyl cis-trans isomerase		0.0184951	0.0340778	5	-0.0360205	0.00231918	5	0.557604	0.638091	0.0545156
A1AGK0			-0.00767996	0.00436565	5	0.029368	0.0144157	5	0.567661	0.648635	-0.037048
W8T126	Molybdenum cofactor biosynthesis protein MoaE (Molybdopterin biosynthesis MoaE protein) (Molybdopterin converting factor subunit 2) (Molybdopterin guanine dinucleotide biosynthesis protein MoaE) (Molybdopterin synthase catalytic subunit) (Molybdopterin synthase catalytic subunit MoaE) (EC 2.8.1.12) (Molybdopterin synthase large subunit) (Molybdopterin synthase, large subunit)	moaE	-0.0856992	0.0165289	5	-0.120952	0.000381949	3	0.579835	0.660132	0.0352531
A1AGK8			-0.0363387	0.00656341	5	-0.0134134	0.00071439	5	0.580298	0.660132	-0.0229253
A6TFM8			-0.0326311	0.0076373	5	-0.00269927	0.00585981	5	0.582588	0.661758	-0.0299318
A0A060VPC7	Pyridoxine 5'-phosphate synthase		0.0676399	0.0138254	5	0.102814	0.00581112	5	0.59494	0.672807	-0.0351737
A1AGG1			-0.121452	0.065128	5	-0.0506668	0.0165731	5	0.603601	0.679828	-0.0707852
A0A1X3KSJ9	Riboflavin synthase, alpha subunit	ribE	0.3265	0.00323943	5	0.348442	0.0053941	5	0.613782	0.689849	-0.0219426
A1AEW8			-0.0600453	0.0980273	5	0.0181933	0.00570939	5	0.615862	0.690376	-0.0782386
W8TQP9	Lipoprotein (Probable lipoprotein) (Putative lipoprotein YbjP)	ybjP	-0.0205353	0.0144173	5	0.016977	0.0114118	5	0.617829	0.691573	-0.0375123
W1F4H2	Ribosomal RNA small subunit methyltransferase H (EC 2.1.1.199) (16S rRNA m(4)C142 methyltransferase) (rRNA (cytosine-N(4)-)-methyltransferase RsmH)	rsmH	0.0674993	0.0177567	5	0.118395	0.0349031	5	0.635129	0.709795	-0.0508957
P0AFY8	Negative modulator of initiation of replication		0.237527	0.00787333	5	0.206784	0.0114351	5	0.635955	0.709795	0.0307422
W1X9J4	Uncharacterized protein (Fragment)	Q69_ECAC553G2	-0.0261755	0.0367513	5	-0.0709494	0.00194383	5	0.637572	0.710569	0.0447739
A1A7L0	2,3,4,5-tetrahydropyridine-2,6-dicarboxylate N-succinyltransferase		-0.482877	0.0219376	5	-0.446221	0.00512456	5	0.639447	0.711425	-0.0366559
W1F7C0	Phosphoesterase (EC 3.1.4.-)		0.396704	0.00127781	5	0.437477	0.0313312	5	0.64019	0.711425	-0.0407728
E9YA76.1 (obsolete)	Tryptophan synthase beta chain	trpB	-0.0135321	0.0496924	5	0.0344424	0.00271154	5	0.663745	0.734417	-0.0479745
P0AAT6			-0.0580552	0.0370701	5	-0.142403	0.149265	5	0.680389	0.750673	0.0843474
A1AGJ5			-0.11212	0.00183715	5	-0.12233	0.00106247	5	0.684304	0.752323	0.0102102
V8KL15	Dihydropteridine reductase (EC 1.5.1.34)	V415_4265	-0.0157005	0.00719973	5	-0.039823	0.00904217	5	0.684819	0.752323	0.0241224
W8SRU3	Acetyl coenzyme A synthetase (ADP forming), alpha domain (CoA-binding domain protein) (CoA-binding protein) (CoA-binding protein with NAD(P)-binding Rossmann-fold domain) (Putative CoA-binding protein) (Succinyl-CoA synthetase, alpha subunit-related enzyme) (Succinyl-CoA synthetase, alpha subunit-related enzymes)	yccU	0.0458577	0.0103942	5	0.0233599	0.00363478	5	0.685843	0.752373	0.0224978
A7ZRT3	Bifunctional protein HldE		-0.296762	0.0290678	5	-0.261572	0.00785809	5	0.6964	0.761781	-0.0351901
A0A069XN43	Glutamate-1-semialdehyde 2,1-aminomutase (GSA) (EC 5.4.3.8) (Glutamate-1-semialdehyde aminotransferase) (GSA-AT)	hemL	-0.240351	0.00561727	5	-0.259846	0.0066295	5	0.705367	0.770493	0.0194953
W8ZJC2	Protein/nucleic acid deglycase HchA (EC 3.1.2.-) (EC 3.5.1.124) (Maillard deglycase)	hchA	-0.454991	0.0524423	5	-0.399911	0.0460519	5	0.706405	0.770533	-0.0550806
W1XFU2	Hydrogen peroxide-inducible activator protein (Fragment)	Q69_ECAC289G1	-0.18218	0.0333147	5	-0.219409	0.00949325	4	0.708858	0.772113	0.0372286
A0A0K5PLK6	Universal stress protein E	uspE	0.0386607	0.00746614	5	0.0568739	0.00372466	5	0.71168	0.774091	-0.0182132
P22939	Farnesyl diphosphate synthase		0.203263	0.0103156	5	0.223013	0.00336693	5	0.718765	0.780692	-0.0197499
B1IPL0	Translation initiation factor IF-3		0.220903	0.00395248	5	0.208816	0.00172554	5	0.732125	0.792217	0.0120867
W1X9M9	Aminopeptidase N (Fragment)	Q69_ECAC87G1	-0.627012	0.0370238	5	-0.582839	0.032113	4	0.734325	0.792217	-0.0441732
A0A0A6FVF7	DUF883 domain-containing protein	yqjD_2	-0.136193	0.181746	5	-0.0668312	6.35376e-05	2	0.734526	0.792217	-0.0693615
A1AA98			-0.335561	0.0981113	5	-0.283493	0.0060208	5	0.736498	0.793231	-0.0520679
W1HEI6	3S ribosomal protein S3	rpsC	-0.0267629	0.00159781	5	-0.0365978	0.00258731	5	0.743875	0.797905	0.00983487
P0A912			0.340582	0.0095286	5	0.324448	0.00139114	5	0.74395	0.797905	0.0161349
E2XIS7	Cystine-binding periplasmic protein	SD1617_5854	-0.0313468	0.00276908	5	-0.0219519	0.00113019	5	0.748006	0.801137	-0.00939491
A0A070K7Q0.1 (obsolete)	3S ribosomal protein S2	rpsB	0.0172991	0.00680769	5	0.00426329	0.00100839	5	0.754986	0.807281	0.0130358
P0ACD8	Hydrogenase-1 large chain		1.94753	0.12108	5	2.18103	2.35597	5	0.756739	0.807281	-0.233497
A0A070SQ09	Ribonuclease E (RNase E) (EC 3.1.26.12)	rne	0.0676696	0.00211582	5	0.0761079	0.00131901	5	0.756891	0.807281	-0.00843834
V0Y7M7	Putative endoribonuclease L-PSP	HMPREF168_1555	0.520189	0.00429808	5	0.509813	0.00121802	5	0.765313	0.814005	0.0103761
H9V0I2.1 (obsolete)	Soluble lytic murein transglycosylase-like regulatory protein	P12B_c4467	-0.174821	0.0238901	5	-0.144667	0.0138162	3	0.768137	0.814755	-0.0301546
A0A0A0FBI6	UPF34 protein YfbU	yfbU	0.088925	0.0207993	5	0.0692165	0.00144996	5	0.782353	0.828691	0.0197085
E9YCJ9.1 (obsolete)	Aspartate--tRNA(Asp/Asn) ligase	aspS	-0.00921506	0.00241059	5	-0.0241532	0.0115213	5	0.788523	0.833746	0.0149382
D7YJH2.1 (obsolete)	Hydrolase, NUDIX family (Fragment)	HMPREF9548_277	-0.136081	0.0701514	5	-0.192941	0.139532	5	0.789294	0.833746	0.0568607
W1F1Y4	DNA topoisomerase (ATP-hydrolyzing) (EC 5.6.2.2)		0.0263118	0.00132562	5	0.0387129	0.00890914	5	0.794972	0.838592	-0.0124011
P0AFM6	Phage shock protein A		0.212651	0.0346301	5	0.315901	0.685495	5	0.799039	0.841342	-0.10325
A0A026V0G1	Epimerase domain-containing protein		-0.0782435	0.0952209	5	-0.117316	0.0176732	5	0.80521	0.843992	0.0390725
W1EVL4	Phosphoglucosamine mutase (EC 5.4.2.1)	glmM	-0.0363364	0.0157009	5	-0.0533859	0.00905261	5	0.815483	0.850891	0.0170495
H1BZR6.1 (obsolete)	4-hydroxy-tetrahydrodipicolinate synthase	dapA	0.0973413	0.00666575	5	0.108716	0.00529698	5	0.822772	0.857333	-0.0113743
D6J9I3	Outer-membrane lipoprotein LolB	lolB	-0.204718	0.00346807	5	-0.165554	0.102178	4	0.824536	0.858009	-0.0391638
A8A2Z1	Phosphoribosylformylglycinamidine cyclo-ligase		-0.0289225	0.00935307	5	-0.0409494	0.00488137	5	0.828102	0.860554	0.0120269
P31550	Thiamine-binding periplasmic protein		-0.620921	0.00825616	5	-0.635152	0.0160556	5	0.844087	0.875982	0.0142316
A1AED6			-0.00611671	0.00425721	5	0.00423207	0.00892552	5	0.846004	0.876789	-0.0103488
A7ZXD1	Chaperone protein HtpG		0.189187	0.00752465	5	0.179843	0.00402126	5	0.851352	0.881143	0.00934375
P0ABU5	Glyoxalase ElbB		-0.0173461	0.0125977	5	-0.0294947	0.00889158	5	0.85824	0.884735	0.0121486
W1W2D3	3S ribosomal protein S7 (Fragment)	Q69_ECAC2799G1	0.0283029	0.00100994	5	0.0216973	0.00559018	5	0.862872	0.888204	0.00660556
A7ZVR0	Ribosomal RNA small subunit methyltransferase C		0.0684123	0.58739	5	0.00685239	0.0140187	3	0.868744	0.891496	0.0615599
P0ABU2			-0.234189	0.00872698	5	-0.156092	0.985339	5	0.869469	0.891496	-0.0780974
W1F3C9	Methionyl-tRNA formyltransferase (EC 2.1.2.9)	fmt	-0.130016	0.197335	5	-0.0977054	0.132634	5	0.903446	0.918981	-0.0323109
V5UZV4	Ribosomal L7 protein (Fragment)		0.237666	0.0909837	5	0.221952	0.00809753	5	0.916495	0.92857	0.0157141
W1F0I6	D-amino acid dehydrogenase (EC 1.4.99.-)	dadA	0.498241	0.107683	5	0.474675	0.136034	5	0.917988	0.928858	0.0235666
P0AFR4			0.12654	0.0143067	5	0.12063	0.0039033	5	0.925171	0.93367	0.00591051
P24182	Biotin carboxylase		-0.182372	0.00401012	5	-0.186017	0.00629819	5	0.938273	0.945651	0.00364449
A7ZHR0			-0.188872	0.0292776	5	-0.184148	0.000986315	5	0.954491	0.959482	-0.00472436
A7ZJ51	Endoribonuclease YbeY		0.222406	0.0077028	5	0.22512	0.00441145	5	0.957569	0.961319	-0.00271407
A0A028AJ26	Isoaspartyl peptidase		0.408665	0.0234325	5	0.412115	0.00110535	5	0.963082	0.965593	-0.00345011
A0A140RLQ0	Endolytic peptidoglycan transglycosylase RlpA (EC 4.2.2.-)	rlpA	-0.0396426	0.0150449	5	-0.0392391	0.00397269	5	0.995033	0.995033	-0.000403501
Q306W4	Aminoglycoside N(3)-acetyltransferase (EC 2.3.1.81)	aacC4	-3.90443	0.115741	5			0
A0A0E0U883	IncF transfer protein TraV		-3.29874	0.37852	5			0
A0A1J6XDC9.1 (obsolete)	Type-F conjugative transfer system secretin TraK (Fragment)	BGM15_2695	-4.6504	0.240329	5			0
A0A029HT05	D-galactose-binding periplasmic protein	mglB	-3.39623	0.452179	5			0
Q0E821	W84		-2.85459	1.18635	5			0
P0AEX9	Maltose/maltodextrin-binding periplasmic protein		-3.78708	0.245887	5			0
A0A1I9WK96	FimC (Fragment)	fimC	-1.08674	0.249212	5			0
A0A094XSW9	Lac repressor	lacI	-3.90954	0.127132	5			0
A0A1X3K714	Dihydroxy-acid dehydratase	ilvD	0.796623	0.00853601	5	1.17722		1			-0.380593
P0AEL3			-2.41161	0.249812	5	-0.466496		1			-1.94511
A0A1E5M870	Conjugal transfer protein TraT (Fragment)	A9R57_2823	-4.84012	0.0328847	5	-4.32		1			-0.520119

## Sheet: significant aerobic
accession	protein	gene	n BO	n PO	p-value R PO-BO	FDR	R PO-BO
A0A070UZM4	Antigen 43	AC16_114	5	5	0.000223111	0.00127091	-4.37201
W1F4C3	3-isopropylmalate dehydratase small subunit (EC 4.2.1.33) (Alpha-IPM isomerase) (IPMI) (Isopropylmalate isomerase)	leuD	5	5	1.29732e-08	2.4941e-06	-4.18691
W9AAW6	3-isopropylmalate dehydratase large subunit (EC 4.2.1.33) (Alpha-IPM isomerase) (IPMI) (Isopropylmalate isomerase)	leuC	5	5	4.50318e-09	1.73147e-06	-3.40879
V2R0Q4	Galactitol-specific phosphotransferase enzyme IIB component	G723_3417	5	5	4.08222e-08	6.27845e-06	-2.97956
W1G6P4.1 (obsolete)	Superoxide dismutase [Fe]		5	3	2.58328e-05	0.000269221	-2.76891
A0A029HIG5	Nitrite reductase [NAD(P)H] small subunit		5	2	4.66446e-06	9.43939e-05	-2.57275
W1X7W1	Ferritin (EC 1.16.3.2) (Fragment)	Q69_ECAC845G1	5	5	0.00089123	0.00385031	-2.44081
A0A024L8E6	Succinate dehydrogenase iron-sulfur subunit	frdB	5	2	0.00617962	0.0171557	-2.14733
V2QQ29	Cytosine deaminase	G723_3979	5	5	3.92994e-05	0.000364111	-2.12102
W1F3D6	Acetolactate synthase (EC 2.2.1.6)		5	5	3.67828e-05	0.00034921	-2.05688
V2QJC2	D-tagatose-1,6-bisphosphate aldolase subunit GatY (TBPA) (TagBP aldolase) (EC 4.1.2.4) (D-tagatose-bisphosphate aldolase class II) (Tagatose-bisphosphate aldolase)	gatY	5	5	3.71976e-07	1.68264e-05	-2.00793
W9AL01	Bacterioferritin (EC 1.16.3.1)	EC958_373	5	5	0.000848196	0.00372722	-1.99078
V8K4U8	PTS galactitol transporter subunit IIA	V415_17365	5	5	7.72614e-05	0.000587377	-1.95605
E1HWN0.1 (obsolete)	Catalase-peroxidase (Fragment)	katG	5	5	2.63765e-07	1.49314e-05	-1.82079
W1F215	Fumarate reductase flavoprotein subunit (EC 1.3.5.4)		5	5	0.000170916	0.00101887	-1.81755
W1X2J3	Glutamate 5-kinase (EC 2.7.2.11) (Fragment)	Q69_ECAC1414G1	5	5	2.84778e-07	1.49314e-05	-1.8132
W1XFN4	S-(hydroxymethyl)glutathione dehydrogenase (EC 1.1.1.284) (Fragment)	Q69_ECAC138G4	5	3	0.000166372	0.00100533	-1.77522
W8T8G2	Phosphoenolpyruvate carboxykinase (ATP) (PCK) (PEP carboxykinase) (PEPCK) (EC 4.1.1.49)	pckA	5	5	1.77532e-07	1.24111e-05	-1.76025
P69797			5	5	2.91249e-07	1.49314e-05	-1.74807
A0A023YWT8	Respiratory nitrate reductase beta chain		5	5	5.34531e-08	6.85091e-06	-1.73511
U9ZA84	Type-1 fimbrial protein, A chain	HMPREF1599_416	5	5	0.00167423	0.00646974	-1.72702
W8U1Z9	Dipeptide ABC transporter ATP binding subunit DppF (Dipeptide ABC transporter ATP-binding protein) (Dipeptide transport ATP-binding protein DppF) (Dipeptide transport ATP-binding protein DppF (TC 3.A.1.5.2)) (Dipeptide transporter) (Dipeptide transporter ATP-binding subunit) (EC 3.6.3.-) (Dipeptide/heme ABC transporter ATPase) (Ole(C)_1_L6249) (Peptide ABC transporter ATP-binding protein) (Stage …	dppF	5	5	4.88912e-06	9.64035e-05	-1.71479
A0A0A0G1J0	Lipoyl synthase (EC 2.8.1.8) (Lip-syn) (LS) (Lipoate synthase) (Lipoic acid synthase) (Sulfur insertion protein LipA)	lipA	5	5	1.7952e-05	0.000209168	-1.69629
A0A1E5WWP3	Universal stress protein F	BHF46_1223	5	5	2.44469e-06	6.48264e-05	-1.69296
S1I8E1	Gamma-glutamyl phosphate reductase (GPR) (EC 1.2.1.41) (Glutamate-5-semialdehyde dehydrogenase) (Glutamyl-gamma-semialdehyde dehydrogenase) (GSA dehydrogenase)	proA	5	5	6.47649e-06	0.000114164	-1.67112
A1AJE9			5	5	1.66392e-05	0.00019993	-1.64612
P0ABS1			5	4	0.00503949	0.0146794	-1.60253
E9TEY4	Aldehyde-alcohol dehydrogenase (EC 1.1.1.1) (EC 1.2.1.1) (Fragment)	adhE	5	5	2.50875e-05	0.000267948	-1.59943
I2X8P2	2-hydroxyglutaryl-CoA dehydratase, D-component (EC 4.2.1.-)	EC23916_5669	4	3	0.0146536	0.0342512	-1.58884
F4NE19	Outer membrane protein N	ompN	5	5	4.42611e-07	1.89093e-05	-1.57765
A0A026V0T8	Aminoacyl-histidine dipeptidase		5	5	8.86979e-06	0.000143101	-1.57329
A0A080J370.1 (obsolete)	Ubiquinone/menaquinone biosynthesis C-methyltransferase UbiE	ubiE	5	5	6.53212e-06	0.000114164	-1.53636
A0A0A0FPD5.1 (obsolete)	Outer membrane protein (Porin)	EL77_268	5	2	1.9538e-05	0.00022425	-1.52791
A0A028E5F1	Nitrate reductase		5	5	3.47179e-06	7.72841e-05	-1.52555
W1EXC4	Glutamate synthase [NADPH] small chain (EC 1.4.1.13)		5	5	1.60343e-07	1.23304e-05	-1.47836
W8ZZA6	Aspartate--ammonia ligase (EC 6.3.1.1) (Asparagine synthetase A)	asnA	5	3	0.00294449	0.00980222	-1.47819
A0A023Z1M2	Phospho-2-dehydro-3-deoxyheptonate aldolase		5	5	0.00588674	0.0165215	-1.44889
M9F0R9.1 (obsolete)	Copper-translocating P-type ATPase (Fragment)	EC17475_463	5	5	0.000140231	0.000883916	-1.41884
A7ZHZ7			5	5	9.80234e-05	0.000676486	-1.36256
P19926	Glucose-1-phosphatase		5	5	1.17701e-05	0.000156795	-1.36052
A0A0E0U5J9	D-ribose-binding periplasmic protein	rbsB	5	5	2.00729e-05	0.000227001	-1.30531
P0AC55			5	5	4.94277e-05	0.000413394	-1.30347
B1J0Z5	Esterase FrsA		5	5	2.26206e-05	0.000248504	-1.29275
M9H1X3	NADH-quinone oxidoreductase subunit C/D (EC 7.1.1.-) (NADH dehydrogenase I subunit C/D) (NDH-1 subunit C/D)	nuoC	4	3	0.00218895	0.00782932	-1.26526
W1X0P7	PTS-dependent dihydroxyacetone kinase, dihydroxyacetone-binding subunit dhaK	Q69_ECAC148G2	5	5	0.000393751	0.00208824	-1.19101
W8T2X4	Aconitate hydratase B (EC 4.2.1.3) (EC 4.2.1.99) (2-methylisocitrate dehydratase)	EC194V2_3737	5	5	1.63394e-06	4.6537e-05	-1.19084
P76014	PEP-dependent dihydroxyacetone kinase, ADP-binding subunit DhaL		5	4	4.28111e-05	0.000378411	-1.18935
A0A0K3NLP6	GlnQ protein, subunit of glutamine ABC transporter (EC 3.1.11.-)	glnQ	5	5	1.0964e-06	3.8324e-05	-1.18856
A0A0D7M0J7	Aldehyde-alcohol dehydrogenase	adhE	5	3	0.000700613	0.00315136	-1.18833
P0AC69			5	5	9.62727e-08	8.22597e-06	-1.1878
D7Y3G0	2',3'-cyclic-nucleotide 2'-phosphodiesterase (EC 3.1.4.16) (Fragment)	cpdB	5	4	6.94495e-05	0.000544966	-1.15017
P0AEQ3			5	5	2.8019e-07	1.49314e-05	-1.14969
P69786			5	5	3.63826e-06	7.77172e-05	-1.11837
A0A0K4BIB3	tRNA-specific 2-thiouridylase MnmA (EC 2.8.1.13)	mnmA	5	5	4.06303e-05	0.000367585	-1.02074
W8SSA0	3-isopropylmalate dehydrogenase (EC 1.1.1.85) (3-IPM-DH) (Beta-IPM dehydrogenase) (IMDH)	leuB	5	5	4.58608e-06	9.43939e-05	-0.998723
A0A0J2BWJ5	Peptidase T	pepT	5	5	5.70207e-06	0.000104402	-0.995777
A0A023YVV5			5	5	0.00210722	0.00760776	-0.968814
P39177	Universal stress protein UP12		5	5	6.4783e-05	0.000513589	-0.962806
A0A028AQR9	Histidine ABC transporter substrate-binding protein HisJ		5	5	0.000122831	0.000807324	-0.95619
A0A1Q5ZJ36	Peptidyl-prolyl cis-trans isomerase C	ppiC	5	5	3.3996e-06	7.72841e-05	-0.951528
V8K0P4	NADH-quinone oxidoreductase (EC 7.1.1.-)	V415_1992	5	5	0.00459175	0.0138718	-0.951109
D8C3Y5.1 (obsolete)	Asparagine synthase (Glutamine-hydrolyzing)	asnB	5	5	1.45155e-05	0.000180039	-0.94099
P0AFD1			5	4	0.00418684	0.0129684	-0.920072
V0XGE5	Isoleucine--tRNA ligase (EC 6.1.1.5) (Isoleucyl-tRNA synthetase) (IleRS)	ileS	5	5	2.59068e-05	0.000269221	-0.905906
W8T9H9	ABC transporter periplasmic binding protein (ABC transporter substrate-binding protein) (ABC transporter, periplasmic substrate-binding protein Ynj) (ABC transporter, periplasmic substrate-binding protein YnjB) (ABC-type uncharacterized transport system, periplasmic component) (Protein YnjB) (Putative ABC superfamily transporter periplasmic-binding protein)	ynjB	4	5	0.000470623	0.00234269	-0.894513
D8AV24.1 (obsolete)	Sulfurtransferase	HMPREF9541_4677	5	5	2.68115e-05	0.000271291	-0.888275
A0A026UE97	Thioredoxin/glutathione peroxidase BtuE		5	5	3.55068e-07	1.68264e-05	-0.845004
A0A026UKM7	NADH-quinone oxidoreductase subunit F		5	5	7.58962e-05	0.000583641	-0.828622
P09120			5	5	5.00082e-05	0.000413509	-0.804517
A1AEN2	S-ribosylhomocysteine lyase		5	5	9.43859e-08	8.22597e-06	0.828523
A0A0A6GTF7	Formate C-acetyltransferase	pflB	5	5	6.08772e-05	0.000487651	0.86626
A0A070KLF0.1 (obsolete)	Alcohol dehydrogenase YqhD	yqhD	4	5	6.01569e-07	2.31303e-05	0.902411
W1XDK8	S-adenosylmethionine synthase (Fragment)	Q69_ECAC144G1	5	5	1.32247e-06	4.42164e-05	0.906655
I2WU85	L,D-transpeptidase catalytic domain protein	EC4967_4933	5	5	5.36035e-06	0.000100539	0.911094
A1AD13			5	5	0.000643203	0.00296182	0.981449
W8T9D8	FAD-binding 9 siderophore-interacting domain protein (FMN reductase) (Iron-chelator utilization protein) (NADPH-dependent ferric siderophore reductase) (NADPH-dependent ferric-chelate reductase) (EC 1.16.1.9) (Putative siderophore interacting protein) (Siderophore-interacting FAD-binding domain protein) (Siderophore-interacting protein)	yqjH	5	5	0.000919363	0.00390602	0.985554
A0A135PVY0	Uncharacterized protein	HMPREF34_878	5	5	2.56641e-06	6.57856e-05	1.01402
W1F0F3	Putative sugar ABC transport system, periplasmic binding protein YtfQ		5	5	0.00355593	0.0112531	1.02966
W1EZP3	Universal stress protein		5	5	1.55677e-06	4.6537e-05	1.07603
D6HVW9	TonB_C domain-containing protein	ECCG_1693	5	4	0.0017141	0.00652546	1.13708
W1EVD4	Multidrug resistance protein MdtE		5	5	0.00170378	0.00651845	1.25654
P66828	Superoxide dismutase [Mn]		5	5	0.00209595	0.00760277	1.35379
A0A5E8GQX7	Antitoxin MqsA	mqsA	3	5	1.37174e-05	0.000173312	1.3662
P0ADI4	Enterobactin synthase component B		4	5	0.00641254	0.0175489	1.51631
A0A167ACZ8.1 (obsolete)	Uncharacterized protein	ygiW	5	5	5.48993e-05	0.000449123	1.60607
A1AHM2			5	5	0.00120892	0.00491884	1.63413
A0A0J2BPW7	(2,3-dihydroxybenzoyl)adenylate synthase	entE	2	4	0.000206161	0.00119201	1.81413
A0A069XFI7	Protein YebF	yebF	4	5	0.00463728	0.0138757	1.816
D8ALJ6.1 (obsolete)	PQQ enzyme repeat protein	HMPREF9541_1639	5	5	0.000185708	0.00108189	1.85901
W8SRP0	Ferrous iron transporter (Inactive ferrous ion transporter EfeUOB) (Inactive ferrous ion transporter periplasmic protein EfeO) (Iron ABC transporter substrate-binding protein) (Iron uptake system component EfeO) (Iron uptake system protein EfeO) (Protein ycdO)	efeO	5	5	9.8526e-05	0.000676486	1.87709
A0A037YHW8	Enterobactin outer-membrane receptor		5	5	0.000551946	0.00263631	2.05306
A0A028A3A5	Isochorismate synthase		5	5	0.000336986	0.00181218	2.19372
W1F229	2,3-dihydro-2,3-dihydroxybenzoate dehydrogenase [enterobactin] siderophore (EC 1.3.1.28)		5	5	0.000264772	0.00147543	2.34139
W1ESJ1	Autonomous glycyl radical cofactor	grcA	5	5	9.58364e-08	8.22597e-06	2.36488
A7ZRS4	3,4-dihydroxy-2-butanone 4-phosphate synthase		5	5	0.000166147	0.00100533	2.52345
V0AGR8	Catecholate siderophore receptor fiu	HMPREF162_996	4	5	0.000487165	0.00238618	3.37302
H5MW06.1 (obsolete)	Colicin I receptor	cirA	5	5	0.000129683	0.000837526	3.52688
J7QRU0	Protein chain elongation factor EF-Tu	tufA	0	4
W8TXL6	Conserved protein, UPF381 family (DUF46 domain-containing protein) (DUF46 family protein)	yiiS	0	4
W1F4G8	Acetolactate synthase (EC 2.2.1.6)		0	4
A0A0J3Z200	PKHD-type hydroxylase YbiX	ybiX	0	4
E1JFZ8	Endonuclease 4 (EC 3.1.21.2) (Fragment)	nfo	0	5
V6FHC1.1 (obsolete)	Acyl-CoA dehydrogenase	fadE	0	5
V0SHF3.1 (obsolete)	ParB-like protein (Fragment)	HMPREF159_198	4	0
V0YTF4	TraB pilus assembly protein	HMPREF1611_3289	4	0
A0A027ZU77	D-tagatose-1,6-bisphosphate aldolase subunit GatZ		4	0
W1F373	Argininosuccinate lyase (EC 4.3.2.1)		4	0
V0ZDQ7	Methyl-accepting chemotaxis protein I	HMPREF1611_93	4	0
Q306W4	Aminoglycoside N(3)-acetyltransferase (EC 2.3.1.81)	aacC4	5	0
A0A0E0U883	IncF transfer protein TraV		5	0
A0A1J6XDC9.1 (obsolete)	Type-F conjugative transfer system secretin TraK (Fragment)	BGM15_2695	5	0
A0A029HT05	D-galactose-binding periplasmic protein	mglB	5	0
Q0E821	W84		5	0
P0AEX9	Maltose/maltodextrin-binding periplasmic protein		5	0
A0A1I9WK96	FimC (Fragment)	fimC	5	0
A0A094XSW9	Lac repressor	lacI	5	0
